# Supplementary material for: Synthesis, crystal structure and photophysical properties of bis­[2,6-di­fluoro-3-(pyridin-2-yl)pyridine-κN](tri­fluoro­methane­sulfonato-κO)silver(I)
Source: Acta Crystallogr E Crystallogr Commun. 2021 Nov 4;77(Pt 12):1224–8. doi: 10.1107/S2056989021011282 (PMC8647753; doi:10.1107/S2056989021011282)
Supplement: Supplementary file 1 [file e-77-01224-sup1.cif]

##############################################################################
#                                                                            #
# This CIF contains the data in a paper accepted for publication in          #
# Acta Crystallographica Section E. It conforms to the requirements of       #
# Notes for Authors for Acta Crystallographica Section E, and has been       #
# peer reviewed under the auspices of the IUCr Commission on Journals.       #
#                                                                            #
# Full details of the Crystallographic Information File format               #
# are given in the paper "The Crystallographic Information File (CIF):       #
# a New Standard Archive File for Crystallography" by S. R. Hall, F. H.      #
# Allen and I. D. Brown [Acta Cryst. (1991), A47, 655-685].                  #
#                                                                            #
# The current version of the core CIF dictionary is obtainable from          #
# ftp://ftp.iucr.org/pub/cif_core.dic.                                       #
#                                                                            #
# Software is freely available for graphical display of the structure(s)     #
# in this CIF. For information consult the CIF software page                 #
# http://www.iucr.org/resources/cif/software.                                #
#                                                                            #
# This file may be used for bona fide research purposes within the           #
# scientific community so long as proper attribution is given to the journal # 
# article from which it was obtained.                                        #
#                                                                            #
##############################################################################
data_I
_audit_creation_method     'SHELXL-2014/7'
_chemical_name_systematic
;\
Bis[2,6-difluoro-3-(pyridin-2-yl)pyridine-\k<i>N</i>]\
(trifluoromethanesulfonato-\k<i>O</i>)silver(I)
;
_chemical_name_common     ?
_chemical_formula_moiety     'C21 H12 Ag F7 N4 O3 S'
_chemical_formula_sum     'C21 H12 Ag F7 N4 O3 S'
_chemical_formula_iupac     '[Ag (C F3 O3 S) (C10 H6 F2 N2)2]'
_chemical_formula_weight     641.28
_chemical_melting_point     ?
_space_group_crystal_system     triclinic
_space_group_name_H-M_alt     'P -1'
_space_group_name_Hall     '-P 1'
loop_
    _space_group_symop_operation_xyz
    'x, y, z'
    '-x, -y, -z'
_cell_length_a     9.0627(2)
_cell_length_b     10.9637(3)
_cell_length_c     12.5727(3)
_cell_angle_alpha     82.4508(11)
_cell_angle_beta     73.7215(11)
_cell_angle_gamma     71.5490(11)
_cell_volume     1136.26(5)
_cell_formula_units_Z     2
_cell_measurement_reflns_used     9858
_cell_measurement_theta_min     2.45
_cell_measurement_theta_max     28.28
_cell_measurement_temperature     193(2)
_exptl_crystal_description     block
_exptl_crystal_colour     colourless
_exptl_crystal_size_max     0.380
_exptl_crystal_size_mid     0.330
_exptl_crystal_size_min     0.320
_exptl_crystal_density_diffrn     1.874
_exptl_crystal_density_meas     ?
_exptl_crystal_density_method     ?
_exptl_crystal_F_000     632
_exptl_absorpt_coefficient_mu     1.070
_exptl_absorpt_correction_type     multi-scan
_exptl_absorpt_process_details
;
(SADABS; Bruker, 2014)
;
_exptl_absorpt_correction_T_min     0.6099
_exptl_absorpt_correction_T_max     0.7457
_diffrn_ambient_temperature     193(2)
_diffrn_source     ?
_diffrn_radiation_type     MoK\a
_diffrn_radiation_wavelength     0.71073
_diffrn_measurement_device_type     'Bruker APEXII CCD'
_diffrn_measurement_method     '\f and \w scans'
_diffrn_detector_area_resol_mean     ?
_diffrn_reflns_number     19973
_diffrn_reflns_av_R_equivalents     0.0292
_diffrn_reflns_av_unetI/netI     0.0228
_diffrn_reflns_theta_min     2.527
_diffrn_reflns_theta_max     28.338
_diffrn_reflns_theta_full     25.242
_diffrn_measured_fraction_theta_max     0.994
_diffrn_measured_fraction_theta_full     0.998
_diffrn_reflns_limit_h_min     -12
_diffrn_reflns_limit_h_max     11
_diffrn_reflns_limit_k_min     -14
_diffrn_reflns_limit_k_max     14
_diffrn_reflns_limit_l_min     -16
_diffrn_reflns_limit_l_max     14
_refine_special_details     ?
_reflns_number_total     5623
_reflns_number_gt     5262
_reflns_threshold_expression     'I > 2\s(I)'
_refine_ls_structure_factor_coef     Fsqd
_refine_ls_matrix_type     full
_refine_ls_R_factor_all     0.0274
_refine_ls_R_factor_gt     0.0254
_refine_ls_wR_factor_gt     0.0656
_refine_ls_wR_factor_ref     0.0667
_refine_ls_goodness_of_fit_ref     1.117
_refine_ls_restrained_S_all     1.117
_refine_ls_number_reflns     5623
_refine_ls_number_parameters     334
_refine_ls_number_restraints     0
_refine_ls_hydrogen_treatment     constr
_refine_ls_weighting_scheme     calc
_refine_ls_weighting_details
              'w=1/[\s^2^(Fo^2^)+(0.0356P)^2^+0.2813P] where P=(Fo^2^+2Fc^2^)/3'
_atom_sites_solution_hydrogens     geom
_atom_sites_solution_primary     direct
_atom_sites_solution_secondary     ?
_refine_ls_shift/su_max     0.001
_refine_ls_shift/su_mean     0.000
_refine_diff_density_max     0.330
_refine_diff_density_min     -0.757
_refine_ls_extinction_method     none
_refine_ls_extinction_coef     .
loop_
    _atom_type_symbol
    _atom_type_description
    _atom_type_scat_dispersion_real
    _atom_type_scat_dispersion_imag
    _atom_type_scat_source
    'C' 'C' 0.0033 0.0016
                         'International Tables Vol C Tables 4.2.6.8 and 6.1.1.4'
    'H' 'H' 0.0000 0.0000
                         'International Tables Vol C Tables 4.2.6.8 and 6.1.1.4'
    'N' 'N' 0.0061 0.0033
                         'International Tables Vol C Tables 4.2.6.8 and 6.1.1.4'
    'O' 'O' 0.0106 0.0060
                         'International Tables Vol C Tables 4.2.6.8 and 6.1.1.4'
    'F' 'F' 0.0171 0.0103
                         'International Tables Vol C Tables 4.2.6.8 and 6.1.1.4'
    'S' 'S' 0.1246 0.1234
                         'International Tables Vol C Tables 4.2.6.8 and 6.1.1.4'
    'Ag' 'Ag' -0.8971 1.1015
                         'International Tables Vol C Tables 4.2.6.8 and 6.1.1.4'
_computing_data_collection
;
APEX2 (Bruker, 2014)
;
_computing_cell_refinement
;
SAINT (Bruker, 2014)
;
_computing_data_reduction
;
SAINT (Bruker, 2014)
;
_computing_structure_solution
;
SHELXS97 (Sheldrick, 2008)
;
_computing_structure_refinement
;
<i>SHELXL2014/7</i> (Sheldrick, 2015)
;
_computing_molecular_graphics
;
DIAMOND (Brandenburg, 2010)
;
_computing_publication_material
;
SHELXTL (Sheldrick, 2008) and publCIF (Westrip, 2010)
;
loop_
    _atom_site_type_symbol
    _atom_site_label
    _atom_site_fract_x
    _atom_site_fract_y
    _atom_site_fract_z
    _atom_site_U_iso_or_equiv
    _atom_site_adp_type
    _atom_site_calc_flag
    _atom_site_occupancy
    _atom_site_disorder_assembly
    _atom_site_disorder_group
    Ag Ag1 0.39687(2) 0.11579(2) 0.28356(2) 0.02967(5) Uani d 1 . .
    S S1 0.58088(5) -0.20353(4) 0.43046(4) 0.02529(9) Uani d 1 . .
    O O1 0.47418(19) -0.09076(14) 0.39174(14) 0.0444(4) Uani d 1 . .
    O O2 0.54144(16) -0.22732(14) 0.54886(11) 0.0356(3) Uani d 1 . .
    O O3 0.74849(17) -0.22309(15) 0.37857(12) 0.0400(3) Uani d 1 . .
    C C21 0.5358(3) -0.3333(2) 0.38115(18) 0.0392(4) Uani d 1 . .
    F F5 0.5511(2) -0.31983(18) 0.27233(12) 0.0745(5) Uani d 1 . .
    F F6 0.6317(2) -0.44672(13) 0.40282(16) 0.0701(5) Uani d 1 . .
    F F7 0.38549(17) -0.33477(14) 0.42807(13) 0.0562(4) Uani d 1 . .
    F F1 0.7648(2) -0.33112(13) -0.01970(14) 0.0698(5) Uani d 1 . .
    F F2 0.63399(17) 0.08741(13) -0.11751(10) 0.0460(3) Uani d 1 . .
    N N1 0.7033(2) -0.12143(18) -0.06736(14) 0.0414(4) Uani d 1 . .
    N N2 0.57260(17) 0.21084(14) 0.17341(12) 0.0249(3) Uani d 1 . .
    C C1 0.7501(3) -0.21237(19) 0.00565(19) 0.0430(5) Uani d 1 . .
    C C2 0.7813(3) -0.1947(2) 0.10241(18) 0.0414(5) Uani d 1 . .
    H H2 0.8198 -0.2652 0.1500 0.050 Uiso calc 1 . .
    C C3 0.7538(2) -0.06916(18) 0.12668(16) 0.0334(4) Uani d 1 . .
    H H3 0.7695 -0.0515 0.1940 0.040 Uiso calc 1 . .
    C C4 0.7031(2) 0.03212(17) 0.05317(14) 0.0277(3) Uani d 1 . .
    C C5 0.6836(2) -0.00397(19) -0.04231(15) 0.0324(4) Uani d 1 . .
    C C6 0.6718(2) 0.16833(17) 0.07537(14) 0.0274(3) Uani d 1 . .
    C C7 0.7452(3) 0.2481(2) -0.00157(18) 0.0443(5) Uani d 1 . .
    H H7 0.8157 0.2158 -0.0700 0.053 Uiso calc 1 . .
    C C8 0.7154(3) 0.3738(2) 0.0216(2) 0.0518(6) Uani d 1 . .
    H H8 0.7646 0.4294 -0.0304 0.062 Uiso calc 1 . .
    C C9 0.6128(3) 0.4179(2) 0.12161(18) 0.0408(5) Uani d 1 . .
    H H9 0.5885 0.5049 0.1393 0.049 Uiso calc 1 . .
    C C10 0.5462(2) 0.33348(18) 0.19542(16) 0.0313(4) Uani d 1 . .
    H H10 0.4783 0.3635 0.2652 0.038 Uiso calc 1 . .
    F F3 0.13496(19) 0.67539(12) 0.27171(13) 0.0583(4) Uani d 1 . .
    F F4 -0.07604(18) 0.40180(14) 0.17706(12) 0.0545(4) Uani d 1 . .
    N N3 0.0298(2) 0.53662(16) 0.22662(15) 0.0401(4) Uani d 1 . .
    N N4 0.14448(16) 0.10066(14) 0.33810(12) 0.0244(3) Uani d 1 . .
    C C11 0.1051(2) 0.56069(17) 0.29307(18) 0.0381(4) Uani d 1 . .
    C C12 0.1546(2) 0.48149(18) 0.37758(17) 0.0348(4) Uani d 1 . .
    H H12 0.2070 0.5058 0.4234 0.042 Uiso calc 1 . .
    C C13 0.1239(2) 0.36367(17) 0.39263(15) 0.0280(3) Uani d 1 . .
    H H13 0.1566 0.3044 0.4499 0.034 Uiso calc 1 . .
    C C14 0.04554(19) 0.33106(16) 0.32476(14) 0.0259(3) Uani d 1 . .
    C C15 0.0017(2) 0.42467(19) 0.24485(16) 0.0337(4) Uani d 1 . .
    C C16 0.0162(2) 0.20399(16) 0.33730(14) 0.0252(3) Uani d 1 . .
    C C17 -0.1363(2) 0.19243(19) 0.35044(16) 0.0327(4) Uani d 1 . .
    H H17 -0.2251 0.2670 0.3494 0.039 Uiso calc 1 . .
    C C18 -0.1577(2) 0.0716(2) 0.36507(17) 0.0356(4) Uani d 1 . .
    H H18 -0.2613 0.0619 0.3747 0.043 Uiso calc 1 . .
    C C19 -0.0260(2) -0.03498(18) 0.36549(16) 0.0333(4) Uani d 1 . .
    H H19 -0.0369 -0.1194 0.3747 0.040 Uiso calc 1 . .
    C C20 0.1222(2) -0.01603(17) 0.35223(15) 0.0289(3) Uani d 1 . .
    H H20 0.2124 -0.0894 0.3532 0.035 Uiso calc 1 . .
loop_
    _atom_site_aniso_label
    _atom_site_aniso_U_11
    _atom_site_aniso_U_22
    _atom_site_aniso_U_33
    _atom_site_aniso_U_12
    _atom_site_aniso_U_13
    _atom_site_aniso_U_23
    Ag1 0.02256(8) 0.02807(8) 0.03687(9) -0.01100(5) -0.00184(5) 0.00012(5)
    S1 0.0262(2) 0.02496(19) 0.0277(2) -0.00994(16) -0.01063(16) 0.00272(15)
    O1 0.0493(9) 0.0297(7) 0.0602(10) -0.0111(6) -0.0309(8) 0.0128(7)
    O2 0.0324(7) 0.0467(8) 0.0274(7) -0.0118(6) -0.0074(5) -0.0002(6)
    O3 0.0313(7) 0.0560(9) 0.0356(7) -0.0211(6) -0.0045(6) -0.0003(6)
    C21 0.0471(11) 0.0352(10) 0.0392(11) -0.0220(9) -0.0053(9) -0.0027(8)
    F5 0.1206(15) 0.0919(12) 0.0389(8) -0.0719(12) -0.0136(9) -0.0112(8)
    F6 0.0722(10) 0.0270(6) 0.1019(14) -0.0094(7) -0.0113(9) -0.0083(7)
    F7 0.0522(8) 0.0609(9) 0.0689(10) -0.0393(7) -0.0093(7) -0.0056(7)
    F1 0.0974(13) 0.0359(7) 0.0692(10) -0.0239(8) 0.0022(9) -0.0199(7)
    F2 0.0640(8) 0.0479(7) 0.0289(6) -0.0161(6) -0.0189(6) 0.0037(5)
    N1 0.0518(11) 0.0434(10) 0.0307(9) -0.0190(8) -0.0027(7) -0.0116(7)
    N2 0.0255(7) 0.0279(7) 0.0233(7) -0.0113(6) -0.0053(5) -0.0013(5)
    C1 0.0499(12) 0.0298(10) 0.0431(12) -0.0127(9) 0.0041(9) -0.0126(8)
    C2 0.0435(11) 0.0324(10) 0.0394(11) -0.0061(8) -0.0046(9) 0.0026(8)
    C3 0.0355(10) 0.0351(9) 0.0281(9) -0.0097(8) -0.0075(7) 0.0003(7)
    C4 0.0286(8) 0.0309(8) 0.0229(8) -0.0108(7) -0.0028(6) -0.0022(7)
    C5 0.0373(10) 0.0373(10) 0.0228(8) -0.0135(8) -0.0047(7) -0.0017(7)
    C6 0.0299(8) 0.0311(8) 0.0232(8) -0.0128(7) -0.0061(7) -0.0003(6)
    C7 0.0578(13) 0.0455(11) 0.0290(10) -0.0285(10) 0.0060(9) -0.0039(8)
    C8 0.0740(16) 0.0464(12) 0.0401(12) -0.0392(12) 0.0005(11) 0.0017(10)
    C9 0.0546(13) 0.0319(9) 0.0409(11) -0.0217(9) -0.0095(9) -0.0024(8)
    C10 0.0337(9) 0.0309(9) 0.0317(9) -0.0126(7) -0.0072(7) -0.0046(7)
    F3 0.0732(10) 0.0287(6) 0.0657(9) -0.0207(6) -0.0007(7) 0.0006(6)
    F4 0.0618(9) 0.0655(9) 0.0485(8) -0.0220(7) -0.0370(7) 0.0138(7)
    N3 0.0418(9) 0.0312(8) 0.0376(9) -0.0032(7) -0.0069(7) 0.0060(7)
    N4 0.0206(6) 0.0277(7) 0.0248(7) -0.0079(5) -0.0052(5) -0.0006(5)
    C11 0.0393(10) 0.0217(8) 0.0430(11) -0.0070(7) 0.0041(8) -0.0032(8)
    C12 0.0344(10) 0.0314(9) 0.0384(10) -0.0093(7) -0.0060(8) -0.0089(8)
    C13 0.0257(8) 0.0286(8) 0.0284(9) -0.0055(6) -0.0071(7) -0.0019(7)
    C14 0.0205(7) 0.0268(8) 0.0275(8) -0.0030(6) -0.0057(6) -0.0016(6)
    C15 0.0308(9) 0.0368(10) 0.0306(9) -0.0044(7) -0.0108(7) 0.0010(8)
    C16 0.0226(8) 0.0303(8) 0.0228(8) -0.0074(6) -0.0063(6) -0.0015(6)
    C17 0.0219(8) 0.0396(10) 0.0364(10) -0.0064(7) -0.0077(7) -0.0069(8)
    C18 0.0241(8) 0.0488(11) 0.0380(10) -0.0162(8) -0.0032(7) -0.0121(8)
    C19 0.0326(9) 0.0345(9) 0.0365(10) -0.0173(8) -0.0034(8) -0.0074(8)
    C20 0.0271(8) 0.0274(8) 0.0307(9) -0.0085(7) -0.0048(7) -0.0006(7)
_geom_special_details
;
 All esds (except the esd in the dihedral angle between two l.s. planes)
 are estimated using the full covariance matrix.  The cell esds are taken
 into account individually in the estimation of esds in distances, angles
 and torsion angles; correlations between esds in cell parameters are only
 used when they are defined by crystal symmetry.  An approximate (isotropic)
 treatment of cell esds is used for estimating esds involving l.s. planes.
;
loop_
    _geom_bond_atom_site_label_1
    _geom_bond_atom_site_label_2
    _geom_bond_site_symmetry_2
    _geom_bond_distance
    _geom_bond_publ_flag
    Ag1 N2 . 2.2305(14) y
    Ag1 N4 . 2.2496(14) y
    Ag1 O1 . 2.4879(13) y
    S1 O1 . 1.4317(14) ?
    S1 O3 . 1.4331(14) ?
    S1 O2 . 1.4389(14) ?
    S1 C21 . 1.821(2) ?
    C21 F6 . 1.317(3) ?
    C21 F7 . 1.329(2) ?
    C21 F5 . 1.329(3) ?
    F1 C1 . 1.338(2) ?
    F2 C5 . 1.343(2) ?
    N1 C5 . 1.311(3) ?
    N1 C1 . 1.314(3) ?
    N2 C10 . 1.341(2) ?
    N2 C6 . 1.345(2) ?
    C1 C2 . 1.374(3) ?
    C2 C3 . 1.379(3) ?
    C2 H2 . 0.9500 ?
    C3 C4 . 1.394(3) ?
    C3 H3 . 0.9500 ?
    C4 C5 . 1.385(2) ?
    C4 C6 . 1.478(2) ?
    C6 C7 . 1.389(3) ?
    C7 C8 . 1.372(3) ?
    C7 H7 . 0.9500 ?
    C8 C9 . 1.378(3) ?
    C8 H8 . 0.9500 ?
    C9 C10 . 1.377(3) ?
    C9 H9 . 0.9500 ?
    C10 H10 . 0.9500 ?
    F3 C11 . 1.346(2) ?
    F4 C15 . 1.338(2) ?
    N3 C15 . 1.310(3) ?
    N3 C11 . 1.314(3) ?
    N4 C20 . 1.339(2) ?
    N4 C16 . 1.344(2) ?
    C11 C12 . 1.364(3) ?
    C12 C13 . 1.384(3) ?
    C12 H12 . 0.9500 ?
    C13 C14 . 1.393(2) ?
    C13 H13 . 0.9500 ?
    C14 C15 . 1.384(2) ?
    C14 C16 . 1.480(2) ?
    C16 C17 . 1.390(2) ?
    C17 C18 . 1.380(3) ?
    C17 H17 . 0.9500 ?
    C18 C19 . 1.382(3) ?
    C18 H18 . 0.9500 ?
    C19 C20 . 1.384(2) ?
    C19 H19 . 0.9500 ?
    C20 H20 . 0.9500 ?
loop_
    _geom_angle_atom_site_label_1
    _geom_angle_atom_site_label_2
    _geom_angle_atom_site_label_3
    _geom_angle_site_symmetry_1
    _geom_angle_site_symmetry_3
    _geom_angle
    _geom_angle_publ_flag
    N2 Ag1 N4 . . 148.65(5) y
    N2 Ag1 O1 . . 124.02(5) y
    N4 Ag1 O1 . . 86.55(5) y
    O1 S1 O3 . . 115.37(9) ?
    O1 S1 O2 . . 114.61(9) ?
    O3 S1 O2 . . 115.25(8) ?
    O1 S1 C21 . . 102.70(10) ?
    O3 S1 C21 . . 103.67(10) ?
    O2 S1 C21 . . 102.70(9) ?
    S1 O1 Ag1 . . 156.68(10) ?
    F6 C21 F7 . . 107.60(17) ?
    F6 C21 F5 . . 108.1(2) ?
    F7 C21 F5 . . 106.53(18) ?
    F6 C21 S1 . . 111.59(15) ?
    F7 C21 S1 . . 111.55(15) ?
    F5 C21 S1 . . 111.22(14) ?
    C5 N1 C1 . . 115.27(18) ?
    C10 N2 C6 . . 118.01(15) ?
    C10 N2 Ag1 . . 114.60(12) ?
    C6 N2 Ag1 . . 125.25(11) ?
    N1 C1 F1 . . 114.4(2) ?
    N1 C1 C2 . . 126.05(19) ?
    F1 C1 C2 . . 119.5(2) ?
    C1 C2 C3 . . 116.39(19) ?
    C1 C2 H2 . . 121.8 ?
    C3 C2 H2 . . 121.8 ?
    C2 C3 C4 . . 120.53(18) ?
    C2 C3 H3 . . 119.7 ?
    C4 C3 H3 . . 119.7 ?
    C5 C4 C3 . . 115.13(17) ?
    C5 C4 C6 . . 122.25(16) ?
    C3 C4 C6 . . 122.62(16) ?
    N1 C5 F2 . . 114.19(16) ?
    N1 C5 C4 . . 126.55(18) ?
    F2 C5 C4 . . 119.21(17) ?
    N2 C6 C7 . . 121.54(17) ?
    N2 C6 C4 . . 117.53(15) ?
    C7 C6 C4 . . 120.92(17) ?
    C8 C7 C6 . . 119.7(2) ?
    C8 C7 H7 . . 120.1 ?
    C6 C7 H7 . . 120.1 ?
    C7 C8 C9 . . 118.86(19) ?
    C7 C8 H8 . . 120.6 ?
    C9 C8 H8 . . 120.6 ?
    C10 C9 C8 . . 118.71(19) ?
    C10 C9 H9 . . 120.6 ?
    C8 C9 H9 . . 120.6 ?
    N2 C10 C9 . . 123.12(18) ?
    N2 C10 H10 . . 118.4 ?
    C9 C10 H10 . . 118.4 ?
    C15 N3 C11 . . 115.31(16) ?
    C20 N4 C16 . . 118.07(14) ?
    C20 N4 Ag1 . . 119.02(11) ?
    C16 N4 Ag1 . . 121.76(11) ?
    N3 C11 F3 . . 114.28(18) ?
    N3 C11 C12 . . 126.40(18) ?
    F3 C11 C12 . . 119.3(2) ?
    C11 C12 C13 . . 116.10(18) ?
    C11 C12 H12 . . 121.9 ?
    C13 C12 H12 . . 121.9 ?
    C12 C13 C14 . . 120.70(17) ?
    C12 C13 H13 . . 119.7 ?
    C14 C13 H13 . . 119.7 ?
    C15 C14 C13 . . 114.98(16) ?
    C15 C14 C16 . . 123.52(16) ?
    C13 C14 C16 . . 121.49(15) ?
    N3 C15 F4 . . 114.67(16) ?
    N3 C15 C14 . . 126.49(18) ?
    F4 C15 C14 . . 118.84(17) ?
    N4 C16 C17 . . 121.95(16) ?
    N4 C16 C14 . . 116.22(14) ?
    C17 C16 C14 . . 121.82(15) ?
    C18 C17 C16 . . 119.40(17) ?
    C18 C17 H17 . . 120.3 ?
    C16 C17 H17 . . 120.3 ?
    C17 C18 C19 . . 118.87(16) ?
    C17 C18 H18 . . 120.6 ?
    C19 C18 H18 . . 120.6 ?
    C18 C19 C20 . . 118.52(17) ?
    C18 C19 H19 . . 120.7 ?
    C20 C19 H19 . . 120.7 ?
    N4 C20 C19 . . 123.19(16) ?
    N4 C20 H20 . . 118.4 ?
    C19 C20 H20 . . 118.4 ?
loop_
    _geom_torsion_atom_site_label_1
    _geom_torsion_atom_site_label_2
    _geom_torsion_atom_site_label_3
    _geom_torsion_atom_site_label_4
    _geom_torsion_site_symmetry_1
    _geom_torsion_site_symmetry_2
    _geom_torsion_site_symmetry_3
    _geom_torsion_site_symmetry_4
    _geom_torsion
    _geom_torsion_publ_flag
    O3 S1 O1 Ag1 . . . . -5.5(3) ?
    O2 S1 O1 Ag1 . . . . 131.9(2) ?
    C21 S1 O1 Ag1 . . . . -117.5(3) ?
    O1 S1 C21 F6 . . . . 175.69(16) ?
    O3 S1 C21 F6 . . . . 55.24(17) ?
    O2 S1 C21 F6 . . . . -65.08(17) ?
    O1 S1 C21 F7 . . . . -63.92(17) ?
    O3 S1 C21 F7 . . . . 175.64(15) ?
    O2 S1 C21 F7 . . . . 55.32(17) ?
    O1 S1 C21 F5 . . . . 54.86(19) ?
    O3 S1 C21 F5 . . . . -65.58(18) ?
    O2 S1 C21 F5 . . . . 174.10(16) ?
    C5 N1 C1 F1 . . . . 178.08(19) ?
    C5 N1 C1 C2 . . . . -1.0(3) ?
    N1 C1 C2 C3 . . . . 3.0(4) ?
    F1 C1 C2 C3 . . . . -175.97(19) ?
    C1 C2 C3 C4 . . . . -2.4(3) ?
    C2 C3 C4 C5 . . . . 0.1(3) ?
    C2 C3 C4 C6 . . . . 179.92(18) ?
    C1 N1 C5 F2 . . . . -179.29(18) ?
    C1 N1 C5 C4 . . . . -1.8(3) ?
    C3 C4 C5 N1 . . . . 2.2(3) ?
    C6 C4 C5 N1 . . . . -177.59(19) ?
    C3 C4 C5 F2 . . . . 179.54(17) ?
    C6 C4 C5 F2 . . . . -0.2(3) ?
    C10 N2 C6 C7 . . . . -0.1(3) ?
    Ag1 N2 C6 C7 . . . . 162.31(15) ?
    C10 N2 C6 C4 . . . . 178.53(15) ?
    Ag1 N2 C6 C4 . . . . -19.0(2) ?
    C5 C4 C6 N2 . . . . 127.75(19) ?
    C3 C4 C6 N2 . . . . -52.0(2) ?
    C5 C4 C6 C7 . . . . -53.6(3) ?
    C3 C4 C6 C7 . . . . 126.7(2) ?
    N2 C6 C7 C8 . . . . -0.7(3) ?
    C4 C6 C7 C8 . . . . -179.3(2) ?
    C6 C7 C8 C9 . . . . 0.1(4) ?
    C7 C8 C9 C10 . . . . 1.1(4) ?
    C6 N2 C10 C9 . . . . 1.5(3) ?
    Ag1 N2 C10 C9 . . . . -162.77(16) ?
    C8 C9 C10 N2 . . . . -2.0(3) ?
    C15 N3 C11 F3 . . . . 179.02(17) ?
    C15 N3 C11 C12 . . . . -0.4(3) ?
    N3 C11 C12 C13 . . . . 1.2(3) ?
    F3 C11 C12 C13 . . . . -178.21(17) ?
    C11 C12 C13 C14 . . . . -0.6(3) ?
    C12 C13 C14 C15 . . . . -0.6(3) ?
    C12 C13 C14 C16 . . . . 178.07(17) ?
    C11 N3 C15 F4 . . . . 179.57(17) ?
    C11 N3 C15 C14 . . . . -1.1(3) ?
    C13 C14 C15 N3 . . . . 1.5(3) ?
    C16 C14 C15 N3 . . . . -177.11(18) ?
    C13 C14 C15 F4 . . . . -179.13(17) ?
    C16 C14 C15 F4 . . . . 2.2(3) ?
    C20 N4 C16 C17 . . . . -0.1(3) ?
    Ag1 N4 C16 C17 . . . . 167.60(13) ?
    C20 N4 C16 C14 . . . . 178.26(15) ?
    Ag1 N4 C16 C14 . . . . -14.0(2) ?
    C15 C14 C16 N4 . . . . 127.08(18) ?
    C13 C14 C16 N4 . . . . -51.5(2) ?
    C15 C14 C16 C17 . . . . -54.6(3) ?
    C13 C14 C16 C17 . . . . 126.87(19) ?
    N4 C16 C17 C18 . . . . 0.2(3) ?
    C14 C16 C17 C18 . . . . -178.09(17) ?
    C16 C17 C18 C19 . . . . -0.4(3) ?
    C17 C18 C19 C20 . . . . 0.6(3) ?
    C16 N4 C20 C19 . . . . 0.3(3) ?
    Ag1 N4 C20 C19 . . . . -167.75(14) ?
    C18 C19 C20 N4 . . . . -0.6(3) ?
loop_
    _geom_hbond_atom_site_label_D
    _geom_hbond_atom_site_label_H
    _geom_hbond_atom_site_label_A
    _geom_hbond_site_symmetry_A
    _geom_hbond_distance_DH
    _geom_hbond_distance_HA
    _geom_hbond_distance_DA
    _geom_hbond_angle_DHA
    _geom_hbond_publ_flag
    C10 H10 O2 2_656 0.95 2.60 3.239(2) 125 y
    C13 H13 O2 2_656 0.95 2.60 3.173(2) 119 y
    C13 H13 O3 2_656 0.95 2.50 3.400(2) 159 y
    C19 H19 O3 1_455 0.95 2.53 3.294(2) 137 y
    C20 H20 O1 . 0.95 2.55 3.197(2) 126 y
_shelx_space_group_comment
;
The symmetry employed for this shelxl refinement is uniquely defined
by the following loop, which should always be used as a source of
symmetry information in preference to the above space-group names.
They are only intended as comments.
;
_shelx_estimated_absorpt_T_min     0.687
_shelx_estimated_absorpt_T_max     0.726
_shelx_hkl_file
;
  -1   0   0  309.08    8.26
  -1   0   0  306.27    7.12
  -1   0   0  262.48    7.80
   1   0   0  281.13    7.40
   1   0   0  229.71    7.41
   1   0   0  271.90    8.06
   1   0   0  268.65    7.04
  -2   0   0   50.79    1.45
  -2   0   0   50.15    1.32
  -2   0   0   52.16    1.41
  -2   0   0   54.07    1.30
   2   0   0   52.13    1.37
   2   0   0   51.03    1.42
  -3   0   0   22.24    0.77
  -3   0   0   22.71    0.84
  -3   0   0   23.13    0.63
  -3   0   0   22.22    0.67
   3   0   0   22.22    0.79
   3   0   0   22.83    0.73
  -4   0   0  157.59    3.81
  -4   0   0  147.36    3.87
  -4   0   0  158.28    4.06
  -4   0   0  154.69    4.19
   4   0   0  163.47    4.12
   4   0   0  156.81    3.99
  -5   0   0  177.35    4.30
  -5   0   0  177.76    4.61
  -5   0   0  180.13    4.83
  -5   0   0  169.78    4.39
   5   0   0  178.17    4.47
   5   0   0  174.78    4.55
  -6   0   0   99.15    2.81
  -6   0   0   97.48    2.56
  -6   0   0   95.00    2.46
  -6   0   0   96.50    3.04
   6   0   0   97.27    2.76
  -7   0   0   55.30    1.84
  -7   0   0   55.58    2.14
  -7   0   0   57.43    1.62
   7   0   0   53.88    1.83
  -8   0   0   26.90    0.92
  -8   0   0   28.21    1.48
  -8   0   0   25.69    1.13
   8   0   0   23.72    1.14
  -9   0   0   13.85    1.08
  -9   0   0   14.26    0.62
   9   0   0   14.56    0.89
 -10   0   0   13.62    1.16
 -10   0   0   10.37    0.50
  10   0   0   10.79    0.84
  11   0   0   18.49    1.18
  10  -1   0   14.61    0.98
 -10   1   0   14.92    1.24
 -10   1   0   14.21    0.60
   9  -1   0   21.39    1.14
  -9   1   0   23.13    0.85
  -9   1   0   23.30    1.46
   8  -1   0   40.75    1.57
  -8   1   0   40.60    1.59
  -8   1   0   40.71    1.30
  -8   1   0   39.79    1.87
   7  -1   0    4.25    0.42
  -7   1   0    3.90    0.41
  -7   1   0    4.72    0.32
  -7   1   0    4.42    0.32
  -7   1   0    5.87    0.60
   6  -1   0    2.01    0.31
  -6   1   0    1.42    0.26
  -6   1   0    0.97    0.17
  -6   1   0    1.69    0.37
   5  -1   0  161.99    4.26
   5  -1   0  162.14    4.16
  -5   1   0  165.95    4.54
  -5   1   0  160.39    4.32
  -5   1   0  165.02    4.12
   4  -1   0  198.29    5.05
   4  -1   0  202.34    5.17
   4  -1   0  199.37    4.97
  -4   1   0  200.14    5.12
  -4   1   0  202.74    5.26
  -4   1   0  196.92    4.94
   3  -1   0   73.34    2.02
   3  -1   0   70.86    1.92
  -3   1   0   67.66    2.04
  -3   1   0   72.03    1.98
  -3   1   0   72.33    1.85
   2  -1   0  312.89    7.48
   2  -1   0  285.31    7.50
  -2   1   0  308.37    7.52
  -2   1   0  316.72    7.52
  -2   1   0  307.71    7.39
   1  -1   0   34.18    0.86
   1  -1   0   35.25    0.95
   1  -1   0   34.37    0.96
   1  -1   0   36.15    0.93
  -1   1   0   34.39    0.90
  -1   1   0   34.62    0.96
  -1   1   0   33.79    0.95
   0  -1   0  128.03    3.17
  -1  -1   0  644.04   17.98
  -1  -1   0  674.47   17.20
   1   1   0  686.21   18.12
   1   1   0  710.30   17.69
  -2  -1   0   34.00    1.04
  -2  -1   0   34.73    1.00
  -2  -1   0   35.94    0.96
  -2  -1   0   35.23    0.93
   2   1   0   37.36    1.10
   2   1   0   34.27    1.01
   2   1   0   35.01    0.97
  -3  -1   0    2.66    0.20
  -3  -1   0    3.20    0.17
  -3  -1   0    3.07    0.18
   3   1   0    2.26    0.17
   3   1   0    2.20    0.20
  -4  -1   0   21.16    0.87
  -4  -1   0   20.08    0.65
  -4  -1   0   18.72    0.63
  -4  -1   0   19.82    0.76
   4   1   0   20.68    0.72
   4   1   0   20.14    0.80
  -5  -1   0    5.23    0.28
  -5  -1   0    5.26    0.37
  -5  -1   0    5.27    0.28
  -5  -1   0    5.61    0.45
   5   1   0    4.85    0.30
   5   1   0    4.45    0.33
  -6  -1   0   68.25    2.37
  -6  -1   0   70.25    1.92
  -6  -1   0   73.47    1.95
  -6  -1   0   71.73    2.17
   6   1   0   73.40    2.07
   6   1   0   72.29    2.14
  -7  -1   0   71.22    2.57
  -7  -1   0   76.80    2.31
  -7  -1   0   73.85    2.04
   7   1   0   74.74    2.30
  -8  -1   0   13.39    0.57
  -8  -1   0   14.16    0.77
  -8  -1   0   12.62    0.95
   8   1   0   12.91    0.78
  -9  -1   0    4.45    0.32
  -9  -1   0    4.80    0.77
   9   1   0    4.22    0.54
 -10  -1   0    5.83    0.92
 -10  -1   0    5.96    0.36
  10   1   0    5.91    0.71
  11   1   0   26.75    1.43
  10  -2   0    0.43    0.26
 -10   2   0    0.17    0.54
 -10   2   0    0.47    0.14
   9  -2   0   20.64    1.13
  -9   2   0   22.62    1.45
  -9   2   0   21.20    0.83
   8  -2   0   61.07    2.14
  -8   2   0   62.27    1.84
  -8   2   0   62.18    2.51
   7  -2   0  106.16    3.12
  -7   2   0  103.92    3.16
  -7   2   0  106.09    3.49
  -7   2   0  105.60    2.86
   6  -2   0  109.34    3.14
  -6   2   0  108.93    2.95
  -6   2   0  113.22    3.24
  -6   2   0  111.06    2.96
  -6   2   0  112.33    3.47
   5  -2   0    0.08    0.09
   5  -2   0    0.14    0.08
  -5   2   0    0.29    0.12
  -5   2   0    0.05    0.12
  -5   2   0    0.15    0.08
  -5   2   0    0.07    0.07
   4  -2   0  107.47    2.88
   4  -2   0  107.53    2.80
  -4   2   0  108.64    2.98
  -4   2   0  104.70    2.78
  -4   2   0  106.68    2.78
  -4   2   0  108.28    3.08
   3  -2   0  376.65    9.69
   3  -2   0  372.03    9.51
   3  -2   0  398.15    9.62
  -3   2   0  390.88    9.72
  -3   2   0  411.39    9.62
  -3   2   0  408.07    9.59
  -3   2   0  400.64    9.78
   2  -2   0  149.53    3.86
   2  -2   0  147.12    3.86
   2  -2   0  155.35    3.74
   2  -2   0  146.57    3.64
   2  -2   0  147.05    3.77
  -2   2   0  154.36    3.87
  -2   2   0  149.41    3.73
  -2   2   0  154.70    3.73
  -2   2   0  149.97    3.85
   1  -2   0  477.57   14.45
   1  -2   0  549.28   13.56
   1  -2   0  520.76   13.95
   1  -2   0  430.51   14.02
   1  -2   0  555.56   14.43
  -1   2   0  466.94   14.55
  -1   2   0  539.09   13.88
  -1   2   0  476.19   13.13
  -1   2   0  535.40   15.39
   0  -2   0   30.95    0.86
   0  -2   0   29.22    0.82
   0  -2   0   30.55    0.90
   0  -2   0   31.14    0.85
   0   2   0   28.26    0.82
   0   2   0   31.00    0.90
  -1  -2   0   13.59    0.43
  -1  -2   0   13.37    0.49
  -1  -2   0   14.14    0.48
  -1  -2   0   15.30    0.51
   1   2   0   14.64    0.46
   1   2   0   15.29    0.48
   1   2   0   12.79    0.49
  -2  -2   0  185.49    4.48
  -2  -2   0  164.31    4.53
  -2  -2   0  176.39    4.59
  -2  -2   0  195.02    4.65
   2   2   0  192.79    4.53
   2   2   0  188.86    4.59
  -3  -2   0   34.66    0.97
  -3  -2   0   34.31    1.08
  -3  -2   0   34.15    1.04
  -3  -2   0   36.09    1.15
   3   2   0   35.17    1.04
   3   2   0   34.13    1.10
  -4  -2   0    5.25    0.30
  -4  -2   0    4.96    0.33
  -4  -2   0    6.94    0.44
  -4  -2   0    5.07    0.26
   4   2   0    4.40    0.34
   4   2   0    4.77    0.30
  -5  -2   0   25.49    1.08
  -5  -2   0   24.72    0.87
  -5  -2   0   26.94    0.98
  -5  -2   0   25.52    0.81
   5   2   0   25.76    0.93
   5   2   0   25.50    0.86
  -6  -2   0    2.08    0.21
  -6  -2   0    2.22    0.20
  -6  -2   0    1.92    0.30
  -6  -2   0    2.31    0.40
   6   2   0    2.35    0.31
   6   2   0    2.46    0.28
  -7  -2   0   94.28    2.72
  -7  -2   0   90.71    2.45
  -7  -2   0   89.88    3.01
  -7  -2   0   89.07    2.49
   7   2   0   93.74    2.72
  -8  -2   0   50.24    1.47
  -8  -2   0   49.37    1.73
  -8  -2   0   47.30    2.03
   8   2   0   48.83    1.76
  -9  -2   0    3.64    0.64
  -9  -2   0    3.95    0.29
   9   2   0    2.63    0.44
 -10  -2   0    5.08    0.33
 -10  -2   0    4.27    0.75
  10   2   0    4.97    0.66
 -11  -2   0    8.35    0.36
  11   2   0    8.75    0.80
  10  -3   0    7.48    0.85
 -10   3   0    5.98    0.37
   9  -3   0    1.24    0.36
  -9   3   0    0.99    0.42
  -9   3   0    1.37    0.23
   8  -3   0   10.53    0.75
  -8   3   0   10.45    0.56
  -8   3   0   11.50    0.97
   7  -3   0   52.08    1.88
  -7   3   0   53.50    2.19
  -7   3   0   55.53    1.98
  -7   3   0   55.69    1.67
   6  -3   0   65.87    2.08
  -6   3   0   63.33    2.15
  -6   3   0   64.01    1.88
  -6   3   0   65.24    2.34
   5  -3   0  181.74    4.87
   5  -3   0  183.87    4.97
  -5   3   0  193.29    5.25
  -5   3   0  197.54    5.13
  -5   3   0  193.65    4.84
   4  -3   0    4.90    0.35
   4  -3   0    4.35    0.30
   4  -3   0    5.22    0.42
  -4   3   0    5.40    0.41
  -4   3   0    3.69    0.38
  -4   3   0    4.57    0.30
   3  -3   0    0.22    0.09
   3  -3   0    0.22    0.08
   3  -3   0    0.34    0.06
   3  -3   0    0.66    0.17
   3  -3   0    0.02    0.07
  -3   3   0    0.12    0.09
  -3   3   0    0.25    0.11
  -3   3   0    0.11    0.06
   2  -3   0   93.57    2.54
   2  -3   0   94.04    2.41
   2  -3   0   95.29    2.49
   2  -3   0   95.90    2.63
   2  -3   0   94.80    2.65
  -2   3   0   99.05    2.67
  -2   3   0   99.00    2.49
  -2   3   0   96.02    2.59
  -2   3   0   99.32    2.54
   1  -3   0  122.19    3.20
   1  -3   0  119.36    3.04
   1  -3   0  122.80    3.12
   1  -3   0  123.89    3.12
   1  -3   0  120.84    3.21
   1  -3   0  122.90    3.07
  -1   3   0  125.05    3.11
  -1   3   0  125.92    3.07
  -1   3   0  118.84    3.11
  -1   3   0  117.85    3.18
   0  -3   0   34.51    1.06
   0  -3   0   36.01    1.05
   0  -3   0   40.47    1.10
   0   3   0   40.27    1.10
   0   3   0   39.82    1.16
   0   3   0   37.10    1.05
  -1  -3   0   47.03    1.37
  -1  -3   0   47.96    1.30
  -1  -3   0   48.11    1.35
  -1  -3   0   49.64    1.36
  -1  -3   0   51.10    1.43
   1   3   0   48.28    1.36
   1   3   0   47.94    1.31
   1   3   0   48.86    1.35
   1   3   0   49.72    1.42
  -2  -3   0   58.81    1.62
  -2  -3   0   55.82    1.58
  -2  -3   0   55.71    1.48
  -2  -3   0   51.87    1.56
  -2  -3   0   58.97    1.54
   2   3   0   57.40    1.54
   2   3   0   54.16    1.49
   2   3   0   54.75    1.61
  -3  -3   0  121.27    2.96
  -3  -3   0  114.11    3.13
  -3  -3   0  110.42    3.06
  -3  -3   0  120.25    3.11
   3   3   0  119.34    3.14
   3   3   0  116.45    3.03
   3   3   0  118.03    2.98
  -4  -3   0  106.20    3.11
  -4  -3   0  119.84    3.02
  -4  -3   0  125.81    3.22
  -4  -3   0  116.86    3.28
   4   3   0  117.55    3.06
   4   3   0  123.95    3.25
   4   3   0  120.39    3.13
  -5  -3   0   24.83    0.79
  -5  -3   0   25.03    1.06
  -5  -3   0   23.68    0.94
  -5  -3   0   23.62    0.89
   5   3   0   22.94    0.89
   5   3   0   24.04    0.84
  -6  -3   0    0.97    0.15
  -6  -3   0    0.33    0.13
  -6  -3   0    0.53    0.21
  -6  -3   0    0.62    0.18
   6   3   0    0.53    0.15
   6   3   0    0.76    0.19
  -7  -3   0   23.13    1.01
  -7  -3   0   22.09    1.17
  -7  -3   0   23.86    0.81
  -7  -3   0   23.68    0.92
   7   3   0   22.33    0.99
  -8  -3   0   52.77    1.84
  -8  -3   0   53.27    2.17
  -8  -3   0   56.46    1.59
   8   3   0   53.11    1.88
  -9  -3   0   16.06    0.65
  -9  -3   0   16.89    1.17
   9   3   0   16.26    0.93
 -10  -3   0    8.55    0.44
 -10  -3   0    9.63    0.96
  10   3   0    8.15    0.72
 -11  -3   0    0.30    0.11
  11   3   0    0.19    0.24
   9  -4   0   19.87    1.17
  -9   4   0   19.32    1.40
  -9   4   0   21.04    0.85
   8  -4   0    3.70    0.54
  -8   4   0    4.64    0.72
  -8   4   0    4.35    0.37
   7  -4   0    0.04    0.15
  -7   4   0    0.11    0.11
  -7   4   0    2.14    0.48
   6  -4   0   23.93    1.08
  -6   4   0   23.48    1.14
  -6   4   0   24.65    1.26
  -6   4   0   24.43    0.93
   5  -4   0   28.08    1.12
  -5   4   0   29.67    1.24
  -5   4   0   27.87    1.28
  -5   4   0   29.35    1.02
   4  -4   0  186.27    4.97
   4  -4   0  188.48    5.15
   4  -4   0  191.12    4.88
  -4   4   0  189.62    5.14
  -4   4   0  197.74    4.87
  -4   4   0  191.97    5.13
   3  -4   0    5.71    0.28
   3  -4   0    5.96    0.46
   3  -4   0    7.85    0.43
  -3   4   0    6.21    0.46
  -3   4   0    6.82    0.47
  -3   4   0    6.80    0.45
  -3   4   0    6.42    0.36
   2  -4   0    0.25    0.11
   2  -4   0    0.47    0.11
   2  -4   0    0.16    0.11
   2  -4   0    0.22    0.07
   2  -4   0    0.28    0.10
  -2   4   0    0.50    0.11
  -2   4   0    0.81    0.16
   1  -4   0   86.88    2.27
   1  -4   0   82.75    2.44
   1  -4   0   86.38    2.33
   1  -4   0   84.08    2.25
   1  -4   0   86.26    2.33
   1  -4   0   85.06    2.42
  -1   4   0   84.54    2.26
  -1   4   0   86.79    2.31
  -1   4   0   85.51    2.40
  -1   4   0   89.64    2.32
   0  -4   0  260.52    6.37
   0  -4   0  258.94    6.49
   0  -4   0  247.71    6.34
   0  -4   0  254.24    6.31
   0  -4   0  250.73    6.46
   0   4   0  270.73    6.37
   0   4   0  254.04    6.30
   0   4   0  263.57    6.47
  -1  -4   0  225.01    5.64
  -1  -4   0  212.09    5.52
  -1  -4   0  224.39    5.47
   1   4   0  226.08    5.63
   1   4   0  231.13    5.54
   1   4   0  216.19    5.46
  -2  -4   0  143.67    3.49
  -2  -4   0  132.28    3.59
  -2  -4   0  145.07    3.60
  -2  -4   0  142.70    3.56
  -2  -4   0  148.62    3.67
   2   4   0  125.74    3.49
   2   4   0  132.76    3.55
   2   4   0  137.17    3.65
  -3  -4   0   47.13    1.37
  -3  -4   0   45.34    1.29
  -3  -4   0   45.52    1.44
  -3  -4   0   47.65    1.46
  -3  -4   0   45.02    1.42
   3   4   0   45.01    1.32
   3   4   0   45.74    1.47
   3   4   0   43.54    1.37
  -4  -4   0  119.74    3.39
  -4  -4   0  131.62    3.46
  -4  -4   0  126.45    3.25
  -4  -4   0  124.71    3.50
   4   4   0  129.89    3.50
   4   4   0  129.27    3.38
   4   4   0  126.26    3.29
  -5  -4   0  120.22    3.42
  -5  -4   0  127.45    3.25
  -5  -4   0  126.74    3.60
  -5  -4   0  127.06    3.47
   5   4   0  128.80    3.32
   5   4   0  126.04    3.41
  -6  -4   0   16.35    0.77
  -6  -4   0   17.25    0.93
  -6  -4   0   17.16    0.82
  -6  -4   0   17.79    0.66
   6   4   0   16.65    0.71
   6   4   0   18.28    0.80
  -7  -4   0    0.47    0.17
  -7  -4   0    0.67    0.26
  -7  -4   0    0.71    0.15
  -7  -4   0    0.97    0.24
   7   4   0    0.62    0.20
  -8  -4   0   15.80    1.05
  -8  -4   0   17.01    0.88
  -8  -4   0   17.40    0.68
  -8  -4   0   16.41    0.80
   8   4   0   16.62    0.89
  -9  -4   0   44.63    2.02
  -9  -4   0   45.29    1.36
   9   4   0   41.23    1.68
 -10  -4   0   31.82    1.02
 -10  -4   0   30.90    1.74
  10   4   0   28.00    1.40
 -11  -4   0    1.97    0.21
 -11  -4   0    1.43    0.78
  11   4   0    2.07    0.47
   9  -5   0   31.33    1.55
  -9   5   0   31.04    1.13
   8  -5   0   19.47    1.11
  -8   5   0   18.94    0.85
  -8   5   0   19.62    1.33
   7  -5   0   14.49    0.89
  -7   5   0   13.91    0.70
  -7   5   0   14.89    1.06
   6  -5   0    1.04    0.27
  -6   5   0    1.42    0.37
  -6   5   0    0.94    0.21
   5  -5   0   27.48    1.14
  -5   5   0   27.10    1.02
  -5   5   0   28.30    1.30
   4  -5   0   50.63    1.83
   4  -5   0   49.29    1.65
   4  -5   0   49.90    1.57
  -4   5   0   50.62    1.77
  -4   5   0   48.67    1.54
   3  -5   0   13.38    0.61
   3  -5   0   14.12    0.78
   3  -5   0   14.12    0.67
   3  -5   0   12.80    0.52
  -3   5   0   13.56    0.70
  -3   5   0   14.88    0.67
  -3   5   0   14.82    0.62
   2  -5   0    0.54    0.17
   2  -5   0    0.17    0.09
   2  -5   0    0.33    0.10
  -2   5   0    0.05    0.08
  -2   5   0    0.65    0.17
   1  -5   0   28.26    0.90
   1  -5   0   27.78    0.92
   1  -5   0   25.53    1.07
   1  -5   0   25.79    0.95
   1  -5   0   27.22    1.05
   1  -5   0   25.91    0.96
  -1   5   0   26.76    1.03
  -1   5   0   27.17    0.94
  -1   5   0   28.11    0.91
  -1   5   0   28.71    0.95
   0  -5   0   45.38    1.38
   0  -5   0   44.48    1.47
   0  -5   0   44.59    1.49
   0  -5   0   44.54    1.35
   0  -5   0   42.40    1.30
   0   5   0   45.97    1.35
   0   5   0   45.58    1.38
   0   5   0   42.13    1.44
   0   5   0   44.55    1.31
  -1  -5   0  210.89    5.39
  -1  -5   0  219.08    5.48
  -1  -5   0  214.62    5.49
  -1  -5   0  228.63    5.63
   1   5   0  217.38    5.60
   1   5   0  216.58    5.48
   1   5   0  213.40    5.40
  -2  -5   0   10.62    0.45
  -2  -5   0   10.57    0.56
  -2  -5   0   10.22    0.49
  -2  -5   0   10.91    0.51
   2   5   0    9.83    0.55
   2   5   0   10.83    0.47
  -3  -5   0   58.08    1.78
  -3  -5   0   53.03    1.72
  -3  -5   0   56.72    1.66
  -3  -5   0   56.76    1.59
  -3  -5   0   52.43    1.70
   3   5   0   54.66    1.78
   3   5   0   57.17    1.62
   3   5   0   58.95    1.69
  -4  -5   0   72.48    2.10
  -4  -5   0   75.11    2.23
  -4  -5   0   71.68    2.19
  -4  -5   0   76.16    2.25
  -4  -5   0   72.74    2.01
   4   5   0   75.60    2.07
   4   5   0   70.93    2.25
   4   5   0   72.98    2.14
  -5  -5   0   36.86    1.43
  -5  -5   0   38.20    1.18
  -5  -5   0   37.38    1.35
  -5  -5   0   37.47    1.37
   5   5   0   39.61    1.25
   5   5   0   38.40    1.32
  -6  -5   0    6.62    0.56
  -6  -5   0    7.14    0.39
  -6  -5   0    6.24    0.47
  -6  -5   0    6.99    0.51
   6   5   0    6.71    0.43
   6   5   0    6.02    0.46
  -7  -5   0    3.96    0.57
  -7  -5   0    3.73    0.39
  -7  -5   0    3.36    0.28
  -7  -5   0    3.71    0.38
   7   5   0    3.67    0.46
  -8  -5   0    1.70    0.32
  -8  -5   0    2.32    0.38
  -8  -5   0    2.37    0.28
  -8  -5   0    1.46    0.40
   8   5   0    1.13    0.28
  -9  -5   0   30.42    1.61
  -9  -5   0   31.10    1.05
   9   5   0   29.81    1.36
 -10  -5   0    9.66    0.49
 -10  -5   0   11.18    0.98
  10   5   0    9.02    0.76
 -11  -5   0   14.24    1.38
 -11  -5   0   15.27    0.59
  11   5   0   15.04    1.04
   8  -6   0   23.60    1.27
  -8   6   0   22.78    1.48
  -8   6   0   23.23    0.98
   7  -6   0   13.19    0.90
  -7   6   0   16.32    1.13
  -7   6   0   15.82    0.77
   6  -6   0    0.11    0.19
  -6   6   0    0.04    0.19
  -6   6   0    0.06    0.12
   5  -6   0    3.02    0.43
  -5   6   0    3.27    0.52
  -5   6   0    3.05    0.36
   4  -6   0    9.17    0.59
  -4   6   0    8.35    0.50
  -4   6   0    8.42    0.62
   3  -6   0   60.81    1.75
   3  -6   0   62.27    1.88
   3  -6   0   61.35    1.94
   3  -6   0   60.47    2.14
  -3   6   0   61.58    1.85
  -3   6   0   61.34    1.98
   2  -6   0   56.72    1.79
   2  -6   0   57.35    1.67
   2  -6   0   55.65    1.73
   2  -6   0   58.93    2.01
  -2   6   0   55.80    1.78
  -2   6   0   54.93    1.87
  -2   6   0   59.15    1.72
  -2   6   0   59.14    1.76
   1  -6   0    7.19    0.46
   1  -6   0    6.81    0.41
   1  -6   0    7.40    0.41
   1  -6   0    7.31    0.52
   1  -6   0    7.45    0.55
  -1   6   0    7.90    0.43
  -1   6   0    7.61    0.45
  -1   6   0    7.87    0.44
  -1   6   0    7.26    0.50
   0  -6   0    2.83    0.33
   0  -6   0    3.22    0.28
   0  -6   0    3.84    0.36
   0  -6   0    2.38    0.34
   0  -6   0    3.41    0.27
   0  -6   0    2.91    0.28
   0   6   0    3.19    0.26
   0   6   0    2.75    0.27
   0   6   0    3.11    0.32
   0   6   0    2.51    0.24
  -1  -6   0  115.90    3.11
  -1  -6   0  114.83    3.00
  -1  -6   0  107.98    3.07
  -1  -6   0  115.70    3.25
   1   6   0  112.50    3.09
   1   6   0  113.38    3.01
   1   6   0  114.73    3.22
  -2  -6   0  140.18    3.83
  -2  -6   0  144.22    3.69
  -2  -6   0  147.95    3.94
   2   6   0  144.35    3.93
   2   6   0  145.72    3.80
   2   6   0  134.96    3.70
  -3  -6   0   37.91    1.37
  -3  -6   0   37.70    1.26
  -3  -6   0   37.14    1.33
  -3  -6   0   37.01    1.18
  -3  -6   0   39.52    1.31
   3   6   0   38.39    1.29
   3   6   0   36.35    1.37
   3   6   0   38.74    1.22
  -4  -6   0    1.34    0.26
  -4  -6   0    1.56    0.27
  -4  -6   0    1.60    0.24
  -4  -6   0    1.42    0.26
  -4  -6   0    1.54    0.21
   4   6   0    2.28    0.28
   4   6   0    2.08    0.30
  -5  -6   0  111.66    3.31
  -5  -6   0  115.33    3.08
  -5  -6   0  115.43    3.34
  -5  -6   0  122.17    3.42
   5   6   0  114.76    3.16
   5   6   0  116.88    3.27
  -6  -6   0   38.67    1.49
  -6  -6   0   42.56    1.63
  -6  -6   0   39.97    1.51
  -6  -6   0   39.88    1.27
   6   6   0   39.72    1.46
  -7  -6   0   23.07    1.07
  -7  -6   0   21.58    1.17
  -7  -6   0   21.62    1.05
  -7  -6   0   24.53    0.87
   7   6   0   22.58    1.05
  -8  -6   0    9.18    0.49
  -8  -6   0    9.22    0.79
  -8  -6   0    9.18    0.65
  -8  -6   0    9.17    0.65
   8   6   0    7.42    0.62
  -9  -6   0   -0.02    0.21
  -9  -6   0    0.00    0.14
  -9  -6   0    0.20    0.12
   9   6   0    0.04    0.15
 -10  -6   0   23.82    1.49
 -10  -6   0   23.85    0.88
  10   6   0   23.78    1.27
 -11  -6   0    6.62    1.22
 -11  -6   0    7.48    0.40
  11   6   0    9.11    0.82
   8  -7   0    2.85    0.54
  -8   7   0    3.54    0.41
  -8   7   0    4.05    0.75
   7  -7   0    4.55    0.64
  -7   7   0    4.45    0.48
  -7   7   0    4.07    0.69
   6  -7   0    0.07    0.16
  -6   7   0    0.26    0.25
  -6   7   0    0.40    0.18
   5  -7   0    6.48    0.59
  -5   7   0    6.56    0.64
  -5   7   0    7.52    0.53
   4  -7   0    1.10    0.27
  -4   7   0    1.11    0.30
  -4   7   0    1.39    0.26
   3  -7   0    1.89    0.40
   3  -7   0    2.15    0.31
   3  -7   0    2.13    0.33
  -3   7   0    2.98    0.36
  -3   7   0    3.13    0.42
   2  -7   0   24.49    1.20
   2  -7   0   24.50    0.97
   2  -7   0   24.91    0.93
   2  -7   0   23.49    1.02
  -2   7   0   26.27    1.03
  -2   7   0   26.19    0.98
   1  -7   0   10.66    0.61
   1  -7   0   10.99    0.57
   1  -7   0   10.98    0.56
   1  -7   0   10.97    0.73
  -1   7   0   10.53    0.58
  -1   7   0   10.08    0.54
  -1   7   0   10.77    0.66
  -1   7   0   10.81    0.57
   0  -7   0   33.75    1.25
   0  -7   0   32.21    1.24
   0  -7   0   37.75    1.25
   0  -7   0   37.45    1.21
   0  -7   0   36.48    1.44
   0  -7   0   32.41    1.34
   0   7   0   37.42    1.22
   0   7   0   33.14    1.33
   0   7   0   36.10    1.25
   0   7   0   34.88    1.18
  -1  -7   0   41.80    1.54
  -1  -7   0   40.46    1.30
  -1  -7   0   41.53    1.40
  -1  -7   0   40.09    1.50
  -1  -7   0   39.84    1.38
   1   7   0   41.19    1.40
   1   7   0   39.84    1.31
   1   7   0   38.71    1.48
  -2  -7   0   23.55    0.87
  -2  -7   0   23.77    1.06
  -2  -7   0   24.21    0.95
   2   7   0   22.70    0.88
   2   7   0   23.55    1.05
   2   7   0   23.87    0.96
  -3  -7   0  247.60    6.47
  -3  -7   0  254.73    6.38
  -3  -7   0  258.91    6.60
  -3  -7   0  254.31    6.67
  -3  -7   0  260.75    6.51
   3   7   0  257.09    6.53
   3   7   0  247.08    6.41
   3   7   0  251.04    6.69
  -4  -7   0   68.09    1.97
  -4  -7   0   70.61    2.16
  -4  -7   0   68.53    2.07
  -4  -7   0   66.09    2.19
   4   7   0   68.74    2.02
   4   7   0   63.70    2.08
  -5  -7   0   52.08    1.84
  -5  -7   0   56.02    1.89
  -5  -7   0   53.45    1.62
  -5  -7   0   51.95    1.85
   5   7   0   53.54    1.69
   5   7   0   50.33    1.75
  -6  -7   0   10.26    0.70
  -6  -7   0   11.30    0.56
  -6  -7   0   10.14    0.69
  -6  -7   0   12.29    0.78
   6   7   0   10.57    0.67
  -7  -7   0  103.73    2.85
  -7  -7   0  105.87    3.18
  -7  -7   0  102.83    3.31
  -7  -7   0  101.82    3.18
   7   7   0  101.51    3.12
  -8  -7   0   44.60    1.76
  -8  -7   0   44.54    1.93
  -8  -7   0   46.45    1.47
  -8  -7   0   45.81    1.78
   8   7   0   45.65    1.77
  -9  -7   0   15.61    1.10
  -9  -7   0   14.42    0.67
  -9  -7   0   14.88    0.91
   9   7   0   15.21    0.95
 -10  -7   0   11.17    1.00
 -10  -7   0   11.51    0.56
  10   7   0   10.87    0.86
 -11  -7   0   12.31    0.56
  11   7   0   13.29    1.00
   7  -8   0    5.17    0.70
  -7   8   0    5.04    0.54
  -7   8   0    5.39    0.79
   6  -8   0    5.45    0.69
  -6   8   0    7.16    0.74
  -6   8   0    6.32    0.52
   5  -8   0    1.57    0.37
  -5   8   0    2.85    0.52
  -5   8   0    1.42    0.29
   4  -8   0    5.03    0.59
  -4   8   0    3.81    0.55
  -4   8   0    4.56    0.48
   3  -8   0    0.62    0.22
  -3   8   0    0.51    0.22
  -3   8   0    0.70    0.21
   2  -8   0    5.41    0.44
   2  -8   0    4.06    0.58
   2  -8   0    5.46    0.48
   2  -8   0    5.54    0.42
  -2   8   0    5.48    0.46
  -2   8   0    5.32    0.43
   1  -8   0  113.73    3.54
   1  -8   0  112.28    3.17
   1  -8   0  115.11    3.20
   1  -8   0  108.64    3.25
  -1   8   0  116.40    3.20
  -1   8   0  115.48    3.17
   0  -8   0    0.33    0.16
   0  -8   0    0.20    0.17
   0  -8   0    0.69    0.20
   0  -8   0    0.28    0.15
   0   8   0    0.15    0.12
   0   8   0    1.01    0.22
   0   8   0    0.19    0.15
  -1  -8   0    6.26    0.57
  -1  -8   0    6.38    0.55
  -1  -8   0    6.90    0.45
  -1  -8   0    7.24    0.50
  -1  -8   0    7.14    0.50
   1   8   0    6.58    0.44
   1   8   0    6.93    0.49
   1   8   0    5.97    0.53
  -2  -8   0   21.41    0.97
  -2  -8   0   21.64    0.94
  -2  -8   0   22.34    1.08
  -2  -8   0   22.21    0.88
   2   8   0   22.77    0.91
   2   8   0   20.51    1.04
   2   8   0   23.37    0.98
  -3  -8   0   41.32    1.36
  -3  -8   0   42.55    1.63
  -3  -8   0   41.45    1.45
   3   8   0   40.80    1.48
  -4  -8   0   57.00    2.02
  -4  -8   0   58.84    1.76
  -4  -8   0   57.34    1.89
   4   8   0   53.97    1.78
   4   8   0   55.98    1.89
  -5  -8   0   21.97    0.86
  -5  -8   0   20.50    1.03
  -5  -8   0   20.96    1.01
  -5  -8   0   21.02    1.05
   5   8   0   21.12    0.91
   5   8   0   19.80    0.96
  -6  -8   0    9.55    0.68
  -6  -8   0    8.11    0.65
  -6  -8   0    8.77    0.67
  -6  -8   0    8.89    0.52
   6   8   0    9.10    0.64
  -7  -8   0   14.23    0.88
  -7  -8   0   14.84    0.92
  -7  -8   0   15.47    0.97
  -7  -8   0   13.70    0.68
   7   8   0   14.25    0.86
  -8  -8   0   26.35    1.01
  -8  -8   0   27.24    1.33
  -8  -8   0   25.49    1.38
   8   8   0   26.59    1.28
  -9  -8   0   51.71    1.99
  -9  -8   0   47.96    1.57
  -9  -8   0   47.39    2.12
   9   8   0   50.11    1.98
 -10  -8   0   28.97    1.63
 -10  -8   0   27.96    1.02
  10   8   0   25.75    1.40
 -11  -8   0    3.07    0.31
  11   8   0    3.00    0.58
   6  -9   0   10.19    0.92
  -6   9   0    9.82    1.01
  -6   9   0   10.38    0.70
   5  -9   0    5.74    0.70
  -5   9   0    6.09    0.53
  -5   9   0    5.70    0.74
   4  -9   0   19.42    1.06
  -4   9   0   17.64    1.04
  -4   9   0   18.97    0.93
   3  -9   0   15.41    0.90
  -3   9   0   16.59    0.84
  -3   9   0   15.24    0.89
   2  -9   0   10.59    0.67
   2  -9   0   10.16    0.61
   2  -9   0   10.56    0.71
  -2   9   0   10.07    0.63
  -2   9   0   10.05    0.65
   1  -9   0   43.33    1.87
   1  -9   0   42.26    1.63
   1  -9   0   45.44    1.57
   1  -9   0   44.99    1.57
  -1   9   0   44.58    1.55
  -1   9   0   45.57    1.56
   0  -9   0  260.23    7.15
   0  -9   0  265.67    6.78
   0  -9   0  271.66    6.73
   0  -9   0  249.40    6.80
   0   9   0  255.46    6.69
   0   9   0  259.88    6.72
  -1  -9   0   92.71    2.76
  -1  -9   0   92.87    3.01
  -1  -9   0   86.75    2.73
  -1  -9   0   96.65    2.68
  -1  -9   0   84.88    2.73
   1   9   0   91.19    2.67
   1   9   0   91.05    2.76
   1   9   0   93.58    2.68
  -2  -9   0   22.44    1.02
  -2  -9   0   22.07    0.92
  -2  -9   0   23.23    1.05
  -2  -9   0   22.44    1.16
   2   9   0   23.01    0.97
   2   9   0   20.83    1.00
  -3  -9   0    6.83    0.55
  -3  -9   0    5.46    0.42
  -3  -9   0    6.01    0.57
   3   9   0    5.90    0.50
   3   9   0    6.12    0.46
  -4  -9   0   47.55    1.84
  -4  -9   0   47.29    1.57
  -4  -9   0   47.29    1.79
   4   9   0   47.45    1.72
   4   9   0   48.50    1.64
  -5  -9   0  166.70    4.83
  -5  -9   0  173.34    4.51
  -5  -9   0  169.66    4.86
  -5  -9   0  169.98    4.73
   5   9   0  169.65    4.73
   5   9   0  166.82    4.59
  -6  -9   0   71.15    2.15
  -6  -9   0   70.20    2.48
  -6  -9   0   73.45    2.46
  -6  -9   0   69.91    2.47
   6   9   0   71.40    2.39
  -7  -9   0   12.83    0.67
  -7  -9   0   13.19    0.89
  -7  -9   0   13.51    0.91
  -7  -9   0   12.95    0.89
   7   9   0   12.22    0.83
  -8  -9   0   11.67    0.63
  -8  -9   0   11.48    0.90
  -8  -9   0   12.27    0.89
   8   9   0   11.40    0.83
  -9  -9   0   23.42    1.28
  -9  -9   0   22.82    1.36
  -9  -9   0   20.45    0.90
   9   9   0   21.20    1.21
 -10  -9   0   29.82    1.70
 -10  -9   0   33.77    1.63
 -10  -9   0   31.51    1.15
  10   9   0   30.83    1.57
  -5  10   0   15.04    0.88
  -4  10   0   15.22    0.87
  -3  10   0    8.54    1.15
  -3  10   0    8.41    0.63
   2 -10   0   18.38    1.00
  -2  10   0   17.31    0.92
  -2  10   0   18.31    0.93
   1 -10   0    0.71    0.23
   1 -10   0    0.13    0.17
   1 -10   0    0.20    0.16
  -1  10   0    0.63    0.22
  -1  10   0    0.24    0.16
   0 -10   0   37.51    1.42
   0 -10   0   38.29    1.75
   0 -10   0   38.31    1.47
   0  10   0   37.32    1.41
   0  10   0   37.48    1.39
  -1 -10   0   75.40    2.33
  -1 -10   0   73.22    2.67
  -1 -10   0   77.74    2.44
   1  10   0   73.58    2.31
   1  10   0   73.65    2.33
  -2 -10   0   96.67    2.82
  -2 -10   0   90.78    3.14
  -2 -10   0   99.13    2.99
   2  10   0   97.65    2.87
  -3 -10   0   16.98    0.81
  -3 -10   0   15.98    0.93
  -3 -10   0   17.21    1.04
   3  10   0   15.99    0.88
   3  10   0   16.62    0.84
  -4 -10   0    6.07    0.61
  -4 -10   0    6.05    0.46
  -4 -10   0    5.58    0.56
   4  10   0    6.11    0.55
   4  10   0    5.25    0.47
  -5 -10   0    5.41    0.58
  -5 -10   0    5.04    0.43
  -5 -10   0    4.72    0.65
   5  10   0    4.61    0.57
   5  10   0    4.73    0.58
  -6 -10   0   59.16    2.23
  -6 -10   0   56.59    2.19
  -6 -10   0   57.63    2.11
  -6 -10   0   57.67    1.88
   6  10   0   58.80    2.13
  -7 -10   0   25.79    1.31
  -7 -10   0   25.84    1.35
  -7 -10   0   24.94    1.04
   7  10   0   23.65    1.23
  -8 -10   0   15.25    1.03
  -8 -10   0   15.00    1.04
  -8 -10   0   16.11    0.78
   8  10   0   13.70    0.96
  -9 -10   0    0.75    0.34
  -9 -10   0    0.69    0.20
  -9 -10   0    0.76    0.32
   9  10   0    1.10    0.35
 -10 -10   0   10.52    0.98
 -10 -10   0   13.22    1.03
 -10 -10   0   12.12    0.65
  10  10   0   11.80    0.97
  -4  11   0   14.08    0.87
  -3  11   0   19.62    1.03
  -2  11   0   31.35    1.34
   1 -11   0   25.34    1.17
   1 -11   0   23.33    1.14
  -1  11   0   24.76    1.14
   0 -11   0    0.49    0.23
   0 -11   0    0.78    0.27
   0  11   0    0.76    0.25
  -1 -11   0   22.79    1.32
  -1 -11   0   23.50    1.15
  -1 -11   0   22.11    1.04
   1  11   0   21.44    1.05
  -2 -11   0   36.08    1.41
  -2 -11   0   39.80    1.58
  -2 -11   0   35.46    1.70
   2  11   0   35.87    1.43
  -3 -11   0   52.08    1.97
  -3 -11   0   51.54    2.13
  -3 -11   0   51.22    1.77
   3  11   0   50.71    1.82
  -4 -11   0   14.39    1.00
  -4 -11   0   14.96    0.95
  -4 -11   0   15.30    0.80
   4  11   0   13.35    0.81
  -5 -11   0    0.30    0.23
  -5 -11   0    0.39    0.19
  -5 -11   0    0.72    0.30
   5  11   0    1.60    0.35
  -6 -11   0    2.98    0.41
  -6 -11   0    3.13    0.55
   6  11   0    2.37    0.44
  -7 -11   0   28.71    1.18
  -7 -11   0   29.65    1.51
  -7 -11   0   28.52    1.41
   7  11   0   27.14    1.39
  -8 -11   0   35.67    1.74
  -8 -11   0   34.63    1.69
  -8 -11   0   34.61    1.35
   8  11   0   35.55    1.66
  -9 -11   0    9.47    1.33
  -9 -11   0   10.93    0.65
  -9 -11   0   11.52    0.97
   9  11   0    9.50    0.85
  -3  12   0    0.55    0.26
  -2  12   0   14.24    0.90
  -1  12   0   19.09    1.04
   0 -12   0   12.98    0.86
   0 -12   0   12.78    0.82
   0  12   0   11.47    0.80
  -1 -12   0    2.09    0.38
  -1 -12   0    1.56    0.39
   1  12   0    1.72    0.36
  -2 -12   0    2.67    0.41
  -2 -12   0    2.28    0.51
  -2 -12   0    3.87    0.58
   2  12   0    2.81    0.43
  -3 -12   0   44.59    1.84
  -3 -12   0   43.45    1.63
  -3 -12   0   41.37    1.96
   3  12   0   44.91    1.71
  -4 -12   0   23.34    1.09
  -4 -12   0   23.11    1.27
   4  12   0   24.15    1.16
  -5 -12   0   15.93    0.87
  -5 -12   0   16.19    1.06
  -6 -12   0    1.22    0.38
  -6 -12   0    1.64    0.32
  -7 -12   0    0.13    0.16
  -7 -12   0    0.64    0.32
  -8 -12   0   15.23    0.84
  -8 -12   0   17.19    1.20
  -9 -12   0   22.88    1.45
  -9 -12   0   19.77    0.96
  -1  13   0    0.80    0.29
   0 -13   0   26.17    1.29
   0 -13   0   27.42    1.35
   0  13   0   24.31    1.25
  -1 -13   0   27.31    1.36
  -1 -13   0   23.88    1.22
   1  13   0   24.92    1.25
  -2 -13   0   16.99    0.97
  -2 -13   0   17.19    1.08
   2  13   0   16.64    0.99
  -3 -13   0    0.28    0.27
  -3 -13   0    0.10    0.19
   3  13   0    0.20    0.24
  -4 -13   0   13.80    1.00
  -4 -13   0   15.77    0.90
   4  13   0   13.42    0.89
  -5 -13   0   33.07    1.42
  -5 -13   0   36.01    1.73
  -6 -13   0   17.76    1.20
  -6 -13   0   14.82    0.87
  -7 -13   0   13.54    0.82
  -7 -13   0   15.32    1.15
  -1 -14   0   12.53    0.96
  -1 -14   0   13.94    0.93
   1  14   0   13.72    0.94
  -2 -14   0    9.23    0.76
  -2 -14   0   10.44    0.89
   2  14   0    9.50    0.79
  -3 -14   0    1.43    0.39
  -3 -14   0    1.63    0.45
   3  14   0    1.32    0.37
  -4 -14   0    0.50    0.30
  -4 -14   0    0.39    0.23
   4  14   0    0.15    0.23
  -5 -14   0    0.39    0.23
  -5 -14   0    0.39    0.30
  -6 -14   0    4.37    0.75
  -6 -14   0    3.22    0.48
  -5 -14   1    4.64    0.77
  -5 -14   1    3.01    0.47
  -4 -14   1   31.34    1.65
  -4 -14   1   28.37    1.33
  -3 -14   1   35.29    1.76
  -3 -14   1   37.42    1.57
   2  14  -1    3.46    0.58
  -2 -14   1    3.65    0.62
  -2 -14   1    3.84    0.57
   1  14  -1    0.17    0.23
  -1 -14   1    0.00    0.22
  -1 -14   1    0.20    0.22
  -7 -13   1   31.82    1.32
  -7 -13   1   33.27    1.77
  -6 -13   1   21.11    1.34
  -6 -13   1   19.27    0.99
  -5 -13   1    3.81    0.49
  -5 -13   1    4.97    0.75
  -4 -13   1    2.53    0.54
  -4 -13   1    2.10    0.38
   3  13  -1    9.91    1.19
  -3 -13   1    8.26    0.79
  -3 -13   1    8.54    0.67
   2  13  -1   23.43    1.20
  -2 -13   1   22.06    1.13
  -2 -13   1   23.11    1.30
   1  13  -1    6.72    0.73
  -1 -13   1    8.86    0.77
  -1 -13   1    8.28    0.68
   0  13  -1    2.92    0.50
   0 -13   1    1.98    0.40
   0 -13   1    3.80    0.61
  -1  13  -1    1.29    0.36
   1 -13   1    1.26    0.35
   8  12  -1    2.90    0.56
  -8 -12   1    4.32    0.47
  -8 -12   1    3.97    0.71
   7  12  -1    9.84    0.86
  -7 -12   1    9.43    0.64
  -7 -12   1   12.01    0.99
   6  12  -1   21.18    1.24
  -6 -12   1   22.92    1.04
  -6 -12   1   21.99    1.33
  -5 -12   1   27.58    1.20
  -5 -12   1   30.57    1.54
  -4 -12   1    6.08    0.53
  -4 -12   1    8.02    0.74
   3  12  -1    0.37    0.22
  -3 -12   1    0.58    0.27
  -3 -12   1    0.51    0.21
   2  12  -1    5.01    0.58
  -2 -12   1    7.02    0.58
  -2 -12   1    6.12    0.74
   1  12  -1   12.86    0.82
  -1 -12   1   12.00    0.78
  -1 -12   1   12.15    1.02
  -1 -12   1   13.88    0.91
   0  12  -1   19.97    1.07
   0 -12   1   21.15    1.08
   0 -12   1   22.53    1.17
  -1  12  -1    7.06    0.63
   1 -12   1    5.41    0.62
  -2  12  -1    0.00    0.17
  -3  12  -1    7.91    0.69
   9  11  -1   24.39    1.38
  -9 -11   1   23.67    1.44
  -9 -11   1   22.92    0.95
  -9 -11   1   23.23    1.43
   8  11  -1   20.86    1.22
  -8 -11   1   19.03    1.22
  -8 -11   1   19.77    0.89
  -8 -11   1   20.75    1.31
   7  11  -1    0.03    0.17
  -7 -11   1    0.16    0.21
  -7 -11   1    0.40    0.17
  -7 -11   1    0.33    0.29
   6  11  -1   10.92    0.82
  -6 -11   1   10.43    0.87
  -6 -11   1    9.87    0.62
   5  11  -1   42.14    1.79
  -5 -11   1   45.40    1.60
  -5 -11   1   48.89    1.96
   4  11  -1   52.43    1.98
  -4 -11   1   51.74    1.77
  -4 -11   1   47.59    2.05
  -4 -11   1   56.51    2.11
   3  11  -1   28.74    1.36
   3  11  -1   32.32    1.31
  -3 -11   1   29.19    1.49
  -3 -11   1   32.87    1.47
  -3 -11   1   28.35    1.20
   2  11  -1    0.27    0.18
  -2 -11   1    0.55    0.20
  -2 -11   1    0.55    0.30
  -2 -11   1    0.20    0.20
   1  11  -1    7.26    0.58
   1  11  -1    7.67    0.59
  -1 -11   1    6.54    0.72
  -1 -11   1    8.13    0.59
  -1 -11   1    7.55    0.64
   0  11  -1   21.29    1.03
   0  11  -1   21.03    1.02
   0 -11   1   21.96    1.10
   0 -11   1   17.89    1.21
   0 -11   1   21.27    1.02
  -1  11  -1   22.98    1.50
  -1  11  -1   21.77    1.09
   1 -11   1   23.77    1.12
   1 -11   1   22.38    1.12
  -2  11  -1    1.42    0.33
   2 -11   1    1.76    0.37
  -3  11  -1    0.08    0.19
  -4  11  -1    2.95    0.48
  10  10  -1    5.14    0.73
 -10 -10   1    5.27    0.77
 -10 -10   1    4.93    0.36
 -10 -10   1    5.20    0.98
   9  10  -1    8.50    0.78
  -9 -10   1    8.95    0.83
  -9 -10   1    8.22    0.84
  -9 -10   1    8.46    0.51
   8  10  -1   18.71    1.12
  -8 -10   1   20.10    1.23
  -8 -10   1   18.66    1.20
  -8 -10   1   18.28    0.82
   7  10  -1   15.97    0.99
  -7 -10   1   15.89    0.77
  -7 -10   1   17.27    1.08
  -7 -10   1   16.63    1.08
   6  10  -1    0.04    0.16
  -6 -10   1    0.29    0.15
  -6 -10   1    0.04    0.16
  -6 -10   1    0.20    0.22
   5  10  -1   31.87    1.41
  -5 -10   1   33.04    1.50
  -5 -10   1   31.96    1.48
  -5 -10   1   31.59    1.20
   4  10  -1   39.96    1.60
  -4 -10   1   41.40    1.67
  -4 -10   1   38.57    1.68
  -4 -10   1   39.49    1.41
   3  10  -1   98.62    3.13
   3  10  -1  104.69    3.04
  -3 -10   1  103.81    3.34
  -3 -10   1   98.97    2.95
  -3 -10   1  108.73    3.26
   2  10  -1   16.28    0.82
   2  10  -1   15.93    0.89
  -2 -10   1   15.23    0.77
  -2 -10   1   14.21    0.96
  -2 -10   1   15.89    0.91
   1  10  -1    4.99    0.46
   1  10  -1    5.07    0.47
  -1 -10   1    5.16    0.50
  -1 -10   1    5.22    0.60
  -1 -10   1    4.94    0.45
   0  10  -1    9.28    0.63
   0  10  -1    9.95    0.65
   0 -10   1    9.79    0.82
   0 -10   1    9.27    0.67
   0 -10   1   10.12    0.65
  -1  10  -1   24.40    1.11
  -1  10  -1   24.55    1.09
   1 -10   1   25.15    1.13
   1 -10   1   22.99    1.35
   1 -10   1   25.60    1.13
  -2  10  -1   31.44    1.35
  -2  10  -1   31.51    1.31
   2 -10   1   33.63    1.35
  -3  10  -1    1.41    0.31
  -3  10  -1    0.85    0.28
  -4  10  -1    2.37    0.47
  -4  10  -1    2.33    0.41
  -5  10  -1    5.39    0.61
  10   9  -1    1.01    0.36
 -10  -9   1    1.80    0.46
 -10  -9   1    1.14    0.43
 -10  -9   1    0.85    0.17
   9   9  -1    0.45    0.25
  -9  -9   1    0.36    0.26
  -9  -9   1    0.38    0.29
  -9  -9   1    0.67    0.17
   8   9  -1   15.89    0.99
  -8  -9   1   16.63    1.07
  -8  -9   1   16.24    0.73
  -8  -9   1   16.37    1.11
   7   9  -1   38.74    1.61
  -7  -9   1   37.40    1.30
  -7  -9   1   38.57    1.73
  -7  -9   1   38.73    1.69
   6   9  -1    9.60    0.70
  -6  -9   1    9.17    0.73
  -6  -9   1    8.98    0.53
  -6  -9   1   10.08    0.73
  -6  -9   1    8.62    0.71
   5   9  -1   10.29    0.71
  -5  -9   1   12.42    0.79
  -5  -9   1   10.71    0.76
  -5  -9   1   10.26    0.58
  -5  -9   1   10.85    0.77
   4   9  -1    2.44    0.36
   4   9  -1    3.39    0.47
  -4  -9   1    2.17    0.40
  -4  -9   1    1.74    0.37
  -4  -9   1    3.09    0.37
   3   9  -1    2.71    0.36
   3   9  -1    2.70    0.40
  -3  -9   1    2.73    0.41
  -3  -9   1    3.58    0.52
  -3  -9   1    3.18    0.37
   2   9  -1   20.71    0.99
   2   9  -1   21.01    0.91
  -2  -9   1   21.72    0.90
  -2  -9   1   20.35    1.09
  -2  -9   1   20.11    0.99
   1   9  -1   32.04    1.30
  -1  -9   1   32.41    1.21
  -1  -9   1   32.54    1.47
  -1  -9   1   33.38    1.33
   0   9  -1    6.30    0.50
   0   9  -1    5.85    0.51
   0   9  -1    6.83    0.50
   0  -9   1    5.77    0.62
   0  -9   1    7.44    0.56
   0  -9   1    5.21    0.53
   0  -9   1    7.04    0.50
  -1   9  -1   60.11    1.96
  -1   9  -1   60.27    1.93
   1  -9   1   57.02    1.97
   1  -9   1   57.30    1.91
   1  -9   1   58.60    2.26
   1  -9   1   57.53    1.94
  -2   9  -1    8.38    0.60
  -2   9  -1    7.66    0.56
   2  -9   1    7.87    0.56
   2  -9   1    8.25    0.77
   2  -9   1    6.85    0.54
   2  -9   1    7.28    0.58
  -3   9  -1   17.84    0.90
  -3   9  -1   18.57    0.98
   3  -9   1   18.72    0.93
   3  -9   1   17.78    0.98
  -4   9  -1    0.19    0.19
  -4   9  -1    0.37    0.20
   4  -9   1    1.52    0.44
  -5   9  -1    0.02    0.18
  -5   9  -1   -0.09    0.14
  -6   9  -1    6.41    0.58
  -6   9  -1    6.09    0.83
  10   8  -1    7.26    0.73
 -10  -8   1    7.49    1.00
 -10  -8   1    7.17    0.38
   9   8  -1    0.05    0.18
  -9  -8   1    0.16    0.24
  -9  -8   1   -0.05    0.08
  -9  -8   1    0.28    0.23
   8   8  -1    2.62    0.46
  -8  -8   1    2.69    0.53
  -8  -8   1    3.11    0.32
  -8  -8   1    2.03    0.42
   7   8  -1   28.59    1.29
  -7  -8   1   29.53    1.05
  -7  -8   1   28.52    1.35
  -7  -8   1   28.87    1.44
  -7  -8   1   28.86    1.30
   6   8  -1   28.00    1.25
  -6  -8   1   31.13    1.41
  -6  -8   1   30.86    1.36
  -6  -8   1   29.21    1.30
  -6  -8   1   30.65    1.08
   5   8  -1   31.22    1.26
  -5  -8   1   29.69    1.07
  -5  -8   1   30.15    1.30
  -5  -8   1   31.19    1.35
  -5  -8   1   29.65    1.32
   4   8  -1    0.51    0.16
   4   8  -1    0.44    0.18
  -4  -8   1    0.77    0.18
  -4  -8   1    0.27    0.17
  -4  -8   1    0.40    0.19
  -4  -8   1    0.35    0.16
   3   8  -1   33.14    1.21
   3   8  -1   32.86    1.28
  -3  -8   1   34.32    1.35
  -3  -8   1   34.28    1.17
  -3  -8   1   33.66    1.39
   2   8  -1   76.62    2.31
   2   8  -1   73.75    2.19
  -2  -8   1   77.72    2.46
  -2  -8   1   72.19    2.25
  -2  -8   1   73.05    2.16
  -2  -8   1   71.40    2.39
  -2  -8   1   76.19    2.34
  -2  -8   1   71.10    2.23
   1   8  -1   44.75    1.72
   1   8  -1   43.78    1.48
   1   8  -1   46.84    1.59
  -1  -8   1   45.67    1.48
  -1  -8   1   46.96    1.57
  -1  -8   1   46.37    1.60
  -1  -8   1   45.08    1.74
  -1  -8   1   45.34    1.56
  -1  -8   1   44.07    1.67
   0   8  -1   -0.06    0.10
   0   8  -1    0.03    0.09
   0   8  -1    0.00    0.13
   0   8  -1    0.08    0.12
   0  -8   1    0.22    0.12
   0  -8   1    0.03    0.13
   0  -8   1    0.12    0.14
   0  -8   1    0.09    0.11
   0  -8   1    0.55    0.19
  -1   8  -1   28.07    1.13
  -1   8  -1   27.59    1.08
  -1   8  -1   26.69    1.10
   1  -8   1   28.81    1.35
   1  -8   1   27.84    1.14
   1  -8   1   26.40    1.09
   1  -8   1   29.58    1.11
  -2   8  -1   35.21    1.30
  -2   8  -1   33.27    1.32
   2  -8   1   36.89    1.34
   2  -8   1   35.07    1.59
   2  -8   1   35.73    1.38
   2  -8   1   35.47    1.29
  -3   8  -1    0.21    0.17
  -3   8  -1    0.17    0.15
   3  -8   1    0.07    0.13
   3  -8   1    2.00    0.36
  -4   8  -1   21.48    1.09
  -4   8  -1   20.46    0.96
   4  -8   1   20.21    1.04
  -5   8  -1    2.28    0.45
  -5   8  -1    2.97    0.44
   5  -8   1    1.74    0.38
  -6   8  -1    0.99    0.28
  -6   8  -1    0.56    0.31
   6  -8   1    0.61    0.28
  -7   8  -1    5.08    0.55
  -7   8  -1    4.79    0.74
  11   7  -1    2.31    0.49
  10   7  -1   11.10    0.87
 -10  -7   1   12.03    1.06
 -10  -7   1   12.62    0.49
   9   7  -1    3.45    0.53
  -9  -7   1    3.97    0.30
  -9  -7   1    4.64    0.62
  -9  -7   1    3.90    0.66
   8   7  -1    8.35    0.67
  -8  -7   1    8.48    0.79
  -8  -7   1    9.52    0.48
  -8  -7   1    8.61    0.70
   7   7  -1    2.24    0.40
  -7  -7   1    2.13    0.38
  -7  -7   1    2.09    0.45
  -7  -7   1    1.72    0.23
  -7  -7   1    2.04    0.36
   6   7  -1   23.49    1.06
  -6  -7   1   21.91    1.09
  -6  -7   1   25.67    1.23
  -6  -7   1   24.98    0.89
  -6  -7   1   22.83    1.07
   5   7  -1   37.49    1.39
  -5  -7   1   38.79    1.53
  -5  -7   1   37.29    1.44
  -5  -7   1   38.04    1.22
  -5  -7   1   36.67    1.46
   4   7  -1   41.13    1.48
   4   7  -1   41.70    1.41
  -4  -7   1   44.50    1.36
  -4  -7   1   43.74    1.59
  -4  -7   1   43.87    1.59
  -4  -7   1   44.23    1.59
   3   7  -1    0.69    0.19
   3   7  -1    0.71    0.17
  -3  -7   1    1.00    0.22
  -3  -7   1    0.73    0.16
  -3  -7   1    1.06    0.21
  -3  -7   1    0.93    0.23
  -3  -7   1    0.90    0.22
   2   7  -1   30.68    1.41
   2   7  -1   32.16    1.17
   2   7  -1   29.55    1.07
  -2  -7   1   30.25    1.18
  -2  -7   1   31.31    1.06
  -2  -7   1   32.85    1.14
  -2  -7   1   30.63    1.25
  -2  -7   1   29.50    1.22
   1   7  -1   12.25    0.59
   1   7  -1   13.00    0.66
   1   7  -1   12.81    0.74
  -1  -7   1   13.77    0.77
  -1  -7   1   14.20    0.67
  -1  -7   1   13.48    0.65
  -1  -7   1   12.93    0.72
  -1  -7   1   12.08    0.65
  -1  -7   1   12.46    0.58
   0   7  -1  104.56    2.86
   0   7  -1  105.14    2.94
   0   7  -1   97.65    3.05
   0   7  -1  107.20    2.96
   0  -7   1  101.30    2.92
   0  -7   1  108.54    3.18
   0  -7   1  103.38    2.87
   0  -7   1  106.94    2.95
   0  -7   1  101.14    3.06
  -1   7  -1    7.35    0.45
  -1   7  -1    7.56    0.49
  -1   7  -1    7.32    0.48
  -1   7  -1    7.50    0.56
   1  -7   1    7.66    0.50
   1  -7   1    8.00    0.49
   1  -7   1    7.09    0.45
   1  -7   1    6.92    0.58
   1  -7   1    7.69    0.57
  -2   7  -1   12.18    0.66
  -2   7  -1   10.61    0.62
  -2   7  -1   11.82    0.61
   2  -7   1   11.66    0.65
   2  -7   1   11.31    0.59
   2  -7   1   11.46    0.61
   2  -7   1   13.33    0.83
  -3   7  -1   29.29    1.19
  -3   7  -1   27.84    1.08
   3  -7   1   27.81    1.04
   3  -7   1   27.51    1.35
   3  -7   1   28.22    1.10
   3  -7   1   27.01    1.15
  -4   7  -1   49.79    1.86
  -4   7  -1   53.46    1.72
   4  -7   1   50.41    1.80
   4  -7   1   50.53    1.73
  -5   7  -1   55.33    2.03
  -5   7  -1   52.76    1.75
   5  -7   1   45.37    1.80
  -6   7  -1   21.20    1.23
  -6   7  -1   20.31    0.96
   6  -7   1   20.59    1.11
  -7   7  -1    0.86    0.25
  -7   7  -1    0.83    0.37
   7  -7   1    0.80    0.31
  -8   7  -1   16.20    0.86
  -8   7  -1   15.38    1.24
  11   6  -1    1.35    0.41
  10   6  -1    7.38    0.69
 -10  -6   1    7.43    0.97
 -10  -6   1    6.81    0.32
   9   6  -1   31.00    1.42
  -9  -6   1   32.74    1.71
  -9  -6   1   33.18    1.03
   8   6  -1   17.52    0.94
  -8  -6   1   16.31    0.86
  -8  -6   1   16.85    0.66
  -8  -6   1   16.37    1.10
  -8  -6   1   16.50    0.93
   7   6  -1    0.84    0.23
  -7  -6   1    0.83    0.23
  -7  -6   1    0.52    0.13
  -7  -6   1    0.67    0.22
  -7  -6   1    1.21    0.35
   6   6  -1   29.60    1.18
  -6  -6   1   29.70    0.97
  -6  -6   1   26.59    1.19
  -6  -6   1   28.66    1.32
  -6  -6   1   29.90    1.19
   5   6  -1   86.76    2.40
   5   6  -1   85.98    2.49
  -5  -6   1   83.71    2.28
  -5  -6   1   76.34    2.52
  -5  -6   1   83.24    2.53
  -5  -6   1   84.32    2.66
   4   6  -1  252.94    6.38
   4   6  -1  251.48    6.47
  -4  -6   1  250.69    6.55
  -4  -6   1  259.91    6.31
  -4  -6   1  246.50    6.56
  -4  -6   1  257.14    6.63
   3   6  -1   69.08    1.99
   3   6  -1   66.49    2.06
  -3  -6   1   71.70    2.03
  -3  -6   1   71.70    2.18
  -3  -6   1   70.16    2.15
  -3  -6   1   70.16    2.15
  -3  -6   1   71.32    1.96
   2   6  -1   43.52    1.32
   2   6  -1   41.19    1.38
   2   6  -1   41.48    1.48
  -2  -6   1   42.30    1.29
  -2  -6   1   42.51    1.48
  -2  -6   1   42.14    1.35
   1   6  -1   66.10    1.87
   1   6  -1   63.18    1.94
   1   6  -1   63.86    2.06
  -1  -6   1   66.12    1.86
  -1  -6   1   69.72    2.10
  -1  -6   1   61.21    1.94
  -1  -6   1   68.23    1.94
  -1  -6   1   67.82    1.94
  -1  -6   1   64.24    2.04
   0   6  -1   48.65    1.45
   0   6  -1   49.06    1.53
   0   6  -1   47.75    1.62
   0  -6   1   47.01    1.44
   0  -6   1   45.71    1.49
   0  -6   1   47.21    1.66
   0  -6   1   46.10    1.60
   0  -6   1   49.35    1.52
  -1   6  -1   41.00    1.28
  -1   6  -1   38.94    1.32
  -1   6  -1   38.07    1.42
  -1   6  -1   39.38    1.33
   1  -6   1   39.15    1.49
   1  -6   1   39.90    1.29
   1  -6   1   39.49    1.44
   1  -6   1   40.14    1.28
   1  -6   1   39.81    1.33
  -2   6  -1   33.77    1.22
  -2   6  -1   33.61    1.20
  -2   6  -1   32.86    1.15
  -2   6  -1   32.54    1.30
   2  -6   1   35.06    1.23
   2  -6   1   32.70    1.31
   2  -6   1   34.56    1.14
   2  -6   1   34.32    1.40
   2  -6   1   34.27    1.17
  -3   6  -1    1.79    0.27
  -3   6  -1    1.41    0.27
   3  -6   1    1.23    0.20
   3  -6   1    1.15    0.22
   3  -6   1    1.19    0.30
   3  -6   1    1.22    0.25
  -4   6  -1   12.91    0.77
  -4   6  -1   12.75    0.65
   4  -6   1   12.70    0.72
   4  -6   1   13.68    0.69
   4  -6   1   12.95    0.85
  -5   6  -1   98.64    2.86
  -5   6  -1  101.73    3.17
   5  -6   1   98.31    2.99
  -6   6  -1   57.21    2.24
  -6   6  -1   59.33    1.91
   6  -6   1   56.99    2.06
  -7   6  -1    7.65    0.55
  -7   6  -1    7.45    0.77
   7  -6   1    7.26    0.67
  -8   6  -1    6.26    0.92
  -8   6  -1    4.56    0.50
   8  -6   1    4.51    0.64
  11   5  -1    0.17    0.24
  10   5  -1    2.10    0.44
 -10  -5   1    1.88    0.52
   9   5  -1    7.40    0.64
  -9  -5   1    8.15    0.81
  -9  -5   1    8.60    0.39
   8   5  -1   74.34    2.46
  -8  -5   1   75.49    2.38
  -8  -5   1   77.12    2.44
  -8  -5   1   79.00    2.10
  -8  -5   1   77.66    2.83
   7   5  -1   44.54    1.57
  -7  -5   1   44.57    1.30
  -7  -5   1   43.78    1.82
  -7  -5   1   40.75    1.51
  -7  -5   1   41.64    1.54
   6   5  -1    1.18    0.23
  -6  -5   1    2.72    0.38
  -6  -5   1    1.12    0.24
  -6  -5   1    0.74    0.24
  -6  -5   1    1.50    0.19
   5   5  -1    3.28    0.31
  -5  -5   1    3.17    0.32
  -5  -5   1    3.95    0.36
  -5  -5   1    3.31    0.24
  -5  -5   1    3.00    0.41
   4   5  -1   44.88    1.45
   4   5  -1   47.14    1.39
  -4  -5   1   44.98    1.31
  -4  -5   1   46.85    1.51
  -4  -5   1   45.26    1.59
  -4  -5   1   41.34    1.48
   3   5  -1  440.38   10.85
   3   5  -1  399.96   10.62
   3   5  -1  451.79   10.76
  -3  -5   1  464.35   10.88
  -3  -5   1  416.06   10.78
  -3  -5   1  449.77   10.64
  -3  -5   1  437.49   10.85
   2   5  -1   11.35    0.48
   2   5  -1   11.65    0.60
   2   5  -1   11.47    0.53
  -2  -5   1   11.12    0.56
  -2  -5   1   12.63    0.53
  -2  -5   1   10.64    0.55
  -2  -5   1   11.46    0.47
  -2  -5   1   11.23    0.58
   1   5  -1   70.13    2.15
   1   5  -1   72.21    1.98
   1   5  -1   73.10    2.06
  -1  -5   1   75.48    2.04
  -1  -5   1   73.46    2.17
  -1  -5   1   74.68    1.98
  -1  -5   1   72.30    2.08
  -1  -5   1   70.24    2.12
   0   5  -1   49.87    1.45
   0   5  -1   50.19    1.62
   0   5  -1   50.69    1.52
   0  -5   1   52.28    1.52
   0  -5   1   51.45    1.62
   0  -5   1   49.97    1.64
   0  -5   1   47.33    1.49
   0  -5   1   51.34    1.52
   0  -5   1   49.54    1.45
  -1   5  -1  129.47    3.39
  -1   5  -1  133.62    3.47
  -1   5  -1  133.93    3.59
  -1   5  -1  133.49    3.46
   1  -5   1  129.00    3.45
   1  -5   1  129.63    3.40
   1  -5   1  126.60    3.56
   1  -5   1  128.51    3.40
   1  -5   1  129.61    3.63
  -2   5  -1   79.24    2.23
  -2   5  -1   79.50    2.18
  -2   5  -1   77.23    2.25
  -2   5  -1   76.66    2.35
   2  -5   1   80.76    2.44
   2  -5   1   79.47    2.19
   2  -5   1   75.23    2.23
   2  -5   1   77.92    2.15
   2  -5   1   75.16    2.33
  -3   5  -1   62.07    1.83
  -3   5  -1   63.44    1.90
  -3   5  -1   62.16    2.07
  -3   5  -1   62.22    1.96
   3  -5   1   63.19    2.09
   3  -5   1   62.02    1.91
   3  -5   1   60.23    1.75
   3  -5   1   62.43    1.84
  -4   5  -1    4.70    0.44
  -4   5  -1    4.51    0.46
  -4   5  -1    4.51    0.35
   4  -5   1    4.46    0.35
   4  -5   1    4.05    0.38
   4  -5   1    4.42    0.46
  -5   5  -1   23.86    0.92
  -5   5  -1   20.96    1.09
  -5   5  -1   21.43    1.10
   5  -5   1   23.13    1.01
   5  -5   1   20.38    1.00
  -6   5  -1   60.21    2.19
  -6   5  -1   60.19    1.87
  -6   5  -1   53.95    2.16
   6  -5   1   58.86    2.03
  -7   5  -1   37.50    1.74
  -7   5  -1   35.87    1.32
   7  -5   1   34.29    1.49
  -8   5  -1   10.27    0.94
  -8   5  -1    9.18    0.60
   8  -5   1    8.91    0.75
  -9   5  -1    2.22    0.89
  -9   5  -1    2.02    0.33
   9  -5   1    1.95    0.48
  11   4  -1   13.10    0.96
  10   4  -1    2.27    0.43
 -10  -4   1    2.62    0.59
   9   4  -1   -0.06    0.13
  -9  -4   1    0.05    0.20
  -9  -4   1   -0.06    0.07
   8   4  -1   60.25    2.07
  -8  -4   1   62.98    2.00
  -8  -4   1   62.13    2.43
  -8  -4   1   63.37    1.71
  -8  -4   1   59.27    2.08
   7   4  -1  104.03    3.03
  -7  -4   1  104.60    2.71
  -7  -4   1  104.82    2.98
  -7  -4   1  101.15    2.98
  -7  -4   1  106.79    3.39
   6   4  -1  119.69    3.28
  -6  -4   1  119.03    3.03
  -6  -4   1  116.39    3.56
  -6  -4   1  111.79    3.25
  -6  -4   1  121.57    3.29
   5   4  -1   14.86    0.61
   5   4  -1   14.69    0.66
  -5  -4   1   13.21    0.53
  -5  -4   1   13.90    0.67
  -5  -4   1   14.99    0.82
  -5  -4   1   16.47    0.72
  -5  -4   1   15.29    0.55
   4   4  -1   60.00    1.74
   4   4  -1   61.32    1.79
  -4  -4   1   58.20    1.91
  -4  -4   1   56.04    1.78
  -4  -4   1   58.96    1.60
  -4  -4   1   58.77    1.78
   3   4  -1  194.98    4.87
   3   4  -1  200.80    5.00
   3   4  -1  186.45    4.82
  -3  -4   1  199.14    4.77
  -3  -4   1  189.64    5.02
  -3  -4   1  201.51    4.95
  -3  -4   1  175.17    4.91
   2   4  -1  357.17    8.84
   2   4  -1  368.13    8.74
   2   4  -1  334.06    8.63
  -2  -4   1  345.29    8.80
  -2  -4   1  375.52    8.86
  -2  -4   1  361.00    8.66
  -2  -4   1  350.86    9.55
   1   4  -1  463.42   10.56
   1   4  -1  374.80   10.36
   1   4  -1  444.64   10.64
  -1  -4   1  468.95   10.78
  -1  -4   1  424.67   10.43
  -1  -4   1  391.27   10.59
  -1  -4   1  452.29   10.46
  -1  -4   1  425.72   10.57
   0   4  -1   21.62    0.71
   0   4  -1   21.23    0.82
   0   4  -1   22.81    0.77
   0  -4   1   21.58    0.75
   0  -4   1   20.94    0.81
   0  -4   1   21.29    0.75
   0  -4   1   21.10    0.70
   0  -4   1   21.72    0.75
   0  -4   1   22.16    0.84
  -1   4  -1  221.06    5.64
  -1   4  -1  221.85    5.50
  -1   4  -1  221.04    5.60
  -1   4  -1  221.52    5.51
  -1   4  -1  213.85    5.42
   1  -4   1  216.14    5.44
   1  -4   1  220.18    5.43
   1  -4   1  222.63    5.65
   1  -4   1  217.33    5.58
   1  -4   1  215.39    5.48
  -2   4  -1  415.20   10.06
  -2   4  -1  409.84    9.97
  -2   4  -1  431.17    9.93
  -2   4  -1  390.42   10.08
  -2   4  -1  425.05   10.17
   2  -4   1  418.49   10.17
   2  -4   1  412.01    9.93
   2  -4   1  388.33    9.88
   2  -4   1  388.23    9.97
   2  -4   1  397.30   10.09
  -3   4  -1  171.99    4.45
  -3   4  -1  164.81    4.28
  -3   4  -1  170.48    4.36
  -3   4  -1  171.51    4.54
   3  -4   1  164.41    4.29
   3  -4   1  166.19    4.20
   3  -4   1  162.11    4.36
   3  -4   1  169.76    4.55
   3  -4   1  166.39    4.50
  -4   4  -1  146.59    4.09
  -4   4  -1  149.43    4.06
  -4   4  -1  149.62    3.92
  -4   4  -1  148.39    3.82
   4  -4   1  146.25    4.10
   4  -4   1  138.86    3.90
   4  -4   1  142.32    3.81
  -5   4  -1   10.07    0.66
  -5   4  -1    8.17    0.62
  -5   4  -1    7.44    0.46
   5  -4   1    7.99    0.62
   5  -4   1    8.28    0.48
   5  -4   1    7.30    0.52
  -6   4  -1    2.87    0.44
  -6   4  -1    3.49    0.55
  -6   4  -1    3.76    0.34
   6  -4   1    2.95    0.42
  -7   4  -1   50.46    2.01
  -7   4  -1   51.01    1.64
  -7   4  -1   50.05    2.08
   7  -4   1   47.93    1.81
  -8   4  -1   26.99    1.09
  -8   4  -1   29.05    1.58
   8  -4   1   26.21    1.29
  -9   4  -1   21.91    0.97
  -9   4  -1   24.79    1.55
   9  -4   1   23.30    1.27
  11   3  -1   16.27    1.08
  10   3  -1   32.66    1.52
 -10  -3   1   34.63    1.90
   9   3  -1   28.18    1.27
  -9  -3   1   25.58    1.50
  -9  -3   1   26.32    0.81
   8   3  -1    0.23    0.16
  -8  -3   1    0.30    0.10
  -8  -3   1    0.31    0.16
  -8  -3   1    0.67    0.31
   7   3  -1   23.29    1.01
  -7  -3   1   25.34    1.00
  -7  -3   1   23.73    1.25
  -7  -3   1   24.13    0.95
  -7  -3   1   24.34    0.78
   6   3  -1   56.44    1.75
  -6  -3   1   57.67    1.53
  -6  -3   1   55.62    1.73
  -6  -3   1   54.65    2.00
  -6  -3   1   52.83    1.53
  -6  -3   1   54.43    1.69
   5   3  -1    0.37    0.13
  -5  -3   1    0.37    0.09
  -5  -3   1    0.48    0.14
  -5  -3   1    0.32    0.08
  -5  -3   1    0.33    0.15
   4   3  -1    1.16    0.20
   4   3  -1    0.99    0.17
  -4  -3   1    1.07    0.13
  -4  -3   1    1.06    0.13
  -4  -3   1    1.72    0.23
  -4  -3   1    1.40    0.26
   3   3  -1    3.45    0.24
   3   3  -1    3.67    0.29
  -3  -3   1    3.73    0.21
  -3  -3   1    3.92    0.28
  -3  -3   1    4.47    0.30
  -3  -3   1    3.26    0.30
   2   3  -1   38.72    1.20
   2   3  -1   39.68    1.13
  -2  -3   1   39.89    1.18
  -2  -3   1   38.16    1.23
  -2  -3   1   38.91    1.07
   1   3  -1   89.97    2.39
   1   3  -1   89.54    2.31
  -1  -3   1   87.24    2.37
  -1  -3   1   88.72    2.25
  -1  -3   1   87.65    2.35
  -1  -3   1   90.81    2.38
   0   3  -1  300.04    7.94
   0   3  -1  322.47    9.11
   0   3  -1  356.76    8.09
   0  -3   1  303.07    8.11
   0  -3   1  337.03    8.06
   0  -3   1  326.22    8.00
   0  -3   1  354.50    8.05
   0  -3   1  353.43    8.17
   0  -3   1  309.32    9.40
  -1   3  -1  128.13    3.18
  -1   3  -1  122.08    3.23
  -1   3  -1  126.37    3.18
  -1   3  -1  133.59    3.35
  -1   3  -1  128.46    3.32
  -1   3  -1  130.59    3.26
   1  -3   1  121.81    3.19
   1  -3   1  122.01    3.22
   1  -3   1  125.76    3.34
   1  -3   1  128.37    3.19
   1  -3   1  124.33    3.30
  -2   3  -1  103.67    2.71
  -2   3  -1   98.17    2.64
  -2   3  -1  100.52    2.74
  -2   3  -1  103.82    2.83
  -2   3  -1  101.63    2.64
   2  -3   1  105.49    2.84
   2  -3   1  104.81    2.71
   2  -3   1  100.99    2.79
   2  -3   1  100.74    2.62
   2  -3   1  103.27    2.66
  -3   3  -1   17.07    0.65
  -3   3  -1   17.74    0.76
  -3   3  -1   18.24    0.71
  -3   3  -1   18.33    0.80
  -3   3  -1   17.91    0.65
   3  -3   1   17.82    0.59
   3  -3   1   19.73    0.82
   3  -3   1   18.45    0.66
   3  -3   1   18.40    0.80
   3  -3   1   18.19    0.71
  -4   3  -1  211.17    5.36
  -4   3  -1  201.40    5.32
  -4   3  -1  194.43    5.07
  -4   3  -1  198.67    4.91
  -4   3  -1  199.54    5.08
  -4   3  -1  205.88    5.19
   4  -3   1  189.61    5.16
   4  -3   1  208.67    5.37
   4  -3   1  204.85    5.10
  -5   3  -1  243.19    6.25
  -5   3  -1  233.99    5.86
  -5   3  -1  235.39    5.86
  -5   3  -1  228.94    6.14
   5  -3   1  235.18    6.17
   5  -3   1  227.91    6.01
   5  -3   1  222.98    5.86
  -6   3  -1   49.15    1.53
  -6   3  -1   46.95    1.76
  -6   3  -1   51.80    1.93
  -6   3  -1   47.07    1.51
   6  -3   1   47.17    1.67
  -7   3  -1   20.41    1.18
  -7   3  -1   18.64    0.81
  -7   3  -1   18.14    0.80
  -7   3  -1   17.90    1.00
   7  -3   1   18.10    0.95
  -8   3  -1    8.09    0.82
  -8   3  -1    7.08    0.49
   8  -3   1    7.48    0.64
  -9   3  -1   28.69    1.65
  -9   3  -1   26.88    1.07
   9  -3   1   24.98    1.30
 -10   3  -1    7.06    0.50
  10  -3   1    6.82    0.82
  11   2  -1   10.17    0.86
  10   2  -1   48.56    1.97
 -10  -2   1   53.47    2.47
   9   2  -1   60.84    2.13
  -9  -2   1   58.04    2.50
  -9  -2   1   60.17    1.59
   8   2  -1   19.48    0.97
  -8  -2   1   21.04    0.92
  -8  -2   1   19.98    0.68
  -8  -2   1   20.94    1.26
   7   2  -1    1.55    0.28
  -7  -2   1    2.04    0.38
  -7  -2   1    1.93    0.30
  -7  -2   1    2.44    0.19
  -7  -2   1    2.48    0.48
   6   2  -1   22.15    0.89
  -6  -2   1   21.08    0.80
  -6  -2   1   21.07    0.72
  -6  -2   1   20.78    1.08
  -6  -2   1   22.81    0.71
  -6  -2   1   22.71    0.88
   5   2  -1  112.05    2.94
  -5  -2   1  112.11    3.23
  -5  -2   1  105.53    2.77
  -5  -2   1  108.51    2.76
  -5  -2   1  110.46    2.96
  -5  -2   1  106.29    2.88
   4   2  -1  665.34   14.28
   4   2  -1  585.40   16.07
  -4  -2   1  512.00   13.99
  -4  -2   1  540.49   15.25
  -4  -2   1  569.39   17.00
  -4  -2   1  596.08   13.87
  -4  -2   1  568.04   14.19
   3   2  -1  229.49    5.41
   3   2  -1  219.27    5.31
  -3  -2   1  205.26    5.49
  -3  -2   1  221.61    5.24
  -3  -2   1  196.36    5.32
  -3  -2   1  220.14    5.34
   2   2  -1   15.34    0.53
   2   2  -1   13.31    0.46
  -2  -2   1   13.65    0.57
  -2  -2   1   13.86    0.50
  -2  -2   1   13.86    0.42
  -2  -2   1   13.69    0.51
   1   2  -1  258.94    6.43
   1   2  -1  280.44    6.47
   1   2  -1  278.11    6.41
  -1  -2   1  250.99    7.08
  -1  -2   1  247.99    6.44
  -1  -2   1  252.56    8.25
  -1  -2   1  263.80    7.69
   0   2  -1  353.90    8.20
   0   2  -1  336.38    9.50
   0   2  -1  287.94    9.26
   0  -2   1  350.29   10.38
   0  -2   1  327.19    8.15
   0  -2   1  349.89    9.10
  -1   2  -1  434.51   13.42
  -1   2  -1  447.30   12.41
  -1   2  -1  489.78   13.00
  -1   2  -1  442.18   12.17
  -1   2  -1  446.19   13.76
   1  -2   1  451.77   12.42
   1  -2   1  411.10   13.19
   1  -2   1  477.34   12.19
   1  -2   1  507.01   12.71
   1  -2   1  432.94   12.62
  -2   2  -1  294.52    7.22
  -2   2  -1  289.20    7.09
  -2   2  -1  281.26    7.17
  -2   2  -1  303.56    7.13
   2  -2   1  300.41    7.09
   2  -2   1  293.04    7.90
   2  -2   1  275.80    7.17
   2  -2   1  298.36    7.07
   2  -2   1  276.96    7.11
  -3   2  -1   11.05    0.55
  -3   2  -1   10.89    0.49
  -3   2  -1   11.46    0.45
  -3   2  -1   11.79    0.56
   3  -2   1   11.39    0.45
   3  -2   1   11.39    0.49
   3  -2   1   10.96    0.55
  -4   2  -1   51.06    1.28
  -4   2  -1   49.13    1.61
  -4   2  -1   50.46    1.53
  -4   2  -1   47.41    1.63
  -4   2  -1   54.00    1.45
   4  -2   1   47.94    1.52
   4  -2   1   47.72    1.43
   4  -2   1   49.81    1.64
  -5   2  -1   73.87    2.29
  -5   2  -1   75.26    2.08
  -5   2  -1   75.15    2.40
   5  -2   1   76.52    2.22
   5  -2   1   72.64    2.09
  -6   2  -1   45.54    1.78
  -6   2  -1   48.60    1.46
  -6   2  -1   46.48    1.67
   6  -2   1   46.32    1.60
   6  -2   1   46.50    1.55
  -7   2  -1   66.70    2.25
  -7   2  -1   66.97    1.97
  -7   2  -1   65.34    1.96
  -7   2  -1   67.57    2.47
   7  -2   1   65.66    2.17
  -8   2  -1    0.90    0.20
  -8   2  -1    0.79    0.19
  -8   2  -1    1.15    0.39
   8  -2   1    0.63    0.23
  -9   2  -1    5.00    0.80
  -9   2  -1    4.74    0.40
   9  -2   1    4.23    0.60
 -10   2  -1    6.92    1.02
 -10   2  -1    7.10    0.49
  10  -2   1    6.08    0.76
  11   1  -1    0.74    0.33
  10   1  -1    2.11    0.43
 -10  -1   1    3.54    0.75
   9   1  -1   27.70    1.29
  -9  -1   1   28.98    1.64
  -9  -1   1   28.06    0.82
   8   1  -1   27.41    1.19
  -8  -1   1   27.08    0.85
  -8  -1   1   27.67    1.11
  -8  -1   1   27.70    0.86
  -8  -1   1   27.94    1.49
   7   1  -1   29.18    1.13
  -7  -1   1   28.20    1.07
  -7  -1   1   24.24    1.31
  -7  -1   1   27.82    0.86
   6   1  -1    7.82    0.47
  -6  -1   1    7.37    0.35
  -6  -1   1    7.26    0.33
  -6  -1   1    7.07    0.60
  -6  -1   1    7.52    0.36
  -6  -1   1    8.09    0.47
   5   1  -1   25.23    0.90
  -5  -1   1   26.27    1.12
  -5  -1   1   24.67    0.75
  -5  -1   1   24.98    0.80
  -5  -1   1   25.97    0.92
  -5  -1   1   24.92    0.78
   4   1  -1  295.50    7.05
   4   1  -1  305.08    7.18
  -4  -1   1  285.00    6.94
  -4  -1   1  285.36    7.06
  -4  -1   1  284.21    6.91
  -4  -1   1  253.68    7.28
  -4  -1   1  296.44    7.32
   3   1  -1 1000.00   25.28
   3   1  -1  941.25   22.99
  -3  -1   1  839.90   23.61
  -3  -1   1  745.65   22.69
  -3  -1   1  866.07   24.67
  -3  -1   1  948.31   22.52
  -3  -1   1  796.29   21.90
   2   1  -1  871.54   21.59
   2   1  -1  833.28   20.85
  -2  -1   1  655.39   19.71
  -2  -1   1  769.13   20.91
  -2  -1   1  876.48   20.31
   1   1  -1   61.77    1.53
   1   1  -1   61.77    1.50
  -1  -1   1   63.54    1.52
  -1  -1   1   57.02    1.55
  -1  -1   1   59.16    1.47
  -1  -1   1   59.62    1.61
   0   1  -1  138.09    3.24
   0   1  -1  151.57    3.30
   0   1  -1  126.52    3.30
   0  -1   1  124.00    3.29
   0  -1   1  139.30    3.28
   0  -1   1  117.45    3.56
  -1   1  -1  237.96    5.74
  -1   1  -1  268.31    5.80
  -1   1  -1  213.84    7.28
  -1   1  -1  226.89    5.81
   1  -1   1  229.16    6.28
   1  -1   1  230.14    6.87
   1  -1   1  224.41    7.17
   1  -1   1  246.06    5.73
   1  -1   1  243.49    5.75
  -2   1  -1  444.42   14.16
  -2   1  -1  452.24   12.94
  -2   1  -1  470.56   14.24
   2  -1   1  523.78   13.53
   2  -1   1  548.70   14.37
   2  -1   1  502.80   13.88
  -3   1  -1  173.14    4.52
  -3   1  -1  168.47    4.36
  -3   1  -1  180.57    4.30
  -3   1  -1  185.13    4.46
  -3   1  -1  175.92    4.54
   3  -1   1  177.15    4.38
   3  -1   1  178.42    4.54
   3  -1   1  175.17    4.44
  -4   1  -1    0.32    0.13
  -4   1  -1    0.35    0.07
  -4   1  -1    0.09    0.10
  -4   1  -1    0.42    0.13
  -4   1  -1    0.40    0.10
   4  -1   1    0.77    0.19
   4  -1   1    0.44    0.11
   4  -1   1    0.18    0.10
  -5   1  -1    3.79    0.34
  -5   1  -1    3.42    0.16
  -5   1  -1    2.86    0.41
  -5   1  -1    3.30    0.24
   5  -1   1    2.81    0.28
   5  -1   1    3.44    0.26
  -6   1  -1    9.27    0.59
  -6   1  -1    9.32    0.46
  -6   1  -1    7.90    0.64
   6  -1   1    7.96    0.46
   6  -1   1    9.59    0.56
  -7   1  -1   44.53    1.65
  -7   1  -1   45.02    1.87
  -7   1  -1   44.78    1.42
   7  -1   1   45.94    1.62
  -8   1  -1   14.34    0.86
  -8   1  -1   16.20    1.09
  -8   1  -1   14.46    0.67
   8  -1   1   14.22    0.85
  -9   1  -1    0.46    0.16
  -9   1  -1    0.54    0.34
  -9   1  -1    0.47    0.16
   9  -1   1    0.66    0.26
 -10   1  -1    5.78    0.43
 -10   1  -1    5.27    0.85
  10  -1   1    6.87    0.68
  10   0  -1    1.07    0.34
 -10   0   1    0.90    0.45
   9   0  -1    0.24    0.20
  -9   0   1    0.03    0.23
  -9   0   1    0.34    0.08
   8   0  -1   19.25    0.97
  -8   0   1   19.11    1.23
  -8   0   1   20.07    0.67
  -8   0   1   19.69    0.91
   7   0  -1  110.49    3.15
  -7   0   1  112.83    3.12
  -7   0   1  110.67    3.55
  -7   0   1  104.93    2.82
   6   0  -1   55.37    1.67
  -6   0   1   51.69    1.43
  -6   0   1   47.77    1.43
  -6   0   1   52.33    1.43
  -6   0   1   48.19    1.90
  -6   0   1   53.42    1.65
   5   0  -1  179.45    4.47
  -5   0   1  173.69    4.77
  -5   0   1  174.15    4.27
  -5   0   1  168.92    4.21
  -5   0   1  162.91    4.28
  -5   0   1  178.42    4.48
   4   0  -1   66.30    1.86
   4   0  -1   71.72    2.01
  -4   0   1   69.01    1.90
  -4   0   1   67.89    2.10
  -4   0   1   66.91    1.73
  -4   0   1   68.34    1.75
  -4   0   1   64.95    1.76
   3   0  -1  489.91   14.78
   3   0  -1  503.79   12.80
  -3   0   1  565.89   13.93
  -3   0   1  538.77   14.41
  -3   0   1  499.94   13.57
  -3   0   1  585.85   13.21
   2   0  -1  518.71   13.86
   2   0  -1  465.23   13.44
  -2   0   1  517.36   13.37
  -2   0   1  530.63   15.69
  -2   0   1  564.65   14.28
  -2   0   1  568.96   13.45
   1   0  -1  121.02    3.23
  -1   0   1  120.38    3.02
  -1   0   1  126.33    3.08
  -1   0  -1   23.82    0.69
  -1   0  -1   25.23    0.68
  -1   0  -1   24.29    0.71
  -1   0  -1   24.82    0.68
   1   0   1   24.38    0.71
  -2   0  -1  359.86    9.79
  -2   0  -1  318.27    8.69
  -2   0  -1  369.93   10.00
  -2   0  -1  378.61   10.75
  -2   0  -1  374.73   10.12
   2   0   1  364.86   10.91
   2   0   1  376.40   10.19
   2   0   1  334.66    9.66
  -3   0  -1   23.48    0.84
  -3   0  -1   22.47    0.71
  -3   0  -1   23.17    0.82
  -3   0  -1   24.04    0.77
  -3   0  -1   24.07    0.68
   3   0   1   24.45    0.84
   3   0   1   22.39    0.75
   3   0   1   23.13    0.72
  -4   0  -1  160.90    3.84
  -4   0  -1  143.04    3.64
  -4   0  -1  144.54    3.87
  -4   0  -1  144.67    3.70
  -4   0  -1  144.76    3.94
   4   0   1  147.93    3.80
   4   0   1  150.93    3.93
   4   0   1  142.14    3.72
  -5   0  -1    2.25    0.20
  -5   0  -1    1.75    0.27
  -5   0  -1    1.74    0.30
  -5   0  -1    1.91    0.15
   5   0   1    1.67    0.23
  -6   0  -1   27.48    1.25
  -6   0  -1   28.54    0.94
  -6   0  -1   28.83    0.84
  -6   0  -1   28.85    1.14
   6   0   1   28.06    0.99
   6   0   1   27.32    1.07
  -7   0  -1   10.41    0.66
  -7   0  -1   11.12    0.52
  -7   0  -1    9.54    0.76
   7   0   1   11.28    0.66
  -8   0  -1   69.04    2.61
  -8   0  -1   70.48    2.32
  -8   0  -1   68.26    2.01
   8   0   1   69.43    2.30
  -9   0  -1    2.72    0.56
  -9   0  -1    3.23    0.35
   9   0   1    3.26    0.51
 -10   0  -1    0.34    0.30
 -10   0  -1    0.64    0.18
 -10   0  -1    0.79    0.20
  10   0   1    0.50    0.28
 -11   0  -1   10.43    0.56
  11   0   1   11.64    0.94
  10  -1  -1   25.04    1.33
 -10   1   1   26.92    1.73
   9  -1  -1    9.11    0.70
  -9   1   1    7.03    0.94
   8  -1  -1    1.71    0.33
  -8   1   1    1.84    0.46
  -8   1   1    2.15    0.22
   7  -1  -1   70.65    2.27
  -7   1   1   73.47    2.27
  -7   1   1   74.50    1.98
  -7   1   1   72.60    2.65
   6  -1  -1   81.48    2.39
  -6   1   1   80.73    2.16
  -6   1   1   81.89    2.73
  -6   1   1   80.92    2.40
   5  -1  -1  175.40    4.49
  -5   1   1  163.47    4.30
  -5   1   1  177.42    4.31
  -5   1   1  175.68    4.52
  -5   1   1  176.03    4.30
  -5   1   1  169.10    4.77
   4  -1  -1    8.59    0.41
  -4   1   1    7.78    0.41
  -4   1   1    7.17    0.32
  -4   1   1    7.75    0.32
  -4   1   1    7.69    0.32
  -4   1   1    6.56    0.48
   3  -1  -1    2.15    0.20
   3  -1  -1    3.38    0.21
  -3   1   1    2.50    0.20
  -3   1   1    2.21    0.14
  -3   1   1    2.90    0.27
  -3   1   1    2.81    0.15
   2  -1  -1  513.24   15.23
   2  -1  -1  564.09   14.33
  -2   1   1  513.03   15.92
  -2   1   1  553.50   15.43
  -2   1   1  543.10   13.83
   1  -1  -1    2.46    0.12
   1  -1  -1    2.56    0.10
   1  -1  -1    2.12    0.13
   1  -1  -1    2.25    0.14
  -1   1   1    2.29    0.15
   0  -1  -1  111.04    2.87
   0  -1  -1  106.31    2.95
   0  -1  -1  107.55    3.36
   0  -1  -1  119.89    2.69
   0   1   1  105.49    2.99
  -1  -1  -1   11.33    0.38
  -1  -1  -1   12.34    0.37
  -1  -1  -1   11.18    0.34
  -1  -1  -1   12.37    0.38
   1   1   1   10.28    0.33
   1   1   1   11.68    0.39
  -2  -1  -1   32.83    0.89
  -2  -1  -1   33.97    0.95
  -2  -1  -1   32.14    0.92
  -2  -1  -1   34.41    0.99
  -2  -1  -1   30.03    0.95
   2   1   1   31.87    0.90
   2   1   1   30.96    0.94
   2   1   1   32.11    0.93
   2   1   1   32.90    0.99
  -3  -1  -1    3.81    0.27
  -3  -1  -1    4.13    0.24
  -3  -1  -1    4.26    0.22
  -3  -1  -1    3.90    0.26
  -3  -1  -1    3.82    0.20
   3   1   1    3.37    0.26
   3   1   1    3.70    0.23
   3   1   1    3.68    0.21
  -4  -1  -1   90.75    2.50
  -4  -1  -1   85.30    2.34
  -4  -1  -1   94.55    2.45
  -4  -1  -1   90.34    2.34
  -4  -1  -1   85.14    2.54
   4   1   1   91.07    2.54
   4   1   1   91.51    2.43
   4   1   1   90.76    2.36
  -5  -1  -1   17.56    0.61
  -5  -1  -1   15.59    0.79
  -5  -1  -1   16.23    0.73
  -5  -1  -1   15.73    0.58
   5   1   1   15.06    0.67
   5   1   1   15.99    0.76
   5   1   1   15.54    0.62
  -6  -1  -1    0.38    0.19
  -6  -1  -1    0.49    0.17
  -6  -1  -1    0.98    0.15
  -6  -1  -1    0.37    0.11
   6   1   1    0.55    0.14
   6   1   1    0.53    0.17
  -7  -1  -1    6.91    0.39
  -7  -1  -1    7.19    0.54
  -7  -1  -1    6.72    0.62
   7   1   1    7.16    0.52
  -8  -1  -1    5.68    0.51
  -8  -1  -1    5.74    0.39
  -8  -1  -1    5.69    0.63
   8   1   1    5.29    0.50
  -9  -1  -1   28.24    1.54
  -9  -1  -1   27.99    1.01
   9   1   1   26.40    1.26
 -10  -1  -1    0.12    0.11
 -10  -1  -1   -0.08    0.20
  10   1   1    0.20    0.21
 -11  -1  -1    0.56    0.18
 -11  -1  -1    0.34    0.15
  11   1   1    0.87    0.33
  10  -2  -1    8.24    0.76
   9  -2  -1   27.70    1.34
  -9   2   1   30.78    1.74
   8  -2  -1   29.38    1.31
  -8   2   1   31.47    1.66
  -8   2   1   29.92    0.96
   7  -2  -1    0.69    0.22
  -7   2   1    0.21    0.10
  -7   2   1    0.60    0.21
  -7   2   1    0.04    0.20
   6  -2  -1    3.95    0.37
  -6   2   1    3.81    0.37
  -6   2   1    4.56    0.60
  -6   2   1    3.70    0.27
   5  -2  -1   39.12    1.29
  -5   2   1   38.72    1.53
  -5   2   1   38.06    1.13
  -5   2   1   38.30    1.33
  -5   2   1   36.62    1.13
   4  -2  -1  142.44    3.63
  -4   2   1  132.45    3.83
  -4   2   1  140.05    3.49
  -4   2   1  136.50    3.49
  -4   2   1  141.82    3.69
   3  -2  -1    0.31    0.12
   3  -2  -1    0.08    0.07
  -3   2   1    0.36    0.08
  -3   2   1    0.25    0.10
  -3   2   1    0.20    0.11
   2  -2  -1   84.20    2.01
   2  -2  -1   83.03    2.22
   2  -2  -1   85.35    2.16
  -2   2   1   81.62    2.09
  -2   2   1   77.41    2.24
   1  -2  -1  134.44    3.70
   1  -2  -1  153.46    3.73
   1  -2  -1  154.70    3.63
   1  -2  -1  150.71    3.67
   1  -2  -1  152.55    3.67
  -1   2   1  144.68    3.63
  -1   2   1  148.93    3.71
   0  -2  -1  183.14    4.36
   0  -2  -1  174.60    4.37
   0  -2  -1  171.89    4.30
   0  -2  -1  184.05    4.35
   0   2   1  157.84    4.93
   0   2   1  186.83    4.33
  -1  -2  -1    0.58    0.08
  -1  -2  -1    0.79    0.09
  -1  -2  -1    0.50    0.05
  -1  -2  -1    0.48    0.08
   1   2   1    0.46    0.07
   1   2   1    0.43    0.06
   1   2   1    0.48    0.08
   1   2   1    0.61    0.06
  -2  -2  -1    2.87    0.20
  -2  -2  -1    2.86    0.21
  -2  -2  -1    2.92    0.18
  -2  -2  -1    3.24    0.22
  -2  -2  -1    2.96    0.23
   2   2   1    3.21    0.20
   2   2   1    2.95    0.18
  -3  -2  -1   10.12    0.41
  -3  -2  -1   10.06    0.45
  -3  -2  -1   12.31    0.51
  -3  -2  -1   11.29    0.47
  -3  -2  -1   10.77    0.50
   3   2   1   10.26    0.45
   3   2   1   10.78    0.51
   3   2   1   11.46    0.43
  -4  -2  -1  360.39    8.47
  -4  -2  -1  288.67    8.33
  -4  -2  -1  356.89    8.30
  -4  -2  -1  352.82    8.22
  -4  -2  -1  293.03    8.23
   4   2   1  353.79    8.28
   4   2   1  334.01    8.19
   4   2   1  352.51    8.41
  -5  -2  -1  192.14    4.76
  -5  -2  -1  198.38    4.99
  -5  -2  -1  183.72    5.05
  -5  -2  -1  185.32    4.81
   5   2   1  193.10    5.04
   5   2   1  187.40    4.80
   5   2   1  190.69    4.89
  -6  -2  -1   89.09    2.63
  -6  -2  -1   89.10    2.78
  -6  -2  -1   89.30    2.45
  -6  -2  -1   90.08    2.41
   6   2   1   90.51    2.48
   6   2   1   88.02    2.57
  -7  -2  -1   13.85    0.61
  -7  -2  -1   14.21    0.77
  -7  -2  -1   13.14    0.58
  -7  -2  -1   11.63    0.82
   7   2   1   13.36    0.72
  -8  -2  -1   10.36    0.83
  -8  -2  -1   11.15    0.54
  -8  -2  -1   10.33    0.68
   8   2   1   11.19    0.71
  -9  -2  -1   25.41    0.93
  -9  -2  -1   24.18    1.41
   9   2   1   22.76    1.15
 -10  -2  -1   20.15    1.36
 -10  -2  -1   18.96    0.78
  10   2   1   17.72    1.06
 -11  -2  -1   10.22    0.54
 -11  -2  -1   10.92    1.87
  11   2   1    9.64    0.83
   9  -3  -1    9.99    0.79
  -9   3   1   10.53    1.01
   8  -3  -1   26.31    1.25
  -8   3   1   26.81    1.54
  -8   3   1   26.37    0.89
   7  -3  -1    6.43    0.54
  -7   3   1    7.06    0.39
  -7   3   1    5.36    0.73
   6  -3  -1    8.92    0.59
  -6   3   1    9.34    0.45
  -6   3   1    8.81    0.60
  -6   3   1    8.74    0.72
   5  -3  -1    6.71    0.45
  -5   3   1    6.42    0.35
  -5   3   1    5.89    0.54
  -5   3   1    6.73    0.49
   4  -3  -1   56.36    1.74
   4  -3  -1   57.67    1.65
  -4   3   1   56.00    1.61
  -4   3   1   59.68    1.63
  -4   3   1   59.17    1.94
  -4   3   1   59.88    1.84
   3  -3  -1   79.70    2.20
   3  -3  -1   81.65    2.32
  -3   3   1   76.83    2.32
  -3   3   1   79.95    2.10
   2  -3  -1   54.86    1.45
   2  -3  -1   58.05    1.69
   2  -3  -1   58.01    1.61
   2  -3  -1   56.59    1.68
  -2   3   1   57.98    1.53
  -2   3   1   54.42    1.65
   1  -3  -1    1.54    0.18
   1  -3  -1    1.13    0.11
   1  -3  -1    1.83    0.19
  -1   3   1    0.54    0.14
  -1   3   1    1.20    0.12
  -1   3   1    0.86    0.12
   0  -3  -1   72.19    1.91
   0  -3  -1   75.23    1.93
   0  -3  -1   73.11    2.00
   0  -3  -1   75.70    1.94
   0   3   1   69.65    1.87
   0   3   1   71.70    1.97
   0   3   1   73.17    1.86
  -1  -3  -1   28.94    0.86
  -1  -3  -1   28.67    0.91
  -1  -3  -1   27.93    0.80
  -1  -3  -1   28.15    0.87
   1   3   1   28.22    0.81
   1   3   1   27.07    0.84
   1   3   1   26.86    0.90
   1   3   1   27.42    0.79
  -2  -3  -1  175.23    4.43
  -2  -3  -1  187.59    4.54
  -2  -3  -1  179.89    4.39
  -2  -3  -1  166.79    4.47
  -2  -3  -1  170.11    4.45
   2   3   1  184.82    4.43
   2   3   1  174.99    4.40
   2   3   1  181.41    4.54
   2   3   1  181.89    4.45
  -3  -3  -1   72.40    1.97
  -3  -3  -1   66.37    2.01
  -3  -3  -1   72.45    1.88
  -3  -3  -1   66.96    1.96
  -3  -3  -1   72.91    2.00
   3   3   1   73.17    1.96
   3   3   1   72.05    2.05
   3   3   1   72.64    1.90
  -4  -3  -1  150.47    4.09
  -4  -3  -1  162.98    4.12
  -4  -3  -1  155.72    4.02
  -4  -3  -1  156.71    3.91
  -4  -3  -1  142.06    3.99
   4   3   1  153.68    3.93
   4   3   1  160.38    4.14
   4   3   1  159.56    4.01
  -5  -3  -1  113.49    3.14
  -5  -3  -1  103.73    3.01
  -5  -3  -1  117.35    3.07
  -5  -3  -1  106.33    3.17
  -5  -3  -1  114.58    2.93
   5   3   1  111.89    3.05
   5   3   1  115.37    3.20
   5   3   1  113.48    2.97
  -6  -3  -1  166.13    4.14
  -6  -3  -1  159.54    4.24
  -6  -3  -1  156.99    4.50
  -6  -3  -1  160.07    4.38
   6   3   1  165.16    4.33
   6   3   1  161.63    4.21
  -7  -3  -1   15.27    0.80
  -7  -3  -1   14.34    0.89
  -7  -3  -1   14.93    0.69
  -7  -3  -1   14.74    0.63
   7   3   1   15.45    0.78
  -8  -3  -1    0.85    0.17
  -8  -3  -1    0.87    0.26
  -8  -3  -1    0.71    0.24
  -8  -3  -1    0.71    0.28
   8   3   1    0.52    0.21
  -9  -3  -1   20.21    0.80
  -9  -3  -1   19.06    1.23
   9   3   1   19.20    1.04
 -10  -3  -1   42.28    1.41
 -10  -3  -1   44.88    2.14
  10   3   1   44.89    1.83
 -11  -3  -1   42.96    2.22
 -11  -3  -1   40.00    1.35
  11   3   1   43.39    1.88
   9  -4  -1    2.06    0.46
  -9   4   1    3.11    0.71
   8  -4  -1    6.28    0.62
  -8   4   1    6.91    0.92
  -8   4   1    7.48    0.41
   7  -4  -1   30.20    1.31
  -7   4   1   29.32    1.56
  -7   4   1   31.02    1.05
   6  -4  -1    3.27    0.43
  -6   4   1    3.56    0.29
  -6   4   1    3.72    0.58
   5  -4  -1    1.01    0.24
  -5   4   1    0.85    0.27
  -5   4   1    0.96    0.18
   4  -4  -1   10.37    0.64
   4  -4  -1    9.81    0.54
  -4   4   1    9.03    0.45
  -4   4   1    9.35    0.63
   3  -4  -1   60.71    1.87
   3  -4  -1   56.35    1.48
   3  -4  -1   56.26    1.63
   3  -4  -1   56.73    1.72
  -3   4   1   56.93    1.82
  -3   4   1   56.37    1.61
   2  -4  -1  123.34    3.34
   2  -4  -1  119.61    3.08
   2  -4  -1  122.86    3.25
   2  -4  -1  122.68    3.17
   2  -4  -1  124.61    3.38
  -2   4   1  126.05    3.16
  -2   4   1  121.38    3.27
   1  -4  -1   23.13    0.74
   1  -4  -1   23.89    0.76
   1  -4  -1   23.60    0.89
   1  -4  -1   22.71    0.89
   1  -4  -1   24.67    0.83
  -1   4   1   24.49    0.79
  -1   4   1   22.85    0.75
  -1   4   1   21.40    0.83
   0  -4  -1    3.73    0.29
   0  -4  -1    3.62    0.22
   0  -4  -1    3.69    0.25
   0  -4  -1    3.52    0.24
   0   4   1    3.80    0.24
   0   4   1    3.50    0.27
   0   4   1    3.54    0.22
   0   4   1    3.28    0.20
  -1  -4  -1   12.62    0.48
  -1  -4  -1   12.64    0.58
  -1  -4  -1   12.71    0.53
  -1  -4  -1   12.34    0.52
   1   4   1   14.06    0.48
   1   4   1   13.71    0.53
   1   4   1   14.14    0.50
   1   4   1   12.59    0.57
  -2  -4  -1    9.86    0.42
  -2  -4  -1   10.95    0.42
  -2  -4  -1    9.41    0.49
  -2  -4  -1    9.98    0.47
   2   4   1    9.71    0.50
   2   4   1    9.86    0.41
  -3  -4  -1   23.35    0.75
  -3  -4  -1   22.80    0.82
  -3  -4  -1   21.99    0.83
  -3  -4  -1   23.14    0.88
  -3  -4  -1   22.11    0.82
   3   4   1   22.91    0.81
   3   4   1   23.01    0.89
   3   4   1   22.32    0.76
  -4  -4  -1   22.20    0.88
  -4  -4  -1   23.91    0.78
  -4  -4  -1   23.65    0.92
  -4  -4  -1   23.62    0.87
  -4  -4  -1   23.39    0.93
   4   4   1   22.84    0.86
   4   4   1   22.19    0.93
   4   4   1   22.97    0.80
  -5  -4  -1   20.63    0.84
  -5  -4  -1   20.24    0.86
  -5  -4  -1   24.33    0.99
  -5  -4  -1   22.37    0.77
  -5  -4  -1   20.84    0.92
   5   4   1   22.50    0.99
   5   4   1   21.50    0.87
   5   4   1   22.18    0.81
  -6  -4  -1   83.23    2.59
  -6  -4  -1   81.14    2.49
  -6  -4  -1   80.64    2.39
  -6  -4  -1   79.53    2.24
   6   4   1   81.49    2.31
   6   4   1   82.75    2.42
  -7  -4  -1   73.33    2.04
  -7  -4  -1   70.11    2.44
  -7  -4  -1   71.07    2.29
  -7  -4  -1   71.64    2.19
   7   4   1   69.46    2.23
  -8  -4  -1   74.37    2.47
  -8  -4  -1   78.73    2.74
  -8  -4  -1   76.55    2.19
  -8  -4  -1   78.69    2.35
   8   4   1   74.35    2.44
  -9  -4  -1    0.59    0.17
  -9  -4  -1    0.64    0.32
   9   4   1    0.09    0.16
 -10  -4  -1    0.69    0.18
 -10  -4  -1    1.11    0.40
  10   4   1    0.35    0.24
 -11  -4  -1   23.31    0.90
 -11  -4  -1   23.19    1.57
  11   4   1   24.57    1.34
   9  -5  -1    0.61    0.30
   8  -5  -1    9.92    0.79
  -8   5   1    9.59    0.49
  -8   5   1   10.34    0.97
   7  -5  -1    7.72    0.66
  -7   5   1    8.64    0.49
  -7   5   1    9.01    0.84
   6  -5  -1   33.36    1.41
  -6   5   1   38.94    1.72
  -6   5   1   38.14    1.25
   5  -5  -1    4.22    0.42
  -5   5   1    5.15    0.36
  -5   5   1    4.65    0.51
   4  -5  -1    1.30    0.25
  -4   5   1    1.15    0.27
  -4   5   1    2.22    0.27
   3  -5  -1   40.62    1.48
   3  -5  -1   38.98    1.11
   3  -5  -1   38.40    1.33
   3  -5  -1   40.13    1.26
  -3   5   1   37.69    1.39
  -3   5   1   38.11    1.22
   2  -5  -1  145.21    3.68
   2  -5  -1  141.72    3.76
   2  -5  -1  140.11    3.58
   2  -5  -1  144.73    3.94
  -2   5   1  138.25    3.75
  -2   5   1  139.13    3.64
   1  -5  -1  387.39    9.48
   1  -5  -1  364.56    9.38
   1  -5  -1  389.96    9.42
   1  -5  -1  380.75    9.64
   1  -5  -1  387.93    9.61
  -1   5   1  385.07    9.47
  -1   5   1  395.30    9.39
  -1   5   1  384.13    9.42
  -1   5   1  388.12    9.55
   0  -5  -1  172.78    4.60
   0  -5  -1  170.60    4.46
   0  -5  -1  174.02    4.42
   0  -5  -1  177.69    4.39
   0   5   1  174.74    4.43
   0   5   1  175.32    4.36
   0   5   1  169.90    4.53
   0   5   1  174.14    4.38
  -1  -5  -1  268.93    7.11
  -1  -5  -1  281.00    7.12
  -1  -5  -1  296.72    7.05
  -1  -5  -1  297.62    7.27
   1   5   1  293.36    7.11
   1   5   1  286.36    7.05
   1   5   1  282.95    7.22
  -2  -5  -1  272.95    6.63
  -2  -5  -1  272.14    6.64
  -2  -5  -1  270.74    6.84
  -2  -5  -1  265.21    6.75
  -2  -5  -1  256.95    6.71
   2   5   1  259.95    6.64
   2   5   1  279.65    6.86
   2   5   1  274.95    6.72
  -3  -5  -1  348.80    8.86
  -3  -5  -1  377.44    8.73
  -3  -5  -1  353.53    8.93
  -3  -5  -1  368.86    8.81
  -3  -5  -1  334.06    8.79
   3   5   1  349.39    8.73
   3   5   1  362.78    8.81
   3   5   1  356.28    8.94
  -4  -5  -1  102.99    2.88
  -4  -5  -1  104.44    2.72
  -4  -5  -1   97.89    2.87
  -4  -5  -1  101.23    2.93
  -4  -5  -1  102.86    2.83
   4   5   1  103.47    2.76
   4   5   1  100.70    2.83
   4   5   1  106.23    2.99
  -5  -5  -1    4.23    0.30
  -5  -5  -1    4.77    0.41
  -5  -5  -1    4.50    0.38
  -5  -5  -1    4.60    0.36
  -5  -5  -1    4.55    0.40
   5   5   1    5.35    0.35
   5   5   1    4.55    0.37
  -6  -5  -1   49.77    1.78
  -6  -5  -1   48.67    1.71
  -6  -5  -1   48.28    1.48
  -6  -5  -1   46.44    1.64
   6   5   1   48.28    1.64
   6   5   1   49.88    1.55
  -7  -5  -1  148.43    4.17
  -7  -5  -1  154.94    3.96
  -7  -5  -1  146.98    4.24
  -7  -5  -1  150.86    4.41
   7   5   1  153.22    4.21
  -8  -5  -1  119.33    3.21
  -8  -5  -1  116.63    3.41
  -8  -5  -1  118.12    3.53
  -8  -5  -1  119.84    3.76
   8   5   1  116.07    3.48
  -9  -5  -1   49.85    2.12
  -9  -5  -1   48.97    1.56
   9   5   1   47.93    1.86
 -10  -5  -1    3.44    0.37
 -10  -5  -1    3.98    0.72
  10   5   1    3.10    0.51
 -11  -5  -1   -0.13    0.11
 -11  -5  -1   -0.01    0.24
  11   5   1   -0.08    0.20
   8  -6  -1    0.31    0.25
  -8   6   1    0.06    0.11
  -8   6   1   -0.24    0.22
   7  -6  -1    0.09    0.20
  -7   6   1    0.12    0.12
  -7   6   1    0.58    0.31
   6  -6  -1    2.51    0.44
  -6   6   1    2.13    0.47
  -6   6   1    2.29    0.31
   5  -6  -1    9.17    0.65
  -5   6   1    9.93    0.54
  -5   6   1    8.99    0.73
   4  -6  -1    1.18    0.26
  -4   6   1    0.84    0.25
  -4   6   1    0.86    0.19
   3  -6  -1    3.28    0.24
   3  -6  -1    2.44    0.34
   3  -6  -1    3.16    0.47
   3  -6  -1    3.07    0.37
  -3   6   1    3.36    0.34
  -3   6   1    3.32    0.43
   2  -6  -1   32.66    1.33
   2  -6  -1   31.71    1.10
   2  -6  -1   29.13    1.14
   2  -6  -1   32.60    1.02
  -2   6   1   30.58    1.06
  -2   6   1   32.17    1.15
   1  -6  -1  118.53    3.25
   1  -6  -1  118.63    3.43
   1  -6  -1  119.99    3.25
   1  -6  -1  116.43    3.15
   1  -6  -1  114.51    3.11
  -1   6   1  117.68    3.30
  -1   6   1  119.44    3.18
  -1   6   1  118.00    3.15
  -1   6   1  119.36    3.13
   0  -6  -1   53.37    1.67
   0  -6  -1   58.26    1.86
   0  -6  -1   58.16    1.88
   0  -6  -1   56.58    1.73
   0  -6  -1   55.86    1.65
   0   6   1   56.53    1.70
   0   6   1   56.35    1.62
   0   6   1   56.61    1.81
   0   6   1   55.63    1.64
  -1  -6  -1  119.32    3.14
  -1  -6  -1  120.44    3.38
  -1  -6  -1  118.25    3.23
  -1  -6  -1  116.84    3.22
   1   6   1  114.92    3.14
   1   6   1  120.30    3.34
   1   6   1  125.67    3.23
  -2  -6  -1  235.12    6.01
  -2  -6  -1  240.36    6.13
  -2  -6  -1  221.27    5.96
  -2  -6  -1  243.45    5.88
   2   6   1  232.70    6.10
   2   6   1  241.47    5.98
   2   6   1  228.81    5.88
  -3  -6  -1   53.27    1.75
  -3  -6  -1   50.54    1.52
  -3  -6  -1   49.97    1.61
  -3  -6  -1   52.63    1.59
   3   6   1   50.46    1.72
   3   6   1   50.01    1.61
   3   6   1   53.22    1.56
  -4  -6  -1   59.89    1.95
  -4  -6  -1   62.13    1.88
  -4  -6  -1   61.95    1.75
  -4  -6  -1   58.72    1.83
  -4  -6  -1   56.23    1.88
   4   6   1   57.64    1.96
   4   6   1   60.76    1.77
   4   6   1   58.77    1.84
  -5  -6  -1  245.39    6.48
  -5  -6  -1  254.56    6.55
  -5  -6  -1  236.52    6.47
  -5  -6  -1  246.78    6.39
  -5  -6  -1  256.48    6.26
   5   6   1  258.21    6.44
   5   6   1  244.39    6.30
  -6  -6  -1  111.84    2.95
  -6  -6  -1  103.01    3.15
  -6  -6  -1  104.03    3.19
  -6  -6  -1  113.79    3.28
   6   6   1  106.43    3.00
   6   6   1  107.76    3.13
  -7  -6  -1   12.36    0.74
  -7  -6  -1   11.39    0.79
  -7  -6  -1   11.62    0.75
  -7  -6  -1   11.78    0.58
   7   6   1   11.58    0.72
  -8  -6  -1    4.64    0.64
  -8  -6  -1    5.43    0.53
  -8  -6  -1    5.26    0.39
  -8  -6  -1    5.99    0.52
   8   6   1    5.32    0.52
  -9  -6  -1   56.39    1.77
  -9  -6  -1   59.36    2.06
  -9  -6  -1   58.02    2.34
   9   6   1   56.09    2.10
 -10  -6  -1   36.43    1.86
 -10  -6  -1   36.48    1.27
  10   6   1   36.45    1.63
 -11  -6  -1    6.57    0.45
 -11  -6  -1    9.48    1.17
  11   6   1    6.28    0.77
   7  -7  -1    2.72    0.50
  -7   7   1    2.14    0.31
  -7   7   1    2.87    0.60
   6  -7  -1    3.82    0.54
  -6   7   1    3.59    0.40
  -6   7   1    4.10    0.66
   5  -7  -1   26.09    1.23
  -5   7   1   27.13    1.07
  -5   7   1   28.43    1.38
   4  -7  -1  105.64    3.19
  -4   7   1  107.43    3.32
  -4   7   1  110.80    3.03
   3  -7  -1    8.63    0.59
  -3   7   1   10.14    0.55
  -3   7   1   10.13    0.65
   2  -7  -1   14.02    0.87
   2  -7  -1   14.15    0.75
   2  -7  -1   15.95    0.71
   2  -7  -1   14.89    0.64
  -2   7   1   15.14    0.73
  -2   7   1   13.14    0.65
   1  -7  -1    0.07    0.13
   1  -7  -1    0.14    0.12
   1  -7  -1    0.54    0.22
   1  -7  -1    0.75    0.17
   1  -7  -1    0.25    0.13
  -1   7   1    0.11    0.11
  -1   7   1    0.10    0.12
  -1   7   1    0.15    0.10
   0  -7  -1  305.01    7.50
   0  -7  -1  292.01    7.59
   0  -7  -1  293.21    7.80
   0  -7  -1  302.17    7.53
   0   7   1  294.48    7.44
   0   7   1  302.17    7.48
   0   7   1  300.59    7.71
   0   7   1  307.27    7.56
  -1  -7  -1  197.98    5.21
  -1  -7  -1  199.91    5.10
  -1  -7  -1  200.17    5.20
  -1  -7  -1  198.07    5.39
   1   7   1  201.33    5.18
   1   7   1  202.77    5.11
   1   7   1  195.63    5.33
  -2  -7  -1  110.02    3.12
  -2  -7  -1  115.43    3.02
  -2  -7  -1  111.80    3.15
  -2  -7  -1  114.78    3.29
   2   7   1  106.42    3.23
   2   7   1  112.97    3.12
   2   7   1  110.22    3.02
  -3  -7  -1    1.22    0.29
  -3  -7  -1    1.33    0.27
  -3  -7  -1    0.90    0.17
   3   7   1    1.28    0.28
   3   7   1    0.90    0.18
   3   7   1    0.82    0.20
  -4  -7  -1   35.19    1.34
  -4  -7  -1   33.97    1.25
  -4  -7  -1   37.11    1.28
  -4  -7  -1   34.40    1.38
  -4  -7  -1   34.74    1.17
   4   7   1   34.80    1.28
   4   7   1   33.26    1.19
   4   7   1   33.00    1.38
  -5  -7  -1   51.74    1.60
  -5  -7  -1   52.46    1.85
  -5  -7  -1   50.65    1.80
  -5  -7  -1   50.96    1.77
   5   7   1   50.99    1.65
   5   7   1   51.68    1.73
  -6  -7  -1   69.73    2.05
  -6  -7  -1   66.67    2.28
  -6  -7  -1   70.01    2.32
  -6  -7  -1   69.05    2.30
   6   7   1   69.72    2.24
   6   7   1   68.67    2.11
  -7  -7  -1  207.33    5.42
  -7  -7  -1  209.38    5.84
  -7  -7  -1  203.40    5.73
  -7  -7  -1  216.05    5.81
   7   7   1  215.15    5.71
  -8  -7  -1    1.54    0.38
  -8  -7  -1    1.54    0.36
  -8  -7  -1    1.16    0.23
  -8  -7  -1    1.12    0.31
   8   7   1    1.44    0.32
  -9  -7  -1   12.22    0.82
  -9  -7  -1   11.57    0.93
  -9  -7  -1   11.60    0.62
   9   7   1   10.62    0.81
 -10  -7  -1   29.79    1.12
 -10  -7  -1   29.78    1.65
  10   7   1   29.73    1.47
 -11  -7  -1   19.02    1.37
 -11  -7  -1   19.03    0.82
  11   7   1   18.13    1.18
   7  -8  -1    3.49    0.59
  -7   8   1    3.62    0.72
  -7   8   1    3.31    0.39
   6  -8  -1    0.78    0.29
  -6   8   1    1.30    0.41
  -6   8   1    1.10    0.26
   5  -8  -1    0.58    0.27
  -5   8   1    0.28    0.23
  -5   8   1    0.28    0.18
   4  -8  -1   66.99    2.31
  -4   8   1   69.34    2.13
  -4   8   1   68.95    2.40
   3  -8  -1   88.07    2.79
  -3   8   1   91.15    2.81
  -3   8   1   91.54    2.64
   2  -8  -1   50.78    1.82
   2  -8  -1   54.78    1.67
  -2   8   1   53.54    1.72
  -2   8   1   51.46    1.75
   1  -8  -1   24.15    0.96
   1  -8  -1   24.39    0.99
   1  -8  -1   24.60    1.06
   1  -8  -1   23.77    1.21
   1  -8  -1   23.52    1.05
  -1   8   1   26.39    1.00
  -1   8   1   23.63    0.95
   0  -8  -1    4.03    0.35
   0  -8  -1    3.94    0.46
   0  -8  -1    4.37    0.41
   0  -8  -1    3.39    0.50
   0  -8  -1    3.96    0.36
   0   8   1    4.10    0.35
   0   8   1    3.94    0.32
  -1  -8  -1   79.89    2.36
  -1  -8  -1   81.61    2.66
  -1  -8  -1   81.19    2.44
  -1  -8  -1   81.18    2.46
   1   8   1   83.80    2.38
   1   8   1   84.06    2.45
   1   8   1   80.00    2.58
   1   8   1   80.91    2.31
  -2  -8  -1  192.07    5.35
  -2  -8  -1  199.40    5.20
  -2  -8  -1  195.02    5.16
  -2  -8  -1  187.58    5.01
   2   8   1  197.58    5.14
   2   8   1  194.19    5.05
   2   8   1  192.54    5.32
  -3  -8  -1  140.03    3.92
  -3  -8  -1  144.36    3.79
  -3  -8  -1  140.47    3.98
  -3  -8  -1  143.23    4.12
   3   8   1  144.69    3.93
   3   8   1  145.23    3.84
   3   8   1  136.37    4.07
  -4  -8  -1   62.06    1.92
  -4  -8  -1   59.12    1.82
  -4  -8  -1   60.73    2.11
  -4  -8  -1   58.92    2.02
  -4  -8  -1   58.18    1.93
   4   8   1   60.30    1.87
   4   8   1   57.52    1.94
  -5  -8  -1    3.10    0.35
  -5  -8  -1    2.34    0.37
  -5  -8  -1    2.46    0.36
  -5  -8  -1    2.68    0.44
   5   8   1    3.38    0.41
   5   8   1    2.63    0.39
  -6  -8  -1    3.81    0.51
  -6  -8  -1    4.41    0.36
  -6  -8  -1    4.03    0.46
  -6  -8  -1    3.82    0.50
   6   8   1    4.34    0.48
   6   8   1    3.33    0.44
  -7  -8  -1  110.13    3.46
  -7  -8  -1  113.45    3.13
  -7  -8  -1  109.73    3.44
  -7  -8  -1  110.71    3.48
   7   8   1  114.62    3.39
  -8  -8  -1   55.36    1.80
  -8  -8  -1   54.06    2.25
  -8  -8  -1   59.71    2.15
  -8  -8  -1   58.94    2.22
   8   8   1   53.79    2.05
  -9  -8  -1    0.11    0.20
  -9  -8  -1    0.20    0.14
  -9  -8  -1    0.18    0.21
   9   8   1    0.43    0.25
 -10  -8  -1    0.07    0.12
 -10  -8  -1    0.20    0.26
 -10  -8  -1    0.44    0.26
  10   8   1    0.08    0.22
 -11  -8  -1    6.98    0.96
 -11  -8  -1    8.22    0.53
  11   8   1    7.97    0.93
   6  -9  -1   23.54    1.30
  -6   9   1   23.69    1.04
   5  -9  -1    6.08    0.73
  -5   9   1    5.23    0.48
   4  -9  -1    4.51    0.62
  -4   9   1    3.60    0.55
  -4   9   1    4.04    0.47
   3  -9  -1   49.00    1.87
  -3   9   1   50.38    1.87
  -3   9   1   54.04    1.77
   2  -9  -1   32.61    1.37
  -2   9   1   34.68    1.28
  -2   9   1   31.74    1.29
   1  -9  -1  116.24    3.61
   1  -9  -1  130.10    3.56
   1  -9  -1  127.43    3.51
  -1   9   1  124.23    3.49
  -1   9   1  129.13    3.52
   0  -9  -1   39.14    1.48
   0  -9  -1   38.86    1.39
   0  -9  -1   37.61    1.41
   0  -9  -1   40.01    1.71
   0  -9  -1   39.84    1.49
   0   9   1   35.70    1.35
   0   9   1   37.52    1.32
  -1  -9  -1   12.88    0.86
  -1  -9  -1   11.17    0.70
  -1  -9  -1   11.06    0.68
  -1  -9  -1   12.52    0.66
   1   9   1   11.90    0.66
   1   9   1   12.11    0.61
  -2  -9  -1   14.88    0.91
  -2  -9  -1   13.73    0.77
  -2  -9  -1   13.51    0.69
  -2  -9  -1   13.81    0.76
   2   9   1   13.68    0.70
   2   9   1   14.19    0.77
  -3  -9  -1  119.85    3.67
  -3  -9  -1  115.96    3.44
  -3  -9  -1  120.28    3.51
  -3  -9  -1  122.06    3.33
   3   9   1  121.64    3.37
   3   9   1  118.20    3.45
  -4  -9  -1   55.88    1.75
  -4  -9  -1   56.61    1.97
  -4  -9  -1   50.47    1.98
   4   9   1   53.84    1.78
   4   9   1   53.76    1.88
  -5  -9  -1    0.40    0.22
  -5  -9  -1    0.73    0.27
  -5  -9  -1    0.48    0.17
  -5  -9  -1    0.48    0.18
   5   9   1    0.99    0.24
   5   9   1    0.19    0.15
  -6  -9  -1    2.42    0.46
  -6  -9  -1    2.41    0.33
  -6  -9  -1    2.14    0.38
  -6  -9  -1    2.76    0.47
   6   9   1    2.06    0.38
   6   9   1    2.28    0.37
  -7  -9  -1   43.27    1.78
  -7  -9  -1   42.30    1.48
  -7  -9  -1   45.19    1.77
  -7  -9  -1   41.44    1.76
   7   9   1   39.64    1.66
  -8  -9  -1   50.74    2.04
  -8  -9  -1   53.77    1.73
  -8  -9  -1   50.25    2.07
   8   9   1   50.86    1.98
  -9  -9  -1   31.16    1.61
  -9  -9  -1   33.57    1.25
  -9  -9  -1   32.53    1.57
   9   9   1   32.36    1.53
 -10  -9  -1    8.24    0.76
 -10  -9  -1    6.86    0.50
 -10  -9  -1    6.27    0.84
  10   9   1    6.55    0.81
 -11  -9  -1    3.44    0.40
 -11  -9  -1    3.61    0.80
  11   9   1    4.14    0.68
   5 -10  -1   40.58    1.81
  -5  10   1   43.63    1.60
   4 -10  -1    3.10    0.52
  -4  10   1    3.20    0.44
   3 -10  -1    6.09    0.60
  -3  10   1    6.26    0.53
   2 -10  -1   18.75    1.03
  -2  10   1   19.26    0.94
   1 -10  -1   53.98    1.98
   1 -10  -1   55.82    1.86
  -1  10   1   54.35    1.86
   0 -10  -1   35.96    1.50
   0 -10  -1   38.74    1.53
   0 -10  -1   37.10    1.43
   0 -10  -1   37.93    1.42
   0  10   1   37.63    1.42
  -1 -10  -1   17.74    0.91
  -1 -10  -1   16.34    1.05
  -1 -10  -1   16.58    0.91
  -1 -10  -1   16.89    0.84
  -1 -10  -1   17.02    0.92
   1  10   1   16.94    0.84
   1  10   1   15.98    0.78
  -2 -10  -1    2.27    0.41
  -2 -10  -1    2.52    0.35
  -2 -10  -1    2.95    0.51
  -2 -10  -1    2.16    0.38
   2  10   1    2.16    0.32
   2  10   1    2.20    0.34
  -3 -10  -1    4.99    0.58
  -3 -10  -1    5.85    0.55
  -3 -10  -1    5.28    0.45
   3  10   1    6.50    0.50
  -4 -10  -1    0.80    0.25
  -4 -10  -1    0.91    0.22
  -4 -10  -1    0.73    0.27
   4  10   1    0.90    0.25
   4  10   1    0.65    0.22
  -5 -10  -1   14.52    0.75
  -5 -10  -1   14.22    0.90
  -5 -10  -1   13.94    0.93
   5  10   1   14.66    0.87
   5  10   1   12.92    0.76
  -6 -10  -1   18.46    1.10
  -6 -10  -1   18.66    1.10
  -6 -10  -1   19.79    0.90
  -6 -10  -1   18.45    0.99
   6  10   1   19.17    1.05
   6  10   1   20.36    1.00
  -7 -10  -1    0.34    0.17
  -7 -10  -1    0.39    0.23
  -7 -10  -1    0.27    0.23
   7  10   1    0.07    0.16
  -8 -10  -1    5.14    0.46
  -8 -10  -1    4.96    0.67
  -8 -10  -1    5.19    0.70
   8  10   1    5.88    0.72
  -9 -10  -1   12.08    0.70
  -9 -10  -1   13.00    0.98
  -9 -10  -1   10.75    0.91
   9  10   1   12.08    0.90
 -10 -10  -1   12.63    1.04
 -10 -10  -1   12.12    0.97
 -10 -10  -1   12.52    0.70
  10  10   1   11.18    0.93
  -4  11   1   30.35    1.34
  -3  11   1    2.73    0.42
  -2  11   1    2.77    0.43
  -1  11   1    4.79    0.57
   0 -11  -1   33.51    1.39
   0 -11  -1   32.00    1.35
   0  11   1   33.07    1.35
  -1 -11  -1   32.24    1.30
  -1 -11  -1   30.49    1.33
   1  11   1   29.56    1.26
  -2 -11  -1    7.35    0.73
  -2 -11  -1    7.19    0.62
  -2 -11  -1    6.79    0.55
   2  11   1    6.98    0.56
  -3 -11  -1    5.86    0.65
  -3 -11  -1    4.32    0.61
  -3 -11  -1    4.72    0.50
   3  11   1    4.06    0.51
  -4 -11  -1   13.88    0.77
  -4 -11  -1   13.49    0.91
  -4 -11  -1   13.47    0.97
   4  11   1   13.13    0.78
  -5 -11  -1   24.53    1.28
  -5 -11  -1   24.52    1.07
  -5 -11  -1   22.31    1.29
   5  11   1   24.52    1.12
  -6 -11  -1   39.27    1.48
  -6 -11  -1   37.15    2.44
  -6 -11  -1   43.37    1.83
  -7 -11  -1   18.35    1.15
  -7 -11  -1   17.88    0.90
  -8 -11  -1    1.50    0.30
  -8 -11  -1    1.44    0.44
  -9 -11  -1    2.86    0.40
  -9 -11  -1    2.44    0.54
 -10 -11  -1   13.08    1.05
 -10 -11  -1   13.55    0.76
  -3  12   1    5.46    0.64
  -2  12   1   13.64    0.86
  -1  12   1    2.40    0.42
   0 -12  -1    0.10    0.18
   0  12   1    0.01    0.15
  -1 -12  -1    4.86    0.61
  -1 -12  -1    5.30    0.59
   1  12   1    5.21    0.59
  -2 -12  -1   22.80    1.17
  -2 -12  -1   21.43    1.06
   2  12   1   21.16    1.08
  -3 -12  -1   15.59    0.99
  -3 -12  -1   14.99    1.09
  -3 -12  -1   12.60    0.80
   3  12   1   14.78    0.87
  -4 -12  -1    2.87    0.50
  -4 -12  -1    1.95    0.46
  -4 -12  -1    2.13    0.38
   4  12   1    3.21    0.49
  -5 -12  -1    0.30    0.20
  -5 -12  -1    0.93    0.34
   5  12   1    0.80    0.26
  -6 -12  -1   10.74    0.88
  -6 -12  -1   10.36    0.69
  -7 -12  -1   19.68    1.24
  -7 -12  -1   19.19    0.97
  -8 -12  -1    2.94    0.59
  -8 -12  -1    2.69    0.41
  -9 -12  -1    1.37    0.31
  -9 -12  -1    1.60    0.49
  -1  13   1    5.49    0.65
   0  13   1    0.67    0.27
  -1 -13  -1    2.06    0.42
  -1 -13  -1    1.59    0.40
   1  13   1    1.65    0.37
  -2 -13  -1    0.57    0.27
  -2 -13  -1    0.84    0.29
   2  13   1    0.37    0.25
  -3 -13  -1    3.25    0.48
  -3 -13  -1    2.87    0.51
   3  13   1    3.36    0.53
  -4 -13  -1    3.01    0.56
  -4 -13  -1    2.70    0.42
   4  13   1    3.45    0.53
  -5 -13  -1    0.10    0.16
  -5 -13  -1    0.48    0.29
   5  13   1    0.20    0.21
  -6 -13  -1    7.10    0.89
  -6 -13  -1    5.75    0.62
  -7 -13  -1    3.25    0.63
  -7 -13  -1    2.25    0.40
  -8 -13  -1   13.06    0.82
  -8 -13  -1   15.16    1.15
  -1 -14  -1    1.93    0.47
   1  14   1    1.42    0.38
  -2 -14  -1    0.30    0.23
  -2 -14  -1    0.24    0.24
   2  14   1    0.04    0.19
  -3 -14  -1    2.43    0.44
  -3 -14  -1    3.48    0.61
   3  14   1    3.43    0.55
  -4 -14  -1   11.82    0.95
  -4 -14  -1   10.28    0.78
   4  14   1   10.62    0.82
  -5 -14  -1    2.40    0.44
  -5 -14  -1    2.84    0.56
   5  14   1    3.57    0.59
  -6 -14  -1    0.42    0.24
  -6 -14  -1    0.57    0.35
  -4 -14   2    9.31    0.90
  -4 -14   2    8.10    0.67
  -3 -14   2    0.42    0.24
  -3 -14   2    0.27    0.28
  -2 -14   2    0.51    0.31
  -2 -14   2    0.26    0.24
  -7 -13   2    8.46    1.05
  -7 -13   2    6.70    0.54
  -6 -13   2    1.70    0.47
  -6 -13   2    1.42    0.30
  -5 -13   2    2.14    0.37
  -5 -13   2    2.67    0.57
  -4 -13   2    7.36    0.60
  -4 -13   2    8.60    0.84
  -3 -13   2    9.68    0.71
  -3 -13   2    9.70    0.86
  -2 -13   2    1.86    0.37
  -2 -13   2    3.14    0.59
   1  13  -2   -0.05    0.17
  -1 -13   2    0.15    0.22
  -1 -13   2   -0.06    0.16
   0  13  -2    9.02    0.76
   0 -13   2   10.56    0.87
   0 -13   2   11.01    0.79
  -1  13  -2   11.42    0.84
   1 -13   2   10.68    0.82
   8  12  -2   13.97    1.04
  -8 -12   2   13.48    1.09
  -8 -12   2   12.21    1.08
  -8 -12   2   12.85    0.67
   7  12  -2   13.40    1.00
  -7 -12   2   13.06    0.72
  -7 -12   2   15.41    1.15
   6  12  -2    1.36    0.38
  -6 -12   2    2.15    0.49
  -6 -12   2    1.19    0.26
   5  12  -2    1.54    0.39
  -5 -12   2    1.84    0.46
  -5 -12   2    1.91    0.34
   4  12  -2    8.70    0.78
  -4 -12   2    8.90    0.62
  -4 -12   2   10.37    0.85
  -3 -12   2   11.45    0.73
  -3 -12   2   12.64    0.93
  -2 -12   2    4.24    0.52
  -2 -12   2    4.68    0.64
   1  12  -2    0.75    0.27
  -1 -12   2    0.26    0.18
  -1 -12   2    0.36    0.25
   0  12  -2    2.92    0.47
   0 -12   2    3.05    0.52
  -1  12  -2    8.94    0.72
   1 -12   2    8.73    0.71
   1 -12   2   10.00    0.79
  -2  12  -2    7.19    0.76
   2 -12   2    6.15    0.69
  -3  12  -2    0.16    0.22
   3 -12   2    0.19    0.30
   9  11  -2    0.30    0.26
  -9 -11   2    0.27    0.28
  -9 -11   2    0.54    0.34
  -9 -11   2    0.40    0.14
   8  11  -2    0.95    0.34
  -8 -11   2    1.32    0.24
  -8 -11   2    1.15    0.43
  -8 -11   2    2.01    0.50
   7  11  -2    6.63    0.81
  -7 -11   2    7.12    0.72
  -7 -11   2    7.36    0.50
  -7 -11   2    8.32    0.82
   6  11  -2   10.18    0.80
  -6 -11   2   10.01    0.88
  -6 -11   2   10.00    0.60
   5  11  -2   14.87    0.98
  -5 -11   2   18.56    1.13
  -5 -11   2   17.26    0.83
   4  11  -2    1.45    0.36
  -4 -11   2    0.77    0.32
  -4 -11   2    1.14    0.26
   3  11  -2   29.86    1.39
  -3 -11   2   30.74    1.23
  -3 -11   2   33.08    1.50
  -3 -11   2   27.76    1.49
   2  11  -2   21.61    1.19
   2  11  -2   24.11    1.10
  -2 -11   2   23.69    1.05
  -2 -11   2   22.96    1.30
  -2 -11   2   23.11    1.21
   1  11  -2    7.78    0.62
   1  11  -2    8.22    0.63
  -1 -11   2    7.31    0.74
  -1 -11   2    8.99    0.71
  -1 -11   2    8.58    0.61
   0  11  -2    0.16    0.17
   0  11  -2    0.50    0.23
   0 -11   2    0.27    0.19
   0 -11   2    0.09    0.18
   0 -11   2    0.14    0.22
  -1  11  -2    4.41    0.54
  -1  11  -2    5.14    0.53
   1 -11   2    4.88    0.75
   1 -11   2    5.06    0.62
   1 -11   2    5.60    0.58
  -2  11  -2   19.34    1.01
  -2  11  -2   17.11    0.99
   2 -11   2   18.33    1.01
  -3  11  -2   10.76    0.76
  -3  11  -2    9.75    0.82
   3 -11   2   10.65    0.77
  -4  11  -2    1.89    0.39
   9  10  -2    1.31    0.39
  -9 -10   2    0.84    0.36
  -9 -10   2    1.30    0.46
  -9 -10   2    1.27    0.19
   8  10  -2    4.21    0.62
  -8 -10   2    3.73    0.33
  -8 -10   2    4.06    0.65
  -8 -10   2    4.26    0.69
   7  10  -2    6.92    0.65
  -7 -10   2    6.31    0.68
  -7 -10   2    5.69    0.41
  -7 -10   2    5.24    0.71
   6  10  -2   29.90    1.41
  -6 -10   2   31.17    1.15
  -6 -10   2   32.00    1.54
  -6 -10   2   31.01    1.49
   5  10  -2   19.31    1.06
  -5 -10   2   18.53    0.84
  -5 -10   2   20.89    1.17
   4  10  -2    3.03    0.47
  -4 -10   2    3.26    0.39
  -4 -10   2    3.30    0.53
  -4 -10   2    3.53    0.55
   3  10  -2    2.67    0.44
  -3 -10   2    2.68    0.47
  -3 -10   2    2.02    0.42
  -3 -10   2    2.29    0.33
   2  10  -2   42.52    1.66
   2  10  -2   45.54    1.57
  -2 -10   2   41.32    1.49
  -2 -10   2   40.37    1.76
  -2 -10   2   41.30    1.68
   1  10  -2   11.82    0.69
   1  10  -2   10.73    0.74
  -1 -10   2   14.23    0.84
  -1 -10   2   10.27    0.83
  -1 -10   2   10.83    0.66
   0  10  -2    0.04    0.13
   0  10  -2    0.14    0.16
   0 -10   2    0.08    0.13
   0 -10   2    0.23    0.22
   0 -10   2    0.36    0.21
  -1  10  -2    8.12    0.60
  -1  10  -2    7.77    0.61
   1 -10   2    7.76    0.77
   1 -10   2    8.08    0.60
   1 -10   2    7.91    0.63
  -2  10  -2    5.35    0.58
  -2  10  -2    5.97    0.55
   2 -10   2    5.91    0.54
   2 -10   2    6.20    0.55
  -3  10  -2   19.47    1.01
  -3  10  -2   19.61    1.07
   3 -10   2   19.82    1.03
  -4  10  -2    4.49    0.56
  -4  10  -2    4.82    0.64
  -5  10  -2    2.95    0.54
  -5  10  -2    4.06    0.55
  10   9  -2   15.05    1.06
   9   9  -2    4.68    0.67
  -9  -9   2    3.88    0.63
  -9  -9   2    4.62    0.77
  -9  -9   2    4.12    0.27
   8   9  -2    2.73    0.50
  -8  -9   2    3.18    0.56
  -8  -9   2    2.59    0.28
  -8  -9   2    2.55    0.55
   7   9  -2   14.86    0.92
  -7  -9   2   13.92    0.63
  -7  -9   2   13.38    0.96
  -7  -9   2   14.39    1.01
   6   9  -2   17.62    1.00
  -6  -9   2   21.32    1.16
  -6  -9   2   19.22    0.80
  -6  -9   2   20.38    1.15
  -6  -9   2   19.56    1.13
   5   9  -2   21.87    1.07
  -5  -9   2   20.80    1.11
  -5  -9   2   20.53    1.06
  -5  -9   2   21.32    0.86
  -5  -9   2   19.83    1.10
   4   9  -2   82.78    2.64
  -4  -9   2   82.06    2.71
  -4  -9   2   86.63    2.43
  -4  -9   2   82.41    2.74
   3   9  -2   11.14    0.72
   3   9  -2   11.28    0.71
  -3  -9   2   11.41    0.78
  -3  -9   2   11.30    0.60
  -3  -9   2   10.84    0.75
   2   9  -2   74.37    2.46
   2   9  -2   80.21    2.38
  -2  -9   2   77.63    2.32
  -2  -9   2   80.98    2.57
  -2  -9   2   78.64    2.63
   1   9  -2   83.44    2.55
   1   9  -2   86.48    2.68
  -1  -9   2   87.07    2.73
  -1  -9   2   92.11    2.91
  -1  -9   2   83.09    2.52
   0   9  -2   49.49    1.78
   0   9  -2   51.49    1.81
   0   9  -2   51.76    1.72
   0  -9   2   50.64    1.81
   0  -9   2   50.69    2.01
   0  -9   2   51.02    1.70
  -1   9  -2    8.88    0.59
  -1   9  -2    8.53    0.62
   1  -9   2    7.30    0.71
   1  -9   2    8.68    0.62
   1  -9   2    8.24    0.57
  -2   9  -2   10.11    0.65
  -2   9  -2    9.82    0.68
   2  -9   2   10.04    0.84
   2  -9   2    9.09    0.62
   2  -9   2   10.51    0.67
  -3   9  -2    1.21    0.31
  -3   9  -2    1.14    0.27
   3  -9   2    1.27    0.31
  -4   9  -2   24.83    1.26
  -4   9  -2   28.34    1.20
   4  -9   2   24.50    1.17
  -5   9  -2   19.63    1.01
  -5   9  -2   18.31    1.13
  -6   9  -2   11.88    0.80
  -6   9  -2   11.66    0.95
  10   8  -2    5.26    0.71
 -10  -8   2    4.10    0.79
   9   8  -2   16.96    1.06
  -9  -8   2   17.92    0.59
  -9  -8   2   16.82    1.22
  -9  -8   2   19.84    1.16
   8   8  -2   31.12    1.42
  -8  -8   2   29.75    1.59
  -8  -8   2   30.76    0.99
  -8  -8   2   31.04    1.49
   7   8  -2   35.93    1.51
  -7  -8   2   37.01    1.18
  -7  -8   2   36.79    1.71
  -7  -8   2   37.77    1.63
   6   8  -2   17.33    0.92
  -6  -8   2   16.99    0.99
  -6  -8   2   16.73    0.70
  -6  -8   2   16.71    1.03
  -6  -8   2   18.83    0.94
   5   8  -2   22.17    1.03
  -5  -8   2   21.32    1.11
  -5  -8   2   21.54    1.04
  -5  -8   2   21.30    1.11
  -5  -8   2   22.87    0.84
   4   8  -2   69.60    2.25
  -4  -8   2   71.39    2.35
  -4  -8   2   69.92    2.04
  -4  -8   2   70.27    2.31
  -4  -8   2   69.94    2.36
   3   8  -2   92.35    2.84
   3   8  -2   94.60    2.72
  -3  -8   2   97.50    2.68
  -3  -8   2   99.54    2.98
  -3  -8   2   96.42    2.95
   2   8  -2    8.15    0.50
   2   8  -2    8.21    0.56
  -2  -8   2    8.55    0.63
  -2  -8   2    8.13    0.48
  -2  -8   2    8.71    0.60
   1   8  -2  108.60    3.18
   1   8  -2  111.89    3.07
  -1  -8   2  111.08    3.04
  -1  -8   2  108.22    3.33
  -1  -8   2  109.60    3.21
   0   8  -2    3.37    0.43
   0   8  -2    2.47    0.32
   0   8  -2    2.42    0.37
   0  -8   2    3.24    0.36
   0  -8   2    2.21    0.34
   0  -8   2    3.61    0.54
   0  -8   2    2.77    0.37
  -1   8  -2  158.13    4.41
  -1   8  -2  160.99    4.43
  -1   8  -2  168.93    4.35
   1  -8   2  155.77    4.68
   1  -8   2  153.52    4.37
   1  -8   2  165.66    4.42
   1  -8   2  165.81    4.34
  -2   8  -2   26.70    1.14
  -2   8  -2   25.70    1.06
   2  -8   2   24.22    1.09
   2  -8   2   26.29    1.09
   2  -8   2   24.33    1.30
   2  -8   2   27.18    1.09
  -3   8  -2   43.27    1.63
  -3   8  -2   45.50    1.56
   3  -8   2   42.83    1.53
   3  -8   2   41.61    1.84
   3  -8   2   42.60    1.61
   3  -8   2   41.89    1.54
  -4   8  -2    0.05    0.14
  -4   8  -2    0.02    0.16
   4  -8   2    0.10    0.18
   4  -8   2   -0.05    0.12
  -5   8  -2   58.50    2.03
  -5   8  -2   62.65    2.30
  -6   8  -2   40.36    1.57
  -6   8  -2   39.99    1.83
  -7   8  -2    9.07    0.89
  -7   8  -2    9.60    0.70
  10   7  -2    0.23    0.23
 -10  -7   2    0.06    0.25
   9   7  -2    9.05    0.74
  -9  -7   2    9.92    0.77
  -9  -7   2    8.33    0.86
   8   7  -2   59.09    2.12
  -8  -7   2   58.58    2.18
  -8  -7   2   59.81    1.63
  -8  -7   2   57.68    2.39
   7   7  -2  117.56    3.56
  -7  -7   2  122.73    3.15
  -7  -7   2  120.78    3.68
  -7  -7   2  117.63    3.85
  -7  -7   2  125.49    3.50
   6   7  -2    5.99    0.51
  -6  -7   2    5.67    0.48
  -6  -7   2    6.19    0.60
  -6  -7   2    6.55    0.36
  -6  -7   2    6.40    0.57
   5   7  -2    4.15    0.40
  -5  -7   2    4.43    0.30
  -5  -7   2    4.11    0.45
  -5  -7   2    4.36    0.48
  -5  -7   2    4.09    0.40
   4   7  -2    5.98    0.45
  -4  -7   2    5.83    0.47
  -4  -7   2    5.52    0.49
  -4  -7   2    6.11    0.51
  -4  -7   2    5.59    0.35
   3   7  -2   64.30    2.03
   3   7  -2   64.09    1.92
  -3  -7   2   66.17    1.87
  -3  -7   2   64.78    2.13
  -3  -7   2   65.05    2.11
  -3  -7   2   67.27    2.13
  -3  -7   2   62.89    2.06
   2   7  -2   53.52    1.65
   2   7  -2   54.63    1.75
  -2  -7   2   53.74    1.85
  -2  -7   2   53.58    1.75
  -2  -7   2   54.32    1.62
  -2  -7   2   52.05    1.79
  -2  -7   2   57.71    1.84
  -2  -7   2   52.53    1.75
   1   7  -2  155.60    4.12
   1   7  -2  152.90    4.23
  -1  -7   2  156.60    4.38
  -1  -7   2  152.26    4.31
  -1  -7   2  157.82    4.17
  -1  -7   2  162.59    4.11
  -1  -7   2  163.29    4.30
   0   7  -2    0.14    0.13
   0   7  -2    0.17    0.11
   0   7  -2    0.40    0.15
   0  -7   2    0.22    0.13
   0  -7   2    0.45    0.17
   0  -7   2    0.28    0.16
   0  -7   2    0.17    0.11
   0  -7   2    0.32    0.13
  -1   7  -2   20.93    1.02
  -1   7  -2   21.15    0.87
  -1   7  -2   21.38    0.93
  -1   7  -2   20.17    0.90
   1  -7   2   23.37    0.94
   1  -7   2   20.72    1.00
   1  -7   2   21.65    0.87
   1  -7   2   22.00    0.92
   1  -7   2   21.30    1.07
  -2   7  -2   47.45    1.82
  -2   7  -2   51.02    1.72
  -2   7  -2   51.90    1.64
  -2   7  -2   49.19    1.67
   2  -7   2   50.70    1.65
   2  -7   2   48.23    1.81
   2  -7   2   50.77    1.93
   2  -7   2   50.27    1.63
   2  -7   2   50.59    1.69
  -3   7  -2   97.34    2.76
  -3   7  -2   93.86    2.86
   3  -7   2   97.75    2.74
   3  -7   2   93.72    2.75
   3  -7   2   93.40    2.83
   3  -7   2   93.29    3.10
  -4   7  -2   64.12    2.05
  -4   7  -2   67.34    2.24
   4  -7   2   64.80    2.15
   4  -7   2   63.36    2.06
   4  -7   2   62.31    2.39
  -5   7  -2    1.95    0.42
  -5   7  -2    2.06    0.36
   5  -7   2    1.78    0.35
   5  -7   2    1.86    0.51
  -6   7  -2   19.26    1.15
  -6   7  -2   17.69    0.92
   6  -7   2   18.15    1.03
  -7   7  -2   26.20    1.49
  -7   7  -2   26.72    1.19
  -8   7  -2   10.98    1.19
  -8   7  -2   11.99    0.77
  10   6  -2   18.67    1.11
 -10  -6   2   20.03    1.41
   9   6  -2    4.49    0.59
  -9  -6   2    2.99    0.59
   8   6  -2   19.69    1.03
  -8  -6   2   21.24    0.65
  -8  -6   2   20.12    1.25
  -8  -6   2   19.82    1.05
   7   6  -2   89.28    2.77
  -7  -6   2   92.98    2.37
  -7  -6   2   92.04    2.68
  -7  -6   2   87.93    2.84
  -7  -6   2   88.36    3.07
   6   6  -2  162.18    4.34
  -6  -6   2  156.32    4.27
  -6  -6   2  152.40    4.40
  -6  -6   2  158.37    3.98
  -6  -6   2  157.52    4.62
   5   6  -2  142.57    3.89
  -5  -6   2  137.08    3.99
  -5  -6   2  145.26    3.89
  -5  -6   2  141.10    3.61
  -5  -6   2  141.75    4.14
   4   6  -2    0.19    0.11
   4   6  -2    0.08    0.10
  -4  -6   2    0.18    0.08
  -4  -6   2    0.33    0.14
  -4  -6   2    0.29    0.16
  -4  -6   2    0.05    0.10
   3   6  -2   10.00    0.49
   3   6  -2    9.84    0.54
  -3  -6   2    9.53    0.45
  -3  -6   2   10.13    0.62
  -3  -6   2   10.99    0.61
  -3  -6   2   11.06    0.63
   2   6  -2  119.77    3.23
   2   6  -2  128.71    3.36
  -2  -6   2  118.24    3.41
  -2  -6   2  127.59    3.46
  -2  -6   2  118.53    3.39
  -2  -6   2  125.19    3.21
   1   6  -2  157.43    4.22
   1   6  -2  168.68    4.34
   1   6  -2  163.88    4.47
  -1  -6   2  158.12    4.39
  -1  -6   2  167.24    4.46
  -1  -6   2  169.42    4.29
  -1  -6   2  169.20    4.22
  -1  -6   2  163.36    4.38
   0   6  -2   84.05    2.42
   0   6  -2   81.76    2.33
   0   6  -2   82.62    2.53
   0  -6   2   87.52    2.60
   0  -6   2   85.44    2.38
   0  -6   2   83.18    2.50
   0  -6   2   84.97    2.44
   0  -6   2   84.35    2.33
  -1   6  -2    1.96    0.26
  -1   6  -2    1.77    0.27
  -1   6  -2    1.71    0.30
  -1   6  -2    1.27    0.22
   1  -6   2    1.94    0.32
   1  -6   2    1.59    0.22
   1  -6   2    1.90    0.26
   1  -6   2    1.99    0.35
   1  -6   2    2.47    0.32
  -2   6  -2   56.27    1.78
  -2   6  -2   53.83    1.68
  -2   6  -2   51.98    1.85
  -2   6  -2   53.33    1.73
   2  -6   2   56.31    1.88
   2  -6   2   54.31    1.94
   2  -6   2   54.37    1.74
   2  -6   2   55.03    1.68
   2  -6   2   55.97    1.71
  -3   6  -2  149.14    4.24
  -3   6  -2  142.21    3.95
  -3   6  -2  144.10    3.88
  -3   6  -2  148.85    4.03
   3  -6   2  140.91    3.89
   3  -6   2  143.84    4.23
   3  -6   2  144.46    3.97
   3  -6   2  148.27    3.87
  -4   6  -2  102.81    2.94
  -4   6  -2  105.89    3.29
  -4   6  -2  104.53    3.13
   4  -6   2  105.96    2.98
   4  -6   2  102.57    3.04
   4  -6   2  102.21    3.29
  -5   6  -2   22.01    1.13
  -5   6  -2   22.66    0.97
  -5   6  -2   22.69    1.20
   5  -6   2   21.48    1.04
   5  -6   2   22.46    0.98
  -6   6  -2    0.75    0.29
  -6   6  -2    0.76    0.31
  -6   6  -2    0.96    0.26
   6  -6   2    1.09    0.30
  -7   6  -2    2.92    0.57
  -7   6  -2    2.59    0.39
   7  -6   2    3.07    0.51
  -8   6  -2    8.64    0.87
  -8   6  -2    8.07    0.62
  11   5  -2   33.97    1.64
  10   5  -2   30.05    1.47
 -10  -5   2   34.78    1.90
   9   5  -2   18.67    1.03
  -9  -5   2   19.12    1.30
   8   5  -2   14.41    0.84
  -8  -5   2   16.40    0.87
  -8  -5   2   16.05    0.75
  -8  -5   2   15.15    1.08
   7   5  -2    7.64    0.55
  -7  -5   2    7.34    0.48
  -7  -5   2    7.58    0.70
  -7  -5   2    7.86    0.33
  -7  -5   2    6.66    0.54
   6   5  -2  126.64    3.54
  -6  -5   2  129.87    3.89
  -6  -5   2  126.07    3.22
  -6  -5   2  129.99    3.49
  -6  -5   2  125.04    3.62
   5   5  -2   90.51    2.54
  -5  -5   2   82.96    2.28
  -5  -5   2   89.12    2.64
  -5  -5   2   86.40    2.78
  -5  -5   2   88.60    2.29
  -5  -5   2   89.06    2.52
   4   5  -2  217.10    5.52
  -4  -5   2  205.07    5.29
  -4  -5   2  220.29    5.32
  -4  -5   2  219.66    5.78
  -4  -5   2  207.49    5.62
  -4  -5   2  222.22    5.56
   3   5  -2    5.68    0.36
   3   5  -2    5.22    0.31
  -3  -5   2    5.44    0.29
  -3  -5   2    5.65    0.39
  -3  -5   2    5.37    0.43
   2   5  -2   90.77    2.56
   2   5  -2   86.99    2.35
   2   5  -2   85.83    2.43
  -2  -5   2   88.48    2.33
  -2  -5   2   90.46    2.56
  -2  -5   2   88.18    2.51
  -2  -5   2   86.59    2.52
   1   5  -2  125.44    3.24
   1   5  -2  123.97    3.33
   1   5  -2  122.31    3.43
  -1  -5   2  125.17    3.23
  -1  -5   2  126.17    3.43
  -1  -5   2  130.46    3.29
  -1  -5   2  125.87    3.39
  -1  -5   2  126.35    3.40
   0   5  -2  292.90    7.20
   0   5  -2  276.10    6.97
   0   5  -2  280.32    7.05
   0  -5   2  284.16    7.15
   0  -5   2  275.27    7.01
   0  -5   2  283.85    6.97
   0  -5   2  282.64    7.09
   0  -5   2  286.25    7.21
  -1   5  -2  108.21    3.04
  -1   5  -2  107.68    3.12
  -1   5  -2  109.69    2.94
  -1   5  -2  115.08    3.20
  -1   5  -2  112.22    3.01
   1  -5   2  113.82    3.00
   1  -5   2  109.09    2.94
   1  -5   2  113.23    3.19
   1  -5   2  111.07    3.11
   1  -5   2  111.65    3.00
  -2   5  -2   -0.04    0.07
  -2   5  -2   -0.02    0.06
  -2   5  -2    0.05    0.11
  -2   5  -2    0.19    0.12
  -2   5  -2    0.14    0.09
   2  -5   2    0.43    0.13
   2  -5   2    0.16    0.10
   2  -5   2    0.46    0.14
   2  -5   2    0.23    0.14
   2  -5   2    0.31    0.14
  -3   5  -2   57.60    1.99
  -3   5  -2   58.79    1.75
  -3   5  -2   59.52    1.82
  -3   5  -2   58.22    1.87
   3  -5   2   55.96    1.80
   3  -5   2   58.97    1.73
   3  -5   2   57.91    1.76
   3  -5   2   57.68    2.00
   3  -5   2   59.14    1.96
  -4   5  -2   29.88    1.23
  -4   5  -2   30.57    1.32
  -4   5  -2   30.63    1.10
   4  -5   2   29.99    1.10
   4  -5   2   29.60    1.31
   4  -5   2   28.99    1.01
   4  -5   2   31.74    1.18
  -5   5  -2   47.74    1.83
  -5   5  -2   49.73    1.80
  -5   5  -2   45.30    1.54
   5  -5   2   48.79    1.58
   5  -5   2   43.66    1.63
   5  -5   2   44.93    1.82
  -6   5  -2   15.33    0.97
  -6   5  -2   15.61    0.78
  -6   5  -2   16.24    1.00
   6  -5   2   16.43    0.89
  -7   5  -2    3.81    0.44
  -7   5  -2    4.26    0.65
   7  -5   2    4.32    0.57
  -8   5  -2    0.41    0.29
  -8   5  -2   -0.02    0.15
   8  -5   2    0.18    0.22
  -9   5  -2   10.68    0.69
  -9   5  -2   10.13    1.49
  11   4  -2   -0.06    0.21
  10   4  -2   19.71    1.11
 -10  -4   2   18.69    1.39
   9   4  -2   28.43    1.30
  -9  -4   2   30.59    1.68
   8   4  -2   66.57    2.23
  -8  -4   2   71.97    2.08
  -8  -4   2   66.95    2.64
   7   4  -2   28.30    1.13
  -7  -4   2   28.00    1.03
  -7  -4   2   28.12    0.78
  -7  -4   2   27.86    1.13
  -7  -4   2   27.09    0.79
  -7  -4   2   28.11    1.42
   6   4  -2    8.63    0.51
  -6  -4   2    8.31    0.66
  -6  -4   2    7.05    0.31
  -6  -4   2    7.32    0.50
  -6  -4   2    7.60    0.31
  -6  -4   2    7.69    0.45
   5   4  -2  112.97    3.01
  -5  -4   2  105.19    2.76
  -5  -4   2  106.24    3.07
  -5  -4   2  110.34    2.76
  -5  -4   2  113.26    2.99
  -5  -4   2  110.91    3.32
   4   4  -2   39.84    1.24
  -4  -4   2   38.86    1.24
  -4  -4   2   36.94    1.06
  -4  -4   2   39.21    1.33
  -4  -4   2   38.05    1.07
  -4  -4   2   37.89    1.43
   3   4  -2  197.23    4.84
   3   4  -2  197.89    4.96
  -3  -4   2  184.82    4.94
  -3  -4   2  192.77    4.86
  -3  -4   2  187.80    5.05
  -3  -4   2  182.71    4.67
  -3  -4   2  194.49    4.69
   2   4  -2   22.32    0.78
   2   4  -2   22.75    0.86
  -2  -4   2   20.99    0.80
  -2  -4   2   23.04    0.86
  -2  -4   2   24.18    0.85
  -2  -4   2   23.58    0.71
  -2  -4   2   23.45    0.91
   1   4  -2    8.51    0.41
   1   4  -2    8.46    0.46
   1   4  -2    8.81    0.38
  -1  -4   2    8.58    0.45
  -1  -4   2    8.79    0.46
  -1  -4   2    8.50    0.36
  -1  -4   2    8.91    0.45
   0   4  -2  108.44    3.02
   0   4  -2  108.16    2.85
   0   4  -2  107.03    2.92
   0  -4   2  114.52    2.90
   0  -4   2  112.23    2.96
   0  -4   2  112.02    2.86
   0  -4   2  112.17    2.99
   0  -4   2  115.79    3.04
  -1   4  -2  269.80    6.68
  -1   4  -2  271.58    6.86
  -1   4  -2  280.71    6.81
  -1   4  -2  272.03    6.89
  -1   4  -2  268.18    6.68
  -1   4  -2  272.37    6.75
   1  -4   2  264.48    6.82
   1  -4   2  270.97    6.90
   1  -4   2  274.53    6.76
   1  -4   2  281.77    6.74
   1  -4   2  262.12    6.68
  -2   4  -2  269.86    6.76
  -2   4  -2  266.21    6.75
  -2   4  -2  269.41    6.83
  -2   4  -2  278.59    7.01
  -2   4  -2  277.61    6.97
  -2   4  -2  280.95    6.89
   2  -4   2  279.07    6.79
   2  -4   2  271.72    7.00
   2  -4   2  273.73    6.95
   2  -4   2  262.80    6.76
   2  -4   2  278.73    6.83
  -3   4  -2  235.50    6.03
  -3   4  -2  226.48    5.87
  -3   4  -2  233.98    5.96
  -3   4  -2  232.14    5.87
  -3   4  -2  235.01    6.14
   3  -4   2  236.19    5.89
   3  -4   2  235.76    6.16
   3  -4   2  226.30    5.95
   3  -4   2  236.41    6.12
   3  -4   2  245.26    5.87
  -4   4  -2    4.27    0.31
  -4   4  -2    2.73    0.37
  -4   4  -2    2.31    0.30
  -4   4  -2    3.26    0.46
  -4   4  -2    4.65    0.33
   4  -4   2    3.30    0.38
   4  -4   2    2.69    0.44
   4  -4   2    3.12    0.42
  -5   4  -2    0.94    0.20
  -5   4  -2    1.25    0.22
  -5   4  -2    0.58    0.21
  -5   4  -2    0.91    0.26
   5  -4   2    1.14    0.30
   5  -4   2    0.57    0.16
   5  -4   2    1.09    0.23
  -6   4  -2   28.58    1.32
  -6   4  -2   26.30    1.03
  -6   4  -2   27.80    1.06
  -6   4  -2   26.65    1.28
   6  -4   2   26.51    1.16
   6  -4   2   26.24    1.06
  -7   4  -2   32.15    1.56
  -7   4  -2   31.12    1.20
  -7   4  -2   31.14    1.20
  -7   4  -2   32.73    1.50
   7  -4   2   32.26    1.38
  -8   4  -2    3.58    0.43
  -8   4  -2    4.84    0.74
   8  -4   2    4.13    0.58
  -9   4  -2    0.98    0.43
  -9   4  -2    0.85    0.24
   9  -4   2    0.69    0.30
  11   3  -2    9.90    0.85
  10   3  -2    4.18    0.57
 -10  -3   2    4.36    0.79
   9   3  -2   15.09    0.89
  -9  -3   2   15.15    1.16
   8   3  -2   44.34    1.62
  -8  -3   2   42.20    1.96
  -8  -3   2   44.31    1.41
   7   3  -2   46.26    1.59
  -7  -3   2   44.89    1.53
  -7  -3   2   46.96    1.94
  -7  -3   2   48.35    1.48
   6   3  -2   48.04    1.53
  -6  -3   2   47.39    1.44
  -6  -3   2   46.09    1.82
  -6  -3   2   47.38    1.53
  -6  -3   2   45.50    1.22
  -6  -3   2   46.00    1.21
   5   3  -2    0.13    0.10
  -5  -3   2    0.23    0.15
  -5  -3   2    0.30    0.07
  -5  -3   2    0.04    0.05
  -5  -3   2    0.47    0.14
   4   3  -2  120.60    3.11
  -4  -3   2  115.19    3.19
  -4  -3   2  117.59    2.92
  -4  -3   2  120.82    3.41
  -4  -3   2  118.10    3.09
  -4  -3   2  120.85    2.93
   3   3  -2  319.50    7.64
   3   3  -2  320.85    7.75
  -3  -3   2  325.85    7.70
  -3  -3   2  300.77    7.88
  -3  -3   2  313.16    7.53
  -3  -3   2  313.79    7.54
  -3  -3   2  294.30    7.73
   2   3  -2  246.18    6.06
   2   3  -2  251.14    6.15
  -2  -3   2  244.56    5.97
  -2  -3   2  255.18    6.00
  -2  -3   2  259.09    6.29
  -2  -3   2  241.47    6.10
  -2  -3   2  243.69    5.98
  -2  -3   2  235.14    6.16
  -2  -3   2  249.57    6.14
   1   3  -2   91.37    2.37
   1   3  -2   89.53    2.44
  -1  -3   2   94.57    2.30
  -1  -3   2   91.47    2.42
  -1  -3   2   90.24    2.45
  -1  -3   2   90.47    2.49
   0   3  -2    2.32    0.20
   0   3  -2    1.93    0.14
   0   3  -2    1.79    0.14
   0   3  -2    1.94    0.19
   0  -3   2    1.99    0.18
   0  -3   2    1.86    0.18
   0  -3   2    1.91    0.18
   0  -3   2    2.01    0.14
  -1   3  -2   14.36    0.62
  -1   3  -2   15.26    0.56
  -1   3  -2   15.10    0.52
  -1   3  -2   14.72    0.62
  -1   3  -2   14.58    0.60
   1  -3   2   15.00    0.55
   1  -3   2   15.41    0.64
   1  -3   2   13.34    0.55
   1  -3   2   14.72    0.60
  -2   3  -2  304.92    7.90
  -2   3  -2  313.60    7.98
  -2   3  -2  304.97    7.79
  -2   3  -2  336.50    7.88
   2  -3   2  325.73    8.00
   2  -3   2  323.71    7.81
   2  -3   2  313.98    7.82
   2  -3   2  332.02    7.99
   2  -3   2  321.17    7.86
  -3   3  -2    0.49    0.12
  -3   3  -2    0.28    0.11
  -3   3  -2    0.21    0.13
  -3   3  -2    0.30    0.12
   3  -3   2    0.43    0.16
   3  -3   2    0.07    0.10
   3  -3   2    0.12    0.07
   3  -3   2    1.17    0.20
   3  -3   2    0.30    0.09
  -4   3  -2  164.99    4.29
  -4   3  -2  155.97    4.40
  -4   3  -2  168.56    4.40
  -4   3  -2  158.39    4.17
   4  -3   2  164.50    4.45
   4  -3   2  158.82    4.28
   4  -3   2  165.51    4.45
   4  -3   2  163.51    4.18
  -5   3  -2    1.07    0.26
  -5   3  -2    0.71    0.23
  -5   3  -2    0.77    0.17
   5  -3   2    0.89    0.25
   5  -3   2    0.70    0.16
   5  -3   2    0.81    0.20
  -6   3  -2    6.40    0.42
  -6   3  -2    5.79    0.55
  -6   3  -2    6.76    0.56
   6  -3   2    5.99    0.42
   6  -3   2    5.55    0.53
   6  -3   2    6.05    0.49
  -7   3  -2    1.86    0.37
  -7   3  -2    1.88    0.30
  -7   3  -2    1.32    0.25
  -7   3  -2    2.24    0.47
   7  -3   2    1.97    0.37
  -8   3  -2    7.69    0.77
  -8   3  -2    8.02    0.54
  -8   3  -2    7.88    0.53
   8  -3   2    8.26    0.67
  -9   3  -2    1.53    0.49
  -9   3  -2    1.59    0.29
   9  -3   2    2.10    0.45
 -10   3  -2    9.45    0.62
  10  -3   2   10.47    0.87
  11   2  -2   17.53    1.13
  10   2  -2    6.79    0.66
 -10  -2   2    6.21    0.94
   9   2  -2    4.42    0.55
  -9  -2   2    4.38    0.76
   8   2  -2    2.13    0.35
  -8  -2   2    2.47    0.53
  -8  -2   2    2.29    0.26
   7   2  -2    8.21    0.53
  -7  -2   2    7.21    0.68
  -7  -2   2    8.18    0.45
   6   2  -2  230.33    5.74
  -6  -2   2  215.66    5.65
  -6  -2   2  222.37    5.62
  -6  -2   2  225.18    6.16
   5   2  -2  235.30    5.64
  -5  -2   2  223.52    5.34
  -5  -2   2  225.05    5.56
  -5  -2   2  209.50    5.59
  -5  -2   2  217.93    5.97
  -5  -2   2  225.04    5.34
   4   2  -2   56.95    1.57
  -4  -2   2   55.95    1.85
  -4  -2   2   56.25    1.54
  -4  -2   2   54.62    1.38
  -4  -2   2   55.46    1.38
  -4  -2   2   54.94    1.62
   3   2  -2  162.85    3.92
   3   2  -2  160.97    3.99
   3   2  -2  159.79    3.90
  -3  -2   2  149.03    3.98
  -3  -2   2  154.27    3.75
  -3  -2   2  148.65    4.16
  -3  -2   2  154.21    3.74
  -3  -2   2  163.01    3.88
   2   2  -2   90.18    2.31
   2   2  -2   98.42    2.33
   2   2  -2   93.79    2.39
  -2  -2   2   84.47    2.41
  -2  -2   2   90.03    2.21
  -2  -2   2   92.42    2.31
  -2  -2   2   94.27    2.32
  -2  -2   2   92.85    2.21
  -2  -2   2   89.90    2.53
   1   2  -2  120.79    3.07
   1   2  -2  127.49    3.02
  -1  -2   2  121.14    2.96
  -1  -2   2  117.74    3.31
  -1  -2   2  120.13    3.12
  -1  -2   2  119.72    3.04
  -1  -2   2  127.64    2.96
   0   2  -2  468.53   12.10
   0   2  -2  389.59   11.64
   0   2  -2  401.14   11.38
   0  -2   2  431.09   12.36
   0  -2   2  390.09   12.25
   0  -2   2  438.77   11.30
  -1   2  -2    5.22    0.30
  -1   2  -2    4.89    0.29
  -1   2  -2    4.98    0.23
  -1   2  -2    4.98    0.29
   1  -2   2    5.16    0.30
   1  -2   2    4.56    0.23
   1  -2   2    6.43    0.30
   1  -2   2    6.02    0.31
  -2   2  -2   72.77    2.09
  -2   2  -2   74.31    2.01
  -2   2  -2   74.73    1.95
  -2   2  -2   74.22    2.06
   2  -2   2   75.39    2.10
   2  -2   2   78.46    2.02
   2  -2   2   75.91    2.10
   2  -2   2   74.48    1.98
   2  -2   2   71.68    1.95
  -3   2  -2  200.49    5.17
  -3   2  -2  200.39    5.21
  -3   2  -2  191.39    5.01
  -3   2  -2  214.29    5.13
   3  -2   2  204.60    5.22
   3  -2   2  202.80    5.22
   3  -2   2  203.91    5.03
   3  -2   2  199.49    5.10
  -4   2  -2   66.50    2.02
  -4   2  -2   63.74    1.82
  -4   2  -2   66.35    1.76
  -4   2  -2   65.65    1.93
  -4   2  -2   63.36    2.02
   4  -2   2   62.41    1.82
   4  -2   2   67.92    2.06
   4  -2   2   67.59    1.93
  -5   2  -2   30.28    0.89
  -5   2  -2   30.02    1.01
  -5   2  -2   32.03    1.14
  -5   2  -2   30.55    1.24
  -5   2  -2   29.09    1.19
   5  -2   2   29.76    1.02
   5  -2   2   30.19    1.12
  -6   2  -2    7.62    0.62
  -6   2  -2    6.54    0.53
  -6   2  -2    7.39    0.43
   6  -2   2    6.06    0.41
   6  -2   2    7.14    0.51
  -7   2  -2   10.27    0.56
  -7   2  -2   10.35    0.72
  -7   2  -2    9.81    0.78
   7  -2   2    9.64    0.65
  -8   2  -2   43.43    1.76
  -8   2  -2   44.54    1.48
  -8   2  -2   44.50    1.96
   8  -2   2   41.49    1.66
  -9   2  -2    7.61    0.82
  -9   2  -2    6.68    0.49
  -9   2  -2    6.18    0.48
   9  -2   2    6.71    0.64
 -10   2  -2   -0.21    0.22
 -10   2  -2    0.07    0.14
  10  -2   2   -0.12    0.19
  10   1  -2   19.36    1.12
 -10  -1   2   19.58    1.44
   9   1  -2   28.55    1.30
  -9  -1   2   28.49    1.67
   8   1  -2    3.81    0.47
  -8  -1   2    4.30    0.34
  -8  -1   2    4.12    0.69
   7   1  -2    1.35    0.26
  -7  -1   2    1.42    0.22
  -7  -1   2    1.14    0.35
   6   1  -2   64.15    1.90
  -6  -1   2   63.06    1.80
  -6  -1   2   62.72    2.25
  -6  -1   2   61.69    1.75
   5   1  -2  252.55    6.33
  -5  -1   2  241.01    6.25
  -5  -1   2  257.61    6.27
  -5  -1   2  264.00    6.75
   4   1  -2  261.56    6.60
   4   1  -2  287.68    6.65
  -4  -1   2  275.71    6.59
  -4  -1   2  252.24    6.60
  -4  -1   2  268.10    6.95
   3   1  -2   65.66    1.66
   3   1  -2   59.74    1.62
   3   1  -2   61.07    1.70
  -3  -1   2   58.53    1.68
  -3  -1   2   62.64    1.59
  -3  -1   2   65.24    1.91
   2   1  -2    0.95    0.07
   2   1  -2    0.79    0.07
  -2  -1   2    0.69    0.14
   1   1  -2    0.43    0.06
   1   1  -2    0.47    0.06
  -1  -1   2    0.86    0.11
  -1  -1   2    0.56    0.13
   0   1  -2   18.73    0.62
   0   1  -2   18.09    0.51
   0   1  -2   18.43    0.55
   0   1  -2   18.56    0.54
   0  -1   2   19.44    0.54
   0  -1   2   18.69    0.48
   0  -1   2   17.52    0.60
   0  -1   2   18.72    0.53
  -1   1  -2    8.49    0.34
  -1   1  -2    7.17    0.32
  -1   1  -2    7.47    0.33
  -1   1  -2    7.76    0.30
   1  -1   2    7.28    0.27
   1  -1   2    8.50    0.34
   1  -1   2    8.81    0.35
  -2   1  -2  125.07    3.25
  -2   1  -2  123.86    3.18
  -2   1  -2  120.85    3.12
  -2   1  -2  124.40    3.21
   2  -1   2  125.98    3.12
   2  -1   2  128.35    3.18
   2  -1   2  128.07    3.25
  -3   1  -2   20.65    0.78
  -3   1  -2   22.10    0.81
  -3   1  -2   20.37    0.67
  -3   1  -2   20.06    0.67
  -3   1  -2   20.97    0.74
   3  -1   2   21.13    0.74
   3  -1   2   20.56    0.81
   3  -1   2   21.10    0.68
  -4   1  -2   61.74    1.74
  -4   1  -2   64.23    1.93
  -4   1  -2   61.85    1.92
  -4   1  -2   64.38    1.69
  -4   1  -2   64.51    1.85
   4  -1   2   62.84    1.83
   4  -1   2   62.76    1.95
   4  -1   2   60.79    1.74
  -5   1  -2   53.74    1.79
  -5   1  -2   51.68    1.73
  -5   1  -2   51.65    1.42
  -5   1  -2   52.54    1.65
  -5   1  -2   51.41    1.52
   5  -1   2   51.21    1.76
   5  -1   2   51.02    1.63
   5  -1   2   53.49    1.55
  -6   1  -2   12.48    0.44
  -6   1  -2   10.75    0.53
  -6   1  -2   11.58    0.69
  -6   1  -2   10.69    0.73
   6  -1   2   10.76    0.55
   6  -1   2   12.30    0.65
  -7   1  -2    4.53    0.46
  -7   1  -2    4.47    0.61
  -7   1  -2    5.22    0.37
   7  -1   2    4.66    0.44
  -8   1  -2   85.98    3.06
  -8   1  -2   88.45    2.50
  -8   1  -2   86.05    2.80
   8  -1   2   85.49    2.74
  -9   1  -2   33.51    1.24
  -9   1  -2   35.54    1.79
   9  -1   2   32.68    1.48
 -10   1  -2    1.94    0.31
 -10   1  -2    1.69    0.29
 -10   1  -2    1.79    0.52
  10  -1   2    1.83    0.42
 -11   1  -2    1.32    0.28
  11  -1   2    1.86    0.47
  10   0  -2   10.35    0.82
 -10   0   2    9.46    1.05
   9   0  -2   15.28    0.91
  -9   0   2   15.56    1.21
   8   0  -2   22.24    1.04
  -8   0   2   21.09    1.34
  -8   0   2   22.68    0.88
   7   0  -2    2.16    0.34
  -7   0   2    2.04    0.27
  -7   0   2    1.44    0.39
   6   0  -2    7.63    0.47
  -6   0   2    7.54    0.64
  -6   0   2    7.93    0.43
   5   0  -2   93.73    2.49
  -5   0   2   88.09    2.80
  -5   0   2   86.86    2.30
  -5   0   2   93.05    2.44
   4   0  -2  250.24    5.94
   4   0  -2  234.84    5.89
  -4   0   2  230.03    6.20
  -4   0   2  228.79    5.80
  -4   0   2  248.56    5.90
   3   0  -2  121.14    2.90
   3   0  -2  115.80    2.87
   3   0  -2  113.11    2.95
  -3   0   2  115.15    2.83
  -3   0   2  110.43    3.13
  -3   0   2  111.94    2.87
   2   0  -2  546.18   14.21
   2   0  -2  536.76   13.62
   2   0  -2  582.64   13.71
  -2   0   2  509.39   15.80
  -2   0   2  479.77   13.99
   1   0  -2  197.89    4.82
  -1   0   2  193.50    4.80
  -1   0   2  192.01    4.82
   0   0  -2  134.47    3.46
   0   0   2  146.32    3.50
  -1   0  -2   12.56    0.43
  -1   0  -2   12.06    0.40
  -1   0  -2   11.29    0.40
  -1   0  -2   12.04    0.38
   1   0   2   11.48    0.35
  -2   0  -2  375.41    8.68
  -2   0  -2  369.73    8.62
  -2   0  -2  369.27    8.67
  -2   0  -2  338.79    8.71
  -2   0  -2  332.42   10.68
   2   0   2  382.08    8.72
   2   0   2  334.01   10.71
   2   0   2  342.89    9.72
  -3   0  -2  143.25    3.52
  -3   0  -2  133.35    3.62
  -3   0  -2  143.09    3.51
  -3   0  -2  141.94    3.66
  -3   0  -2  145.70    3.60
   3   0   2  137.87    3.51
   3   0   2  140.80    3.57
   3   0   2  136.83    3.66
  -4   0  -2   95.83    2.44
  -4   0  -2   95.65    2.57
  -4   0  -2   94.76    2.47
  -4   0  -2   90.96    2.64
  -4   0  -2   96.76    2.66
   4   0   2   94.69    2.67
   4   0   2   91.84    2.54
   4   0   2   92.56    2.47
  -5   0  -2  112.89    2.88
  -5   0  -2  107.27    2.82
  -5   0  -2  110.16    3.10
  -5   0  -2  112.64    3.01
  -5   0  -2  105.96    3.14
   5   0   2  111.04    3.15
   5   0   2  106.76    2.89
   5   0   2  108.82    2.99
  -6   0  -2   17.32    0.70
  -6   0  -2   17.71    0.86
  -6   0  -2   17.81    0.63
  -6   0  -2   18.33    0.94
  -6   0  -2   17.88    0.87
   6   0   2   17.48    0.80
   6   0   2   16.93    0.71
  -7   0  -2   15.98    0.97
  -7   0  -2   15.75    0.87
  -7   0  -2   17.47    0.71
   7   0   2   16.33    0.83
   7   0   2   16.84    0.74
  -8   0  -2   13.40    0.82
  -8   0  -2   11.26    0.89
  -8   0  -2   11.85    0.61
   8   0   2   11.57    0.75
  -9   0  -2   18.37    0.82
  -9   0  -2   20.22    1.28
   9   0   2   19.37    1.06
 -10   0  -2   19.31    1.35
 -10   0  -2   18.88    0.84
  10   0   2   16.58    1.06
 -11   0  -2   15.44    0.77
 -11   0  -2   15.95    0.78
  11   0   2   17.13    1.13
  10  -1  -2    0.32    0.22
   9  -1  -2    9.34    0.72
  -9   1   2   10.94    1.03
   8  -1  -2   15.45    0.86
  -8   1   2   15.71    1.13
   7  -1  -2   23.52    1.01
  -7   1   2   21.21    1.24
   6  -1  -2    0.32    0.14
  -6   1   2    0.62    0.25
  -6   1   2    0.74    0.17
   5  -1  -2   22.65    0.85
  -5   1   2   21.22    0.61
  -5   1   2   22.20    1.07
  -5   1   2   22.57    0.81
  -5   1   2   21.56    0.61
   4  -1  -2   74.79    2.05
  -4   1   2   76.33    1.85
  -4   1   2   78.90    2.05
  -4   1   2   71.71    2.30
  -4   1   2   73.94    1.85
   3  -1  -2   30.77    0.91
   3  -1  -2   30.99    0.92
   3  -1  -2   31.60    0.82
   3  -1  -2   30.26    0.97
  -3   1   2   29.37    1.09
   2  -1  -2  380.88    8.61
   2  -1  -2  322.66    9.58
   2  -1  -2  337.51    9.19
   2  -1  -2  345.65    9.24
   2  -1  -2  384.11    8.60
  -2   1   2  366.92    8.83
   1  -1  -2  513.18   12.25
   1  -1  -2  491.77   12.18
   1  -1  -2  505.37   14.33
   1  -1  -2  461.13   12.94
  -1   1   2  492.14   13.45
   0  -1  -2   41.00    1.13
   0  -1  -2   41.00    1.04
   0  -1  -2   41.81    1.08
   0   1   2   40.06    1.08
  -1  -1  -2  447.52   12.62
  -1  -1  -2  498.77   13.87
  -1  -1  -2  465.21   13.57
  -1  -1  -2  484.61   12.67
   1   1   2  463.46   12.40
   1   1   2  526.52   12.80
  -2  -1  -2  335.12    9.33
  -2  -1  -2  323.77    9.87
  -2  -1  -2  333.15   10.69
  -2  -1  -2  359.51    8.37
  -2  -1  -2  292.89    9.33
   2   1   2  382.97    8.44
   2   1   2  322.71    9.54
   2   1   2  381.63    8.50
   2   1   2  359.21    8.36
  -3  -1  -2    1.85    0.16
  -3  -1  -2    1.99    0.17
  -3  -1  -2    1.67    0.18
   3   1   2    2.67    0.19
   3   1   2    2.09    0.20
  -4  -1  -2    9.33    0.51
  -4  -1  -2   10.02    0.42
  -4  -1  -2   11.78    0.52
  -4  -1  -2   10.46    0.44
  -4  -1  -2    9.67    0.52
   4   1   2   10.15    0.43
   4   1   2   10.20    0.54
   4   1   2    9.78    0.47
  -5  -1  -2   90.90    2.45
  -5  -1  -2   90.90    2.45
  -5  -1  -2   93.94    2.67
  -5  -1  -2   88.84    2.69
  -5  -1  -2   97.65    2.60
   5   1   2   92.30    2.48
   5   1   2   92.71    2.71
   5   1   2   88.15    2.56
  -6  -1  -2  248.74    6.67
  -6  -1  -2  230.61    6.24
  -6  -1  -2  258.93    6.46
  -6  -1  -2  253.85    6.29
  -6  -1  -2  251.63    6.56
   6   1   2  254.17    6.34
   6   1   2  265.70    6.49
  -7  -1  -2   47.26    1.42
  -7  -1  -2   46.43    1.46
  -7  -1  -2   48.14    1.71
  -7  -1  -2   45.86    1.82
   7   1   2   47.26    1.65
   7   1   2   47.31    1.52
  -8  -1  -2    8.93    0.50
  -8  -1  -2    8.99    0.67
  -8  -1  -2    8.80    0.75
   8   1   2    9.52    0.66
  -9  -1  -2    4.98    0.40
  -9  -1  -2    4.86    0.72
   9   1   2    4.21    0.57
 -10  -1  -2   17.02    1.25
 -10  -1  -2   17.21    0.78
  10   1   2   16.46    1.03
 -11  -1  -2   24.73    1.01
  11   1   2   25.42    1.39
  10  -2  -2    1.44    0.38
   9  -2  -2    0.49    0.25
  -9   2   2    0.15    0.29
   8  -2  -2    6.24    0.56
  -8   2   2    6.84    0.91
   7  -2  -2   55.50    1.91
  -7   2   2   59.57    2.34
   6  -2  -2    0.69    0.19
  -6   2   2    1.02    0.12
  -6   2   2    0.76    0.28
  -6   2   2    0.84    0.11
   5  -2  -2   16.02    0.71
  -5   2   2   17.82    0.54
  -5   2   2   15.56    0.90
  -5   2   2   17.69    0.55
   4  -2  -2    5.93    0.36
  -4   2   2    6.38    0.49
  -4   2   2    5.89    0.25
  -4   2   2    6.06    0.25
   3  -2  -2   89.84    2.33
  -3   2   2   89.62    2.19
  -3   2   2   85.41    2.52
  -3   2   2   86.95    2.19
   2  -2  -2    0.29    0.05
   2  -2  -2    0.51    0.09
   2  -2  -2    0.45    0.09
   2  -2  -2    0.43    0.10
  -2   2   2    0.30    0.10
  -2   2   2    0.64    0.06
   1  -2  -2  399.77   10.31
   1  -2  -2  365.36   10.34
   1  -2  -2  345.43   10.37
   1  -2  -2  349.42    9.75
  -1   2   2  367.73    9.83
  -1   2   2  313.17    9.04
  -1   2   2  368.20    8.98
   0  -2  -2   69.53    1.80
   0  -2  -2   70.95    1.76
   0  -2  -2   69.92    1.70
   0  -2  -2   70.35    1.80
   0   2   2   67.40    1.77
   0   2   2   69.03    1.71
   0   2   2   66.72    1.71
  -1  -2  -2   61.29    1.45
  -1  -2  -2   60.58    1.61
  -1  -2  -2   63.33    1.58
  -1  -2  -2   59.14    1.61
   1   2   2   56.16    1.45
   1   2   2   59.67    1.52
  -2  -2  -2    0.56    0.11
   2   2   2    1.48    0.15
   2   2   2    1.09    0.10
   2   2   2    1.01    0.13
   2   2   2    1.03    0.10
  -3  -2  -2  158.44    3.82
  -3  -2  -2  148.80    3.89
  -3  -2  -2  154.28    3.97
  -3  -2  -2  154.11    3.90
  -3  -2  -2  144.79    3.88
   3   2   2  150.40    3.82
   3   2   2  157.47    3.89
   3   2   2  157.56    3.98
  -4  -2  -2  359.83   10.24
  -4  -2  -2  417.89   11.47
  -4  -2  -2  443.77   10.39
  -4  -2  -2  448.05   10.27
  -4  -2  -2  401.79   10.30
   4   2   2  441.11   10.37
   4   2   2  417.18   10.19
  -5  -2  -2    2.75    0.25
  -5  -2  -2    1.94    0.26
  -5  -2  -2    3.16    0.24
  -5  -2  -2    2.81    0.31
  -5  -2  -2    2.86    0.30
   5   2   2    2.16    0.32
  -6  -2  -2   11.06    0.65
  -6  -2  -2   10.22    0.49
  -6  -2  -2   10.33    0.67
  -6  -2  -2   10.70    0.60
  -6  -2  -2   10.14    0.51
   6   2   2   10.93    0.53
  -7  -2  -2  181.08    4.68
  -7  -2  -2  177.73    5.13
  -7  -2  -2  181.82    4.98
  -7  -2  -2  186.51    4.72
   7   2   2  183.71    4.91
   7   2   2  181.42    4.75
  -8  -2  -2   65.24    1.91
  -8  -2  -2   64.78    2.19
  -8  -2  -2   59.58    2.33
   8   2   2   63.81    2.14
  -9  -2  -2   26.79    1.29
  -9  -2  -2   25.78    1.00
  -9  -2  -2   28.63    1.50
   9   2   2   25.79    1.24
 -10  -2  -2    0.13    0.13
 -10  -2  -2    0.14    0.23
  10   2   2    0.23    0.21
 -11  -2  -2    9.07    1.15
 -11  -2  -2    7.19    0.50
  11   2   2    7.43    0.74
   9  -3  -2    4.08    0.58
  -9   3   2    6.14    0.94
   8  -3  -2    1.53    0.36
  -8   3   2    1.99    0.54
   7  -3  -2   58.03    1.99
  -7   3   2   58.29    2.36
   6  -3  -2   31.89    1.22
  -6   3   2   31.17    1.49
  -6   3   2   30.77    0.92
   5  -3  -2   78.90    2.28
  -5   3   2   75.26    2.02
  -5   3   2   77.47    2.57
  -5   3   2   78.24    2.03
   4  -3  -2    6.04    0.38
  -4   3   2    5.20    0.46
  -4   3   2    4.99    0.26
  -4   3   2    5.52    0.27
   3  -3  -2   20.89    0.76
   3  -3  -2   22.26    0.84
   3  -3  -2   20.70    0.55
  -3   3   2   20.02    0.87
  -3   3   2   20.16    0.64
  -3   3   2   19.62    0.63
   2  -3  -2   30.49    1.02
   2  -3  -2   31.80    1.03
   2  -3  -2   30.17    0.83
   2  -3  -2   29.69    0.94
   2  -3  -2   30.43    0.95
  -2   3   2   29.01    0.84
  -2   3   2   28.54    1.00
  -2   3   2   28.94    0.84
   1  -3  -2  282.55    8.24
   1  -3  -2  291.32    7.09
   1  -3  -2  296.65    7.10
  -1   3   2  289.75    7.14
  -1   3   2  291.27    7.02
   0  -3  -2   73.60    1.93
   0  -3  -2   70.93    1.99
   0  -3  -2   73.89    1.93
   0  -3  -2   73.48    1.82
   0   3   2   71.94    1.86
   0   3   2   73.16    1.83
  -1  -3  -2   18.63    0.69
  -1  -3  -2   18.94    0.67
  -1  -3  -2   20.64    0.66
   1   3   2   18.46    0.67
   1   3   2   19.24    0.60
   1   3   2   18.53    0.51
  -2  -3  -2  469.51   11.93
  -2  -3  -2  452.49   13.14
  -2  -3  -2  486.79   11.96
  -2  -3  -2  490.00   13.35
  -2  -3  -2  460.29   14.38
   2   3   2  508.17   12.78
   2   3   2  539.77   11.94
   2   3   2  471.93   11.80
   2   3   2  522.10   12.03
  -3  -3  -2  376.63    9.56
  -3  -3  -2  377.26    9.66
  -3  -3  -2  398.07    9.47
  -3  -3  -2  385.59    9.55
  -3  -3  -2  398.95    9.64
   3   3   2  406.45    9.76
   3   3   2  412.95    9.64
   3   3   2  374.96    9.50
  -4  -3  -2  372.74    8.89
  -4  -3  -2  327.61    8.71
  -4  -3  -2  352.01    8.73
  -4  -3  -2  356.10    8.62
  -4  -3  -2  330.36    8.73
   4   3   2  374.10    8.86
   4   3   2  373.32    8.73
   4   3   2  341.98    8.63
  -5  -3  -2  185.49    4.97
  -5  -3  -2  187.35    4.76
  -5  -3  -2  174.91    4.84
  -5  -3  -2  191.53    5.00
  -5  -3  -2  195.91    4.92
   5   3   2  190.94    5.03
   5   3   2  192.54    4.89
   5   3   2  191.86    4.80
  -6  -3  -2   34.94    1.17
  -6  -3  -2   36.67    1.26
  -6  -3  -2   37.95    1.32
  -6  -3  -2   37.77    1.40
  -6  -3  -2   37.66    1.43
   6   3   2   36.56    1.31
   6   3   2   37.27    1.22
  -7  -3  -2   25.29    1.13
  -7  -3  -2   26.40    1.01
  -7  -3  -2   24.92    0.93
  -7  -3  -2   24.78    1.20
   7   3   2   25.94    0.99
   7   3   2   26.23    1.10
  -8  -3  -2  123.43    3.91
  -8  -3  -2  126.56    3.43
  -8  -3  -2  130.55    3.51
  -8  -3  -2  127.67    3.74
   8   3   2  127.55    3.71
  -9  -3  -2   70.45    2.65
  -9  -3  -2   69.79    2.40
  -9  -3  -2   70.79    2.08
   9   3   2   66.22    2.36
 -10  -3  -2   20.08    1.33
 -10  -3  -2   20.39    0.86
  10   3   2   19.12    1.11
 -11  -3  -2    4.86    0.41
 -11  -3  -2    3.37    0.69
  11   3   2    4.57    0.68
   9  -4  -2   11.18    0.86
  -9   4   2   11.15    1.09
   8  -4  -2    1.07    0.31
  -8   4   2    2.43    0.59
   7  -4  -2    0.30    0.18
  -7   4   2    0.15    0.07
  -7   4   2    0.28    0.27
   6  -4  -2   40.86    1.53
  -6   4   2   42.18    1.24
  -6   4   2   45.52    1.87
   5  -4  -2   51.51    1.71
  -5   4   2   53.47    1.49
  -5   4   2   51.41    1.96
   4  -4  -2  132.77    3.62
   4  -4  -2  127.52    3.43
  -4   4   2  121.62    3.22
  -4   4   2  123.87    3.23
  -4   4   2  126.07    3.66
   3  -4  -2   15.85    0.47
   3  -4  -2   15.71    0.67
   3  -4  -2   15.36    0.74
  -3   4   2   15.67    0.56
  -3   4   2   13.97    0.72
  -3   4   2   14.12    0.53
   2  -4  -2   12.90    0.63
   2  -4  -2   12.98    0.56
   2  -4  -2   13.28    0.46
   2  -4  -2   12.39    0.56
  -2   4   2   12.66    0.48
  -2   4   2   11.75    0.45
  -2   4   2   13.19    0.60
   1  -4  -2  181.85    4.43
   1  -4  -2  177.59    4.61
   1  -4  -2  187.57    4.52
  -1   4   2  168.48    4.39
  -1   4   2  176.05    4.53
  -1   4   2  175.67    4.47
   0  -4  -2  484.40   11.51
   0  -4  -2  496.50   11.75
   0  -4  -2  472.40   11.53
   0   4   2  475.30   11.40
   0   4   2  430.02   12.75
  -1  -4  -2  290.91    6.99
  -1  -4  -2  279.33    7.08
  -1  -4  -2  282.85    7.07
  -1  -4  -2  295.73    7.21
   1   4   2  304.47    7.05
   1   4   2  278.12    7.01
   1   4   2  289.19    7.13
   1   4   2  275.49    7.15
  -2  -4  -2   12.14    0.47
  -2  -4  -2   11.82    0.54
  -2  -4  -2   10.81    0.42
  -2  -4  -2   13.07    0.59
  -2  -4  -2   12.98    0.54
   2   4   2   12.18    0.57
   2   4   2   12.88    0.48
   2   4   2   11.31    0.42
  -3  -4  -2  132.34    3.53
  -3  -4  -2  130.27    3.55
  -3  -4  -2  141.51    3.44
  -3  -4  -2  137.31    3.62
  -3  -4  -2  131.41    3.46
   3   4   2  133.12    3.50
   3   4   2  136.24    3.44
   3   4   2  133.17    3.61
  -4  -4  -2  407.15    9.38
  -4  -4  -2  391.27    9.46
  -4  -4  -2  377.96    9.46
  -4  -4  -2  353.88    9.45
  -4  -4  -2  395.54    9.56
   4   4   2  361.88    9.33
   4   4   2  393.80    9.58
   4   4   2  380.39    9.44
  -5  -4  -2  231.35    6.33
  -5  -4  -2  254.29    6.46
  -5  -4  -2  248.53    6.35
  -5  -4  -2  255.52    6.20
  -5  -4  -2  245.76    6.40
   5   4   2  254.73    6.33
   5   4   2  248.20    6.48
   5   4   2  248.79    6.23
  -6  -4  -2  208.91    5.84
  -6  -4  -2  225.43    6.02
  -6  -4  -2  232.93    5.91
  -6  -4  -2  231.97    5.73
  -6  -4  -2  230.85    6.02
   6   4   2  226.73    5.77
   6   4   2  231.25    5.90
  -7  -4  -2   22.10    0.83
  -7  -4  -2   22.38    1.10
  -7  -4  -2   20.60    1.01
  -7  -4  -2   20.57    0.92
   7   4   2   19.28    0.93
   7   4   2   19.75    0.86
  -8  -4  -2    2.34    0.46
  -8  -4  -2    2.16    0.39
  -8  -4  -2    2.39    0.35
  -8  -4  -2    2.52    0.32
   8   4   2    2.34    0.38
  -9  -4  -2   54.08    1.69
  -9  -4  -2   53.43    2.20
  -9  -4  -2   52.98    1.98
   9   4   2   50.04    1.93
 -10  -4  -2   17.44    0.79
 -10  -4  -2   16.95    1.20
  10   4   2   15.38    0.99
 -11  -4  -2   23.43    0.94
 -11  -4  -2   21.21    1.47
  11   4   2   20.22    1.22
   8  -5  -2   14.32    0.95
  -8   5   2   14.49    1.18
   7  -5  -2    6.53    0.60
  -7   5   2    5.15    0.79
  -7   5   2    6.48    0.32
   6  -5  -2    0.56    0.21
  -6   5   2    1.10    0.36
  -6   5   2    0.65    0.14
   5  -5  -2   19.84    0.92
  -5   5   2   18.70    0.72
  -5   5   2   19.78    1.09
   4  -5  -2   77.00    2.33
  -4   5   2   79.48    2.15
  -4   5   2   77.55    2.52
   3  -5  -2  106.77    2.99
   3  -5  -2  113.02    3.17
   3  -5  -2  104.25    2.70
  -3   5   2  106.21    3.08
  -3   5   2  104.72    2.81
   2  -5  -2   87.29    2.39
   2  -5  -2   87.56    2.48
   2  -5  -2   88.99    2.31
   2  -5  -2   89.55    2.63
   2  -5  -2   88.57    2.48
  -2   5   2   87.58    2.35
  -2   5   2   85.27    2.48
   1  -5  -2   61.17    1.81
   1  -5  -2   63.89    1.95
   1  -5  -2   61.79    1.72
   1  -5  -2   60.04    1.73
  -1   5   2   60.52    1.74
  -1   5   2   60.94    1.70
   0  -5  -2  192.54    4.90
   0  -5  -2  185.31    4.76
   0  -5  -2  181.74    4.70
   0  -5  -2  187.40    4.67
   0   5   2  186.92    4.80
   0   5   2  181.96    4.59
   0   5   2  184.82    4.65
  -1  -5  -2  377.03    9.40
  -1  -5  -2  395.72    9.52
  -1  -5  -2  373.61    9.50
  -1  -5  -2  392.92    9.68
   1   5   2  380.93    9.47
   1   5   2  386.10    9.39
   1   5   2  408.14    9.48
   1   5   2  394.88    9.63
   1   5   2  371.59   10.41
  -2  -5  -2  153.03    3.91
  -2  -5  -2  156.03    3.95
  -2  -5  -2  145.49    3.79
  -2  -5  -2  147.26    3.99
   2   5   2  144.24    3.80
   2   5   2  154.24    3.75
   2   5   2  145.13    3.98
   2   5   2  149.30    3.87
  -3  -5  -2  278.18    7.57
  -3  -5  -2  313.65    7.72
  -3  -5  -2  297.74    7.64
  -3  -5  -2  305.65    7.50
  -3  -5  -2  306.83    7.48
   3   5   2  296.17    7.50
   3   5   2  314.80    7.58
   3   5   2  320.87    7.73
  -4  -5  -2   15.28    0.70
  -4  -5  -2   15.06    0.72
  -4  -5  -2   15.97    0.69
  -4  -5  -2   14.71    0.74
  -4  -5  -2   14.97    0.61
   4   5   2   15.35    0.69
   4   5   2   14.75    0.62
   4   5   2   14.70    0.76
  -5  -5  -2   42.15    1.51
  -5  -5  -2   45.86    1.54
  -5  -5  -2   44.91    1.37
  -5  -5  -2   44.32    1.58
  -5  -5  -2   45.73    1.50
   5   5   2   44.66    1.49
   5   5   2   44.30    1.61
  -6  -5  -2   82.35    2.60
  -6  -5  -2   91.56    2.74
  -6  -5  -2   88.07    2.60
  -6  -5  -2   90.25    2.47
  -6  -5  -2   89.50    2.71
   6   5   2   88.15    2.62
   6   5   2   86.98    2.50
  -7  -5  -2  109.29    3.25
  -7  -5  -2  103.56    3.11
  -7  -5  -2  110.25    2.94
  -7  -5  -2  102.23    3.26
   7   5   2  106.29    3.13
   7   5   2  108.48    3.00
  -8  -5  -2   71.29    2.24
  -8  -5  -2   65.51    2.43
  -8  -5  -2   69.16    2.04
  -8  -5  -2   64.77    2.31
   8   5   2   68.23    2.28
  -9  -5  -2    2.93    0.35
  -9  -5  -2    2.92    0.49
  -9  -5  -2    3.59    0.61
  -9  -5  -2    3.18    0.45
   9   5   2    3.92    0.56
 -10  -5  -2    2.79    0.35
 -10  -5  -2    3.39    0.65
  10   5   2    3.61    0.56
 -11  -5  -2   12.50    1.08
 -11  -5  -2   12.66    0.67
  11   5   2   11.30    0.91
   8  -6  -2   14.57    1.01
  -8   6   2   16.01    1.25
   7  -6  -2   40.32    1.69
  -7   6   2   39.32    1.93
  -7   6   2   40.94    1.19
   6  -6  -2   18.08    0.98
  -6   6   2   18.60    1.18
  -6   6   2   18.78    0.73
   5  -6  -2    0.58    0.23
  -5   6   2    0.48    0.15
  -5   6   2    0.66    0.28
   4  -6  -2   53.23    1.82
  -4   6   2   55.75    1.64
  -4   6   2   53.29    1.95
   3  -6  -2  119.70    3.36
  -3   6   2  117.03    3.42
  -3   6   2  121.01    3.18
   2  -6  -2  176.14    4.55
   2  -6  -2  180.99    4.66
   2  -6  -2  177.44    4.76
   2  -6  -2  179.52    4.76
   2  -6  -2  190.08    4.99
  -2   6   2  180.06    4.60
  -2   6   2  178.57    4.74
   1  -6  -2   48.01    1.67
   1  -6  -2   47.42    1.44
   1  -6  -2   46.25    1.42
   1  -6  -2   47.71    1.53
  -1   6   2   45.97    1.43
  -1   6   2   50.40    1.43
  -1   6   2   42.49    1.52
   0  -6  -2    1.83    0.25
   0  -6  -2    2.29    0.35
   0  -6  -2    1.84    0.27
   0  -6  -2    2.02    0.25
   0   6   2    1.77    0.24
   0   6   2    2.09    0.25
   0   6   2    1.47    0.25
  -1  -6  -2    0.07    0.10
  -1  -6  -2    0.25    0.13
  -1  -6  -2    0.58    0.14
  -1  -6  -2    0.16    0.13
   1   6   2    0.30    0.09
   1   6   2   -0.01    0.08
   1   6   2    0.70    0.14
   1   6   2    0.33    0.12
  -2  -6  -2   46.11    1.50
  -2  -6  -2   45.78    1.52
  -2  -6  -2   49.99    1.64
  -2  -6  -2   46.78    1.41
   2   6   2   47.64    1.48
   2   6   2   45.83    1.41
   2   6   2   47.61    1.59
  -3  -6  -2  146.73    4.01
  -3  -6  -2  144.16    3.75
  -3  -6  -2  148.71    3.94
  -3  -6  -2  142.54    3.74
  -3  -6  -2  140.51    3.87
   3   6   2  146.02    3.86
   3   6   2  144.07    3.77
   3   6   2  145.72    3.99
  -4  -6  -2  211.57    5.41
  -4  -6  -2  216.92    5.62
  -4  -6  -2  201.76    5.46
  -4  -6  -2  210.33    5.53
  -4  -6  -2  214.06    5.34
   4   6   2  204.18    5.35
   4   6   2  206.39    5.60
   4   6   2  219.51    5.47
  -5  -6  -2   63.45    1.89
  -5  -6  -2   61.10    2.11
  -5  -6  -2   63.67    2.08
  -5  -6  -2   66.17    2.04
  -5  -6  -2   67.19    2.05
   5   6   2   66.39    2.19
   5   6   2   64.82    2.03
   5   6   2   64.93    1.93
  -6  -6  -2    1.17    0.26
  -6  -6  -2    2.50    0.38
  -6  -6  -2    1.29    0.22
  -6  -6  -2    1.38    0.31
   6   6   2    1.43    0.23
   6   6   2    1.44    0.29
  -7  -6  -2   20.84    1.03
  -7  -6  -2   21.47    1.10
  -7  -6  -2   22.94    0.90
  -7  -6  -2   23.02    1.11
   7   6   2   22.56    1.05
   7   6   2   23.83    0.96
  -8  -6  -2   10.29    0.69
  -8  -6  -2   10.59    0.58
  -8  -6  -2    9.66    0.72
  -8  -6  -2    9.19    0.75
   8   6   2    9.84    0.70
  -9  -6  -2   26.01    1.21
  -9  -6  -2   26.51    1.41
  -9  -6  -2   25.84    1.03
   9   6   2   24.45    1.23
 -10  -6  -2    2.21    0.32
 -10  -6  -2    2.13    0.52
  10   6   2    1.69    0.39
 -11  -6  -2    1.08    0.41
 -11  -6  -2    1.37    0.27
  11   6   2    1.34    0.41
   7  -7  -2   14.12    0.96
  -7   7   2   15.01    0.59
  -7   7   2   15.58    1.16
   6  -7  -2   32.15    1.45
  -6   7   2   34.28    1.68
  -6   7   2   31.93    1.12
   5  -7  -2   18.40    1.00
  -5   7   2   18.86    0.79
  -5   7   2   20.13    1.15
   4  -7  -2    5.42    0.50
  -4   7   2    4.56    0.51
  -4   7   2    4.35    0.36
   3  -7  -2    5.36    0.46
  -3   7   2    4.98    0.47
  -3   7   2    5.18    0.38
   2  -7  -2   37.61    1.22
   2  -7  -2   39.06    1.41
   2  -7  -2   38.08    1.40
  -2   7   2   37.45    1.25
  -2   7   2   37.40    1.35
   1  -7  -2  229.74    5.67
   1  -7  -2  222.34    5.63
   1  -7  -2  223.60    5.78
   1  -7  -2  217.74    5.99
  -1   7   2  215.35    5.62
  -1   7   2  215.25    5.81
  -1   7   2  225.58    5.64
   0  -7  -2  185.43    4.95
   0  -7  -2  184.69    4.87
   0  -7  -2  183.32    4.82
   0  -7  -2  195.62    5.18
   0   7   2  183.52    5.00
   0   7   2  189.03    4.75
   0   7   2  190.36    4.88
   0   7   2  189.18    4.83
  -1  -7  -2    7.29    0.42
  -1  -7  -2    6.57    0.47
  -1  -7  -2    7.71    0.56
  -1  -7  -2    7.23    0.47
   1   7   2    8.08    0.44
   1   7   2    6.67    0.44
   1   7   2    6.63    0.50
   1   7   2    7.22    0.36
  -2  -7  -2    0.36    0.16
  -2  -7  -2    0.12    0.13
  -2  -7  -2    0.06    0.08
  -2  -7  -2    0.09    0.09
   2   7   2    0.03    0.07
   2   7   2    0.04    0.09
   2   7   2   -0.03    0.07
  -3  -7  -2   48.38    1.72
  -3  -7  -2   48.12    1.64
  -3  -7  -2   48.43    1.60
  -3  -7  -2   47.85    1.48
   3   7   2   46.64    1.57
   3   7   2   48.08    1.51
   3   7   2   46.04    1.69
  -4  -7  -2  216.53    5.39
  -4  -7  -2  205.97    5.51
  -4  -7  -2  214.08    5.61
  -4  -7  -2  208.23    5.41
  -4  -7  -2  212.41    5.69
   4   7   2  210.56    5.68
   4   7   2  206.77    5.40
   4   7   2  206.83    5.50
  -5  -7  -2   98.45    2.99
  -5  -7  -2   95.20    2.84
  -5  -7  -2   97.12    2.83
  -5  -7  -2   98.62    2.70
  -5  -7  -2   96.39    2.92
   5   7   2   95.54    3.23
   5   7   2   95.31    2.73
   5   7   2   96.40    2.84
  -6  -7  -2   18.23    0.89
  -6  -7  -2   15.25    0.86
  -6  -7  -2   14.93    0.89
  -6  -7  -2   16.79    0.74
   6   7   2   16.66    0.77
   6   7   2   16.32    0.84
  -7  -7  -2    4.21    0.49
  -7  -7  -2    5.63    0.54
  -7  -7  -2    3.43    0.49
  -7  -7  -2    4.30    0.38
   7   7   2    4.97    0.42
   7   7   2    3.86    0.49
  -8  -7  -2   58.29    1.85
  -8  -7  -2   60.90    2.19
  -8  -7  -2   58.03    2.20
  -8  -7  -2   58.96    2.12
   8   7   2   55.64    2.07
  -9  -7  -2    6.95    0.49
  -9  -7  -2    6.98    0.63
  -9  -7  -2    5.94    0.76
   9   7   2    6.63    0.75
 -10  -7  -2   19.31    1.10
 -10  -7  -2   19.25    0.88
 -10  -7  -2   20.88    1.31
  10   7   2   19.18    1.15
 -11  -7  -2    0.76    0.22
 -11  -7  -2    0.41    0.34
  11   7   2    0.73    0.34
   7  -8  -2    0.02    0.22
  -7   8   2   -0.08    0.08
   6  -8  -2   11.11    0.84
  -6   8   2   10.32    0.56
   5  -8  -2   24.47    1.21
  -5   8   2   24.76    0.98
  -5   8   2   20.51    1.22
   4  -8  -2   68.98    2.33
  -4   8   2   68.92    2.10
  -4   8   2   68.20    2.41
   3  -8  -2   27.65    1.23
  -3   8   2   30.99    1.12
  -3   8   2   28.32    1.25
   2  -8  -2    0.39    0.18
   2  -8  -2    0.04    0.11
  -2   8   2    0.15    0.13
  -2   8   2    0.00    0.09
   1  -8  -2    0.31    0.16
   1  -8  -2    0.79    0.32
   1  -8  -2    0.32    0.17
   1  -8  -2    0.28    0.14
   1  -8  -2    0.31    0.16
  -1   8   2    0.39    0.14
  -1   8   2    0.25    0.13
   0  -8  -2   49.22    1.63
   0  -8  -2   50.90    1.91
   0  -8  -2   51.09    1.62
   0  -8  -2   48.10    1.70
   0   8   2   48.58    1.51
   0   8   2   51.89    1.61
  -1  -8  -2   43.97    1.52
  -1  -8  -2   41.88    1.65
  -1  -8  -2   42.87    1.41
  -1  -8  -2   43.22    1.49
   1   8   2   41.84    1.30
   1   8   2   39.56    1.55
   1   8   2   41.95    1.40
  -2  -8  -2    2.99    0.34
  -2  -8  -2    1.54    0.28
  -2  -8  -2    1.44    0.28
  -2  -8  -2    1.80    0.35
   2   8   2    2.01    0.27
   2   8   2    1.64    0.26
   2   8   2    2.35    0.40
  -3  -8  -2    6.88    0.58
  -3  -8  -2    6.56    0.51
  -3  -8  -2    6.12    0.48
  -3  -8  -2    6.64    0.44
   3   8   2    6.30    0.43
   3   8   2    6.00    0.53
   3   8   2    6.66    0.48
  -4  -8  -2   41.73    1.53
  -4  -8  -2   44.49    1.62
  -4  -8  -2   41.99    1.42
  -4  -8  -2   43.98    1.69
  -4  -8  -2   42.63    1.43
   4   8   2   44.17    1.47
   4   8   2   43.58    1.69
   4   8   2   42.60    1.53
  -5  -8  -2   96.41    3.00
  -5  -8  -2   94.42    2.76
  -5  -8  -2   89.54    2.93
  -5  -8  -2   94.25    2.91
  -5  -8  -2   93.98    2.67
   5   8   2   91.16    2.81
   5   8   2   96.10    2.73
  -6  -8  -2    0.29    0.19
  -6  -8  -2   -0.03    0.10
  -6  -8  -2    0.28    0.13
  -6  -8  -2    0.38    0.18
   6   8   2    0.15    0.15
   6   8   2    0.20    0.14
  -7  -8  -2    1.08    0.32
  -7  -8  -2    0.83    0.21
  -7  -8  -2    1.23    0.31
  -7  -8  -2    1.35    0.35
   7   8   2    1.31    0.27
   7   8   2    0.93    0.26
  -8  -8  -2    5.51    0.45
  -8  -8  -2    4.98    0.57
  -8  -8  -2    5.19    0.66
  -8  -8  -2    5.70    0.59
   8   8   2    5.93    0.69
  -9  -8  -2   36.35    1.36
  -9  -8  -2   37.41    1.74
  -9  -8  -2   39.56    1.67
   9   8   2   36.04    1.62
 -10  -8  -2   10.21    0.90
 -10  -8  -2    8.92    0.59
 -10  -8  -2   10.04    0.79
  10   8   2    8.14    0.77
 -11  -8  -2    6.59    0.51
 -11  -8  -2    8.13    0.88
  11   8   2    6.42    0.83
   6  -9  -2    0.56    0.30
  -6   9   2    0.42    0.17
   5  -9  -2    6.49    0.76
  -5   9   2    6.36    0.48
   4  -9  -2   25.84    1.27
  -4   9   2   26.89    1.10
   3  -9  -2   43.21    1.73
  -3   9   2   47.14    1.59
   2  -9  -2    2.22    0.40
  -2   9   2    1.72    0.29
  -2   9   2    2.19    0.51
   1  -9  -2   11.89    0.67
   1  -9  -2   11.79    0.75
   1  -9  -2   12.76    0.78
  -1   9   2   12.51    0.65
  -1   9   2   13.68    0.70
   0  -9  -2   25.81    1.05
   0  -9  -2   25.31    1.06
   0  -9  -2   24.74    1.12
   0   9   2   24.91    0.94
   0   9   2   24.17    1.00
  -1  -9  -2    5.17    0.55
  -1  -9  -2    5.80    0.45
  -1  -9  -2    5.47    0.47
  -1  -9  -2    5.86    0.49
   1   9   2    5.16    0.42
   1   9   2    5.11    0.35
  -2  -9  -2   13.14    0.86
  -2  -9  -2   12.71    0.74
  -2  -9  -2   12.03    0.73
  -2  -9  -2   13.56    0.68
   2   9   2   11.71    0.57
   2   9   2   12.35    0.67
  -3  -9  -2   12.34    0.76
  -3  -9  -2   13.31    0.76
  -3  -9  -2   12.78    0.67
  -3  -9  -2   13.26    0.87
   3   9   2   13.38    0.69
   3   9   2   13.26    0.75
  -4  -9  -2    0.08    0.12
  -4  -9  -2    0.27    0.20
  -4  -9  -2    0.33    0.18
  -4  -9  -2    0.45    0.16
   4   9   2    0.15    0.14
   4   9   2    0.45    0.18
  -5  -9  -2   17.10    0.95
  -5  -9  -2   14.92    0.93
  -5  -9  -2   15.55    0.76
  -5  -9  -2   16.54    0.80
   5   9   2   14.38    0.83
   5   9   2   17.69    0.83
  -6  -9  -2    4.66    0.45
  -6  -9  -2    4.80    0.49
  -6  -9  -2    5.11    0.55
  -6  -9  -2    4.21    0.56
   6   9   2    4.96    0.45
   6   9   2    4.76    0.56
  -7  -9  -2   54.29    2.00
  -7  -9  -2   50.67    2.05
  -7  -9  -2   52.73    2.09
  -7  -9  -2   56.28    1.81
   7   9   2   55.05    2.01
   7   9   2   56.70    1.89
  -8  -9  -2    4.63    0.51
  -8  -9  -2    5.08    0.65
  -8  -9  -2    2.55    0.47
   8   9   2    3.41    0.55
  -9  -9  -2    1.90    0.44
  -9  -9  -2    1.85    0.45
  -9  -9  -2    2.08    0.34
   9   9   2    1.71    0.42
 -10  -9  -2    8.78    0.78
 -10  -9  -2    7.66    0.79
 -10  -9  -2    7.92    0.57
  10   9   2    7.06    0.91
 -11  -9  -2   15.64    1.20
 -11  -9  -2   14.94    0.80
   5 -10  -2    0.28    0.28
  -5  10   2    0.18    0.16
   4 -10  -2    8.64    0.75
  -4  10   2    7.50    0.56
   3 -10  -2    7.37    0.67
  -3  10   2    8.05    0.58
   2 -10  -2   20.30    1.11
  -2  10   2   23.90    1.03
   1 -10  -2    1.84    0.37
   1 -10  -2    1.95    0.33
  -1  10   2    2.52    0.37
   0 -10  -2   25.29    1.21
   0 -10  -2   25.32    1.20
   0 -10  -2   28.96    1.18
   0  10   2   25.76    1.10
  -1 -10  -2    2.00    0.37
  -1 -10  -2    2.74    0.40
  -1 -10  -2    2.89    0.40
   1  10   2    2.86    0.38
  -2 -10  -2   10.55    0.64
  -2 -10  -2   11.98    0.74
  -2 -10  -2   10.00    0.81
  -2 -10  -2   10.23    0.70
   2  10   2   11.11    0.66
  -3 -10  -2   41.46    1.66
  -3 -10  -2   44.42    1.55
  -3 -10  -2   42.61    1.65
  -3 -10  -2   45.75    1.87
   3  10   2   42.87    1.54
  -4 -10  -2    0.27    0.15
  -4 -10  -2    0.18    0.20
  -4 -10  -2    0.93    0.30
   4  10   2    0.94    0.25
  -5 -10  -2    6.27    0.49
  -5 -10  -2    6.02    0.63
  -5 -10  -2    6.74    0.63
   5  10   2    6.16    0.51
  -6 -10  -2   63.70    2.09
  -6 -10  -2   63.39    2.42
  -6 -10  -2   68.94    2.43
   6  10   2   65.28    2.45
   6  10   2   67.20    2.17
  -7 -10  -2   27.21    1.40
  -7 -10  -2   29.72    1.44
  -7 -10  -2   27.64    1.15
   7  10   2   25.09    1.34
   7  10   2   28.21    1.23
  -8 -10  -2    3.61    0.46
  -8 -10  -2    2.07    0.46
   8  10   2    2.60    0.75
  -9 -10  -2    1.21    0.27
  -9 -10  -2    1.65    0.45
 -10 -10  -2    3.59    0.64
 -10 -10  -2    3.14    0.42
   4 -11  -2    0.68    0.32
  -4  11   2    1.02    0.27
   3 -11  -2    0.46    0.28
  -3  11   2    0.93    0.26
   2 -11  -2    4.18    0.59
  -2  11   2    2.90    0.42
  -1  11   2   10.26    0.69
   0 -11  -2    7.26    0.59
   0 -11  -2    7.24    0.66
   0 -11  -2    7.44    0.66
   0  11   2    8.05    0.60
  -1 -11  -2    0.24    0.18
  -1 -11  -2    0.39    0.21
  -1 -11  -2    0.01    0.16
  -1 -11  -2    0.36    0.20
   1  11   2    0.15    0.15
  -2 -11  -2   -0.02    0.14
  -2 -11  -2    0.29    0.20
   2  11   2    0.09    0.14
  -3 -11  -2    5.76    0.77
  -3 -11  -2    5.49    0.57
  -3 -11  -2    6.33    0.53
   3  11   2    6.47    0.53
  -4 -11  -2   37.12    1.41
  -4 -11  -2   36.43    1.59
  -4 -11  -2   36.41    1.71
   4  11   2   35.39    1.42
  -5 -11  -2    3.78    0.47
  -5 -11  -2    2.51    0.50
  -5 -11  -2    3.54    0.54
   5  11   2    4.46    0.53
  -6 -11  -2    2.03    0.46
  -6 -11  -2    2.18    0.36
  -6 -11  -2    2.10    0.46
   6  11   2    1.64    0.33
  -7 -11  -2   15.87    1.07
  -7 -11  -2   14.29    0.82
   7  11   2   18.36    1.39
  -8 -11  -2   17.67    1.15
  -8 -11  -2   17.04    0.90
  -9 -11  -2    2.64    0.55
  -9 -11  -2    2.31    0.38
 -10 -11  -2    1.53    0.49
 -10 -11  -2    0.92    0.27
  -3  12   2    0.22    0.19
  -2  12   2    3.54    0.49
  -1  12   2   10.46    0.73
   0 -12  -2    3.22    0.48
   0  12   2    3.40    0.48
  -1 -12  -2    0.06    0.16
   1  12   2    0.01    0.16
  -2 -12  -2    2.95    0.44
  -2 -12  -2    3.64    0.52
   2  12   2    3.09    0.45
  -3 -12  -2   24.04    1.25
  -3 -12  -2   22.42    1.10
   3  12   2   23.93    1.13
  -4 -12  -2   16.25    0.89
  -4 -12  -2   18.29    1.08
  -4 -12  -2   15.63    1.14
   4  12   2   16.84    0.93
  -5 -12  -2   26.92    1.38
  -5 -12  -2   24.62    1.44
  -5 -12  -2   24.65    1.14
   5  12   2   24.65    1.18
  -6 -12  -2    1.05    0.28
  -6 -12  -2    1.11    0.38
   6  12   2    1.56    0.36
  -7 -12  -2    7.52    0.61
  -7 -12  -2    7.29    0.75
  -8 -12  -2   33.61    1.72
  -8 -12  -2   32.22    1.37
  -9 -12  -2   11.63    1.00
  -9 -12  -2   10.04    0.72
  -1  13   2    4.01    0.54
   0  13   2   11.39    0.80
  -1 -13  -2   13.47    0.91
   1  13   2   15.02    0.91
  -2 -13  -2    1.82    0.37
  -2 -13  -2    2.80    0.50
   2  13   2    2.43    0.44
  -3 -13  -2    2.32    0.48
  -3 -13  -2    2.71    0.45
   3  13   2    2.79    0.45
  -4 -13  -2   15.75    0.92
  -4 -13  -2   15.31    1.05
   4  13   2   14.90    0.91
  -5 -13  -2   47.07    2.02
  -5 -13  -2   43.57    1.72
   5  13   2   44.22    1.78
  -6 -13  -2   25.14    1.23
  -6 -13  -2   29.41    1.54
   6  13   2   27.77    1.32
  -7 -13  -2   10.41    0.93
  -7 -13  -2    7.43    0.65
  -8 -13  -2    0.11    0.31
  -8 -13  -2    0.20    0.20
  -1 -14  -2   14.15    1.00
   1  14   2   14.44    0.93
  -2 -14  -2   21.44    1.23
   2  14   2   19.13    1.11
  -3 -14  -2   12.29    0.93
  -3 -14  -2   11.47    0.83
   3  14   2   12.49    0.87
  -4 -14  -2    1.29    0.34
  -4 -14  -2    1.73    0.46
   4  14   2    1.17    0.34
  -5 -14  -2   20.88    1.30
  -5 -14  -2   19.30    1.08
   5  14   2   18.52    1.11
  -6 -14  -2   33.15    1.71
  -6 -14  -2   30.04    1.39
   6  14   2   28.35    1.41
   6  13  -3    4.39    0.69
  -6 -13   3    3.42    0.66
  -6 -13   3    4.60    0.48
  -5 -13   3    0.50    0.21
  -5 -13   3    0.30    0.27
  -4 -13   3    2.60    0.56
  -4 -13   3    3.08    0.43
  -3 -13   3    8.03    0.64
  -3 -13   3    8.56    0.84
  -2 -13   3   36.13    1.49
  -2 -13   3   36.74    1.79
  -1 -13   3    3.47    0.60
  -1 -13   3    3.67    0.52
   0  13  -3    1.13    0.35
   0 -13   3    1.97    0.48
   0 -13   3    1.79    0.39
  -1  13  -3    2.60    0.48
   1 -13   3    2.71    0.50
   7  12  -3    9.93    0.88
  -7 -12   3    8.68    0.92
  -7 -12   3    9.53    0.55
   6  12  -3   10.08    0.86
  -6 -12   3   11.67    1.00
  -6 -12   3   10.53    0.62
   5  12  -3   13.37    0.96
  -5 -12   3   13.07    0.73
  -5 -12   3   15.81    1.11
   4  12  -3    7.65    0.85
  -4 -12   3    6.19    0.52
  -4 -12   3    7.04    0.74
   3  12  -3    0.11    0.21
  -3 -12   3    0.23    0.26
  -3 -12   3    0.26    0.17
  -2 -12   3   21.29    1.03
  -2 -12   3   22.63    1.28
   1  12  -3   33.42    1.52
  -1 -12   3   34.94    1.43
  -1 -12   3   35.60    1.65
   0  12  -3   22.16    1.15
   0  12  -3   22.95    1.20
   0 -12   3   23.27    1.14
   0 -12   3   24.06    1.31
  -1  12  -3    2.88    0.47
  -1  12  -3    2.28    0.55
   1 -12   3    2.33    0.42
   1 -12   3    2.05    0.44
  -2  12  -3    0.36    0.23
   2 -12   3    0.27    0.22
  -3  12  -3   12.86    0.89
   3 -12   3   12.59    0.91
   8  11  -3   11.87    0.94
  -8 -11   3   10.17    0.95
  -8 -11   3   10.89    0.49
  -8 -11   3   12.49    1.05
   7  11  -3    1.49    0.41
  -7 -11   3    1.25    0.22
  -7 -11   3    1.30    0.44
  -7 -11   3    1.13    0.38
   6  11  -3    9.37    0.80
  -6 -11   3    9.50    0.88
  -6 -11   3    9.47    0.55
   5  11  -3   50.17    2.03
  -5 -11   3   53.49    2.21
  -5 -11   3   53.29    1.72
   4  11  -3   27.89    1.37
  -4 -11   3   28.60    1.14
  -4 -11   3   28.59    1.47
   3  11  -3   10.37    0.78
  -3 -11   3   11.81    0.68
  -3 -11   3   10.96    0.86
   2  11  -3    0.57    0.26
  -2 -11   3    0.77    0.22
  -2 -11   3    1.04    0.33
   1  11  -3    4.85    0.63
  -1 -11   3    4.46    0.63
  -1 -11   3    5.74    0.59
   0  11  -3   20.53    1.02
   0  11  -3   18.85    1.05
   0 -11   3   20.58    1.00
   0 -11   3   19.00    1.11
   0 -11   3   19.64    1.78
  -1  11  -3   26.85    1.22
  -1  11  -3   26.08    1.25
   1 -11   3   24.68    1.17
   1 -11   3   23.95    1.26
  -2  11  -3    5.98    0.60
  -2  11  -3    4.71    0.57
   2 -11   3    4.21    0.56
  -3  11  -3    0.21    0.22
  -3  11  -3   -0.05    0.16
   3 -11   3    0.07    0.20
  -4  11  -3    3.02    0.56
  -4  11  -3    3.67    0.54
   4 -11   3    4.09    0.61
   9  10  -3   16.40    1.10
  -9 -10   3   16.13    1.18
  -9 -10   3   14.54    1.52
   8  10  -3   38.94    1.73
  -8 -10   3   37.62    1.83
  -8 -10   3   35.61    1.07
  -8 -10   3   35.56    1.84
   7  10  -3   35.93    1.63
  -7 -10   3   38.43    1.82
  -7 -10   3   38.12    1.80
  -7 -10   3   36.31    1.18
   6  10  -3    2.62    0.49
  -6 -10   3    2.06    0.27
  -6 -10   3    1.96    0.47
  -6 -10   3    2.09    0.46
   5  10  -3   49.38    1.93
  -5 -10   3   51.19    1.62
  -5 -10   3   50.99    2.08
   4  10  -3   65.08    2.31
  -4 -10   3   66.81    2.05
  -4 -10   3   67.90    3.16
  -4 -10   3   68.86    2.49
   3  10  -3   61.26    2.18
  -3 -10   3   63.57    1.96
  -3 -10   3   59.63    2.26
  -3 -10   3   63.25    2.29
   2  10  -3   30.70    1.36
  -2 -10   3   30.70    1.47
  -2 -10   3   29.80    1.18
  -2 -10   3   31.97    1.43
   1  10  -3    8.83    0.68
   1  10  -3    9.38    0.64
  -1 -10   3    8.85    0.59
  -1 -10   3   12.05    0.80
  -1 -10   3   10.00    0.80
   0  10  -3    7.82    0.64
   0  10  -3    9.44    0.69
   0  10  -3    9.09    0.63
   0 -10   3    9.65    0.72
   0 -10   3    9.46    0.80
   0 -10   3    9.11    0.61
  -1  10  -3   31.33    1.29
  -1  10  -3   31.16    1.36
   1 -10   3   29.04    1.55
   1 -10   3   31.13    1.38
   1 -10   3   30.52    1.26
  -2  10  -3   53.77    1.93
  -2  10  -3   58.13    2.05
   2 -10   3   50.03    2.24
   2 -10   3   53.78    1.92
   2 -10   3   55.13    2.01
  -3  10  -3    6.06    0.59
  -3  10  -3    5.86    0.65
   3 -10   3    5.80    0.65
  -4  10  -3    4.22    0.54
  -4  10  -3    5.38    0.68
   4 -10   3    3.94    0.56
  -5  10  -3    0.37    0.24
  -5  10  -3    0.36    0.26
   9   9  -3    1.17    0.34
  -9  -9   3    1.06    0.37
  -9  -9   3    0.46    0.30
   8   9  -3   14.67    0.95
  -8  -9   3   13.84    1.02
  -8  -9   3   12.98    1.06
   7   9  -3   49.20    1.91
  -7  -9   3   48.72    1.42
  -7  -9   3   48.21    2.04
  -7  -9   3   48.50    2.10
   6   9  -3   62.25    2.23
  -6  -9   3   64.54    2.42
  -6  -9   3   62.40    1.83
  -6  -9   3   66.51    2.46
   5   9  -3   11.44    0.77
  -5  -9   3   11.16    0.56
  -5  -9   3   13.04    0.79
  -5  -9   3   11.68    0.86
  -5  -9   3   11.75    0.84
   4   9  -3   22.86    1.10
  -4  -9   3   22.68    1.11
  -4  -9   3   22.21    0.88
  -4  -9   3   24.45    1.23
   3   9  -3   49.03    1.76
  -3  -9   3   45.10    1.82
  -3  -9   3   47.88    1.82
  -3  -9   3   47.16    1.53
   2   9  -3   10.40    0.70
  -2  -9   3   11.10    0.76
  -2  -9   3   11.03    0.78
  -2  -9   3   12.53    0.62
   1   9  -3   19.22    0.89
   1   9  -3   19.05    0.96
  -1  -9   3   20.83    1.04
  -1  -9   3   19.78    0.86
  -1  -9   3   19.39    1.08
   0   9  -3   82.30    2.64
   0   9  -3   87.39    2.71
   0   9  -3   85.51    2.56
   0  -9   3   81.91    2.50
   0  -9   3   87.93    2.73
   0  -9   3   80.78    2.83
  -1   9  -3    3.74    0.50
  -1   9  -3    4.71    0.51
  -1   9  -3    3.76    0.46
   1  -9   3    3.98    0.51
   1  -9   3    4.89    0.44
   1  -9   3    4.17    0.64
  -2   9  -3   10.61    0.67
  -2   9  -3    9.77    0.69
   2  -9   3   10.03    0.65
   2  -9   3   10.59    0.70
   2  -9   3    8.87    0.80
  -3   9  -3   51.12    1.80
  -3   9  -3   52.82    1.93
   3  -9   3   47.34    2.12
   3  -9   3   50.21    1.80
  -4   9  -3   16.93    0.92
  -4   9  -3   16.64    1.01
   4  -9   3   16.53    0.92
  -5   9  -3    0.92    0.34
  -5   9  -3    1.48    0.34
   5  -9   3    1.28    0.33
  -6   9  -3    0.72    0.27
  -6   9  -3    1.01    0.38
  10   8  -3   45.07    1.96
   9   8  -3    7.52    0.71
  -9  -8   3    8.14    0.76
  -9  -8   3    8.76    0.89
   8   8  -3    0.35    0.21
  -8  -8   3    0.25    0.24
  -8  -8   3    0.58    0.28
   7   8  -3   14.00    0.84
  -7  -8   3   11.01    0.91
  -7  -8   3   11.72    0.46
  -7  -8   3   10.22    0.82
   6   8  -3  126.84    3.85
  -6  -8   3  136.37    3.82
  -6  -8   3  138.70    4.19
  -6  -8   3  135.08    3.45
  -6  -8   3  133.20    4.09
   5   8  -3   59.65    2.02
  -5  -8   3   58.64    2.17
  -5  -8   3   59.38    2.00
  -5  -8   3   58.65    1.71
  -5  -8   3   59.43    2.20
   4   8  -3   35.21    1.37
  -4  -8   3   34.52    1.38
  -4  -8   3   36.02    1.16
  -4  -8   3   34.08    1.48
  -4  -8   3   35.40    1.49
   3   8  -3   10.84    0.67
  -3  -8   3   11.34    0.74
  -3  -8   3   10.53    0.53
  -3  -8   3   10.36    0.68
   2   8  -3    9.93    0.64
   2   8  -3   10.22    0.58
  -2  -8   3   10.77    0.54
  -2  -8   3    9.89    0.68
  -2  -8   3   11.26    0.72
   1   8  -3   83.54    2.50
   1   8  -3   85.07    2.63
  -1  -8   3   89.04    2.48
  -1  -8   3   89.78    2.72
  -1  -8   3   85.22    2.76
   0   8  -3  114.33    3.25
   0   8  -3  118.10    3.37
   0  -8   3  121.23    3.24
   0  -8   3  111.28    3.53
   0  -8   3  118.61    3.42
  -1   8  -3  275.20    7.37
  -1   8  -3  285.76    7.43
  -1   8  -3  282.04    7.28
   1  -8   3  275.91    7.64
   1  -8   3  299.50    7.29
   1  -8   3  291.77    7.44
  -2   8  -3   10.67    0.68
  -2   8  -3    8.95    0.60
  -2   8  -3   10.19    0.65
   2  -8   3    9.77    0.64
   2  -8   3    8.55    0.75
   2  -8   3    8.71    0.58
  -3   8  -3   15.50    0.81
  -3   8  -3   15.52    0.88
   3  -8   3   14.33    1.01
   3  -8   3   16.36    0.84
   3  -8   3   15.72    0.81
  -4   8  -3   27.58    1.30
  -4   8  -3   27.22    1.18
   4  -8   3   28.91    2.22
   4  -8   3   27.87    1.19
  -5   8  -3   23.39    1.09
  -5   8  -3   22.68    1.22
   5  -8   3   22.08    1.09
  -6   8  -3    7.01    0.72
  -6   8  -3    6.55    0.60
  -7   8  -3    0.33    0.27
  -7   8  -3    0.31    0.22
  10   7  -3   39.18    1.76
   9   7  -3   33.86    1.55
  -9  -7   3   36.32    1.89
   8   7  -3   18.20    1.01
  -8  -7   3   18.46    1.07
  -8  -7   3   17.83    1.22
   7   7  -3    8.91    0.66
  -7  -7   3    9.48    0.83
  -7  -7   3    8.31    0.71
  -7  -7   3   10.03    0.33
  -7  -7   3    9.75    0.57
   6   7  -3   30.22    1.26
  -6  -7   3   30.23    1.17
  -6  -7   3   29.39    1.46
  -6  -7   3   30.40    0.91
  -6  -7   3   29.63    1.37
   5   7  -3   16.87    0.83
  -5  -7   3   15.11    0.93
  -5  -7   3   14.93    0.89
  -5  -7   3   16.16    0.79
  -5  -7   3   16.78    0.61
   4   7  -3   99.05    2.83
  -4  -7   3   97.46    2.57
  -4  -7   3   94.62    3.01
  -4  -7   3   96.85    2.83
  -4  -7   3   92.82    2.96
   3   7  -3   18.85    0.87
  -3  -7   3   20.51    0.98
  -3  -7   3   20.03    0.92
  -3  -7   3   19.28    0.73
  -3  -7   3   18.51    0.95
  -3  -7   3   19.61    0.90
   2   7  -3   14.66    0.74
   2   7  -3   15.21    0.67
  -2  -7   3   15.10    0.63
  -2  -7   3   15.00    0.80
  -2  -7   3   15.73    0.82
   1   7  -3   28.04    1.09
   1   7  -3   25.57    0.97
  -1  -7   3   28.61    1.18
  -1  -7   3   26.20    1.10
  -1  -7   3   25.66    0.94
  -1  -7   3   26.30    1.11
   0   7  -3   81.78    2.32
   0   7  -3   77.32    2.39
   0  -7   3   75.56    2.54
   0  -7   3   74.28    2.44
   0  -7   3   79.02    2.28
   0  -7   3   95.01    2.88
   0  -7   3   80.17    2.45
  -1   7  -3   93.67    2.79
  -1   7  -3   88.33    2.71
  -1   7  -3   96.03    2.66
   1  -7   3   95.89    2.78
   1  -7   3   96.35    2.96
   1  -7   3   93.03    2.64
   1  -7   3   92.02    2.69
   1  -7   3   90.89    2.86
  -2   7  -3    6.34    0.45
  -2   7  -3    6.31    0.48
  -2   7  -3    5.92    0.49
   2  -7   3    5.64    0.44
   2  -7   3    6.32    0.59
   2  -7   3    5.52    0.46
   2  -7   3    6.21    0.47
  -3   7  -3    1.98    0.37
  -3   7  -3    2.56    0.34
  -3   7  -3    2.34    0.38
   3  -7   3    1.82    0.30
   3  -7   3    2.02    0.42
   3  -7   3    1.95    0.31
   3  -7   3    1.83    0.32
  -4   7  -3   18.54    0.87
  -4   7  -3   17.51    0.96
  -4   7  -3   16.57    1.06
   4  -7   3   17.49    0.86
   4  -7   3   17.06    1.06
   4  -7   3   17.44    1.09
  -5   7  -3   19.24    1.08
  -5   7  -3   21.35    0.98
  -5   7  -3   19.20    1.19
   5  -7   3   19.52    0.96
  -6   7  -3    7.17    0.60
  -6   7  -3    7.73    0.73
  -7   7  -3   12.02    0.97
  -7   7  -3   11.24    0.76
  -8   7  -3    0.74    0.27
  10   6  -3    1.14    0.35
 -10  -6   3    1.21    0.57
   9   6  -3   21.97    1.15
  -9  -6   3   21.52    1.40
   8   6  -3   68.30    2.35
  -8  -6   3   70.02    2.73
  -8  -6   3   70.67    2.43
   7   6  -3   81.35    2.55
  -7  -6   3   80.56    2.90
  -7  -6   3   78.57    2.30
  -7  -6   3   81.42    2.66
   6   6  -3   14.45    0.78
  -6  -6   3   15.19    0.48
  -6  -6   3   16.59    0.91
  -6  -6   3   15.02    0.70
  -6  -6   3   15.73    0.49
  -6  -6   3   15.66    1.00
   5   6  -3    1.77    0.29
  -5  -6   3    1.55    0.14
  -5  -6   3    1.92    0.27
  -5  -6   3    1.69    0.37
  -5  -6   3    1.65    0.15
  -5  -6   3    1.35    0.29
  -5  -6   3    1.74    0.27
   4   6  -3  148.07    3.93
  -4  -6   3  133.54    3.63
  -4  -6   3  145.09    3.90
  -4  -6   3  144.81    4.10
  -4  -6   3  150.34    4.20
  -4  -6   3  146.96    3.67
  -4  -6   3  149.73    3.93
   3   6  -3  134.66    3.55
   3   6  -3  129.93    3.43
  -3  -6   3  132.48    3.74
  -3  -6   3  132.00    3.34
  -3  -6   3  126.85    3.54
  -3  -6   3  120.84    3.30
  -3  -6   3  136.86    3.59
  -3  -6   3  130.43    3.70
   2   6  -3   63.88    1.96
   2   6  -3   63.37    1.86
  -2  -6   3   66.47    2.09
  -2  -6   3   65.65    2.03
  -2  -6   3   66.73    1.82
   1   6  -3   17.19    0.78
  -1  -6   3   19.01    0.87
  -1  -6   3   19.43    0.86
  -1  -6   3   19.28    0.71
  -1  -6   3   19.55    0.84
   0   6  -3   35.69    1.25
   0   6  -3   35.87    1.17
   0  -6   3   33.90    1.14
   0  -6   3   35.95    1.30
   0  -6   3   37.46    1.39
   0  -6   3   34.66    1.29
   0  -6   3   37.77    1.21
  -1   6  -3  100.15    2.91
  -1   6  -3  102.60    2.99
  -1   6  -3   99.71    2.84
  -1   6  -3  101.39    2.76
   1  -6   3   98.59    2.87
   1  -6   3   98.34    2.74
   1  -6   3   98.49    3.02
   1  -6   3  104.35    2.82
   1  -6   3  101.21    2.95
  -2   6  -3   77.92    2.35
  -2   6  -3   76.36    2.27
  -2   6  -3   79.76    2.51
  -2   6  -3   71.09    2.39
  -2   6  -3   76.68    2.20
   2  -6   3   75.61    2.27
   2  -6   3   75.49    2.20
   2  -6   3   77.09    2.26
   2  -6   3   73.99    2.39
   2  -6   3   73.85    2.47
  -3   6  -3    1.98    0.30
  -3   6  -3    3.31    0.43
  -3   6  -3    2.41    0.31
  -3   6  -3    2.29    0.39
   3  -6   3    2.86    0.35
   3  -6   3    2.60    0.40
   3  -6   3    2.95    0.36
   3  -6   3    1.71    0.35
  -4   6  -3    1.19    0.30
  -4   6  -3    0.78    0.21
  -4   6  -3    0.75    0.26
   4  -6   3    0.56    0.21
   4  -6   3    0.72    0.27
   4  -6   3    0.43    0.17
   4  -6   3    0.63    0.18
  -5   6  -3   10.88    0.83
  -5   6  -3   10.00    0.62
  -5   6  -3   10.72    0.75
   5  -6   3   10.96    0.66
   5  -6   3   11.12    0.84
   5  -6   3   10.99    0.71
  -6   6  -3    4.69    0.65
  -6   6  -3    7.43    0.55
  -6   6  -3    6.91    0.66
   6  -6   3    7.46    0.62
   6  -6   3    6.27    0.52
  -7   6  -3   13.11    0.98
  -7   6  -3   12.74    0.77
  -8   6  -3    4.23    0.71
  -8   6  -3    4.79    0.58
  10   5  -3    4.58    0.63
 -10  -5   3    3.67    0.73
   9   5  -3    0.23    0.19
  -9  -5   3    0.08    0.23
   8   5  -3   17.71    0.93
  -8  -5   3   16.72    1.02
  -8  -5   3   16.96    0.63
  -8  -5   3   17.18    1.18
   7   5  -3   45.61    1.63
  -7  -5   3   44.66    1.70
  -7  -5   3   47.95    1.41
  -7  -5   3   45.78    1.97
   6   5  -3   26.03    1.06
  -6  -5   3   25.84    0.93
  -6  -5   3   27.13    1.17
  -6  -5   3   26.90    1.33
   5   5  -3    7.41    0.47
  -5  -5   3    7.24    0.61
  -5  -5   3    7.19    0.27
  -5  -5   3    7.17    0.26
  -5  -5   3    6.84    0.52
  -5  -5   3    6.94    0.41
   4   5  -3    1.24    0.21
  -4  -5   3    1.17    0.20
  -4  -5   3    0.63    0.21
  -4  -5   3    0.90    0.17
  -4  -5   3    1.02    0.12
  -4  -5   3    0.60    0.18
  -4  -5   3    1.31    0.11
   3   5  -3  131.11    3.44
  -3  -5   3  122.36    3.22
  -3  -5   3  128.70    3.42
  -3  -5   3  128.62    3.67
  -3  -5   3  133.66    3.45
  -3  -5   3  131.86    3.24
  -3  -5   3  128.02    3.59
   2   5  -3   10.26    0.51
  -2  -5   3   10.74    0.43
  -2  -5   3   11.39    0.61
  -2  -5   3   10.60    0.54
  -2  -5   3   10.34    0.48
  -2  -5   3   10.54    0.52
  -2  -5   3   11.04    0.62
   1   5  -3   38.60    1.25
   1   5  -3   39.74    1.49
   1   5  -3   38.45    1.17
  -1  -5   3   38.63    1.14
  -1  -5   3   38.39    1.33
  -1  -5   3   38.75    1.32
   0   5  -3   54.62    1.58
   0   5  -3   54.91    1.77
   0   5  -3   53.60    1.66
   0  -5   3   53.33    1.56
   0  -5   3   59.27    1.76
   0  -5   3   56.02    1.78
   0  -5   3   52.43    1.69
   0  -5   3   56.15    1.61
  -1   5  -3    1.20    0.19
  -1   5  -3    0.84    0.20
  -1   5  -3    0.86    0.19
  -1   5  -3    1.16    0.18
  -1   5  -3    0.96    0.23
  -1   5  -3    1.16    0.21
   1  -5   3    1.45    0.27
   1  -5   3    1.04    0.21
   1  -5   3    2.32    0.25
   1  -5   3    1.69    0.24
   1  -5   3    0.96    0.20
  -2   5  -3    1.41    0.20
  -2   5  -3    1.52    0.27
  -2   5  -3    2.00    0.33
  -2   5  -3    1.41    0.23
  -2   5  -3    1.16    0.23
  -2   5  -3    2.15    0.27
   2  -5   3    2.35    0.36
   2  -5   3    1.80    0.27
   2  -5   3    2.03    0.33
   2  -5   3    1.95    0.27
   2  -5   3    1.89    0.23
  -3   5  -3   20.79    0.90
  -3   5  -3   21.70    1.05
  -3   5  -3   22.34    0.86
  -3   5  -3   22.51    0.97
  -3   5  -3   21.66    0.85
   3  -5   3   21.14    0.89
   3  -5   3   23.53    0.89
   3  -5   3   21.81    0.86
   3  -5   3   20.20    0.98
   3  -5   3   22.41    1.06
  -4   5  -3   30.51    1.32
  -4   5  -3   28.31    1.19
  -4   5  -3   28.20    1.05
  -4   5  -3   27.13    1.11
  -4   5  -3   28.08    1.05
   4  -5   3   25.84    1.24
   4  -5   3   27.75    1.05
   4  -5   3   30.01    1.04
   4  -5   3   27.10    1.25
   4  -5   3   26.80    1.11
  -5   5  -3    1.57    0.37
  -5   5  -3    2.13    0.31
  -5   5  -3    2.05    0.37
  -5   5  -3    2.34    0.32
   5  -5   3    1.75    0.40
   5  -5   3    1.47    0.30
   5  -5   3    1.83    0.31
  -6   5  -3    1.19    0.28
  -6   5  -3    1.17    0.35
  -6   5  -3    1.11    0.24
  -6   5  -3    0.84    0.31
   6  -5   3    1.07    0.24
   6  -5   3    1.23    0.30
  -7   5  -3   13.64    0.75
  -7   5  -3   14.52    0.99
   7  -5   3   12.32    0.83
  -8   5  -3    4.30    0.71
  -8   5  -3    3.35    0.45
  -9   5  -3    1.45    0.33
  10   4  -3   16.41    1.01
 -10  -4   3   16.80    1.33
   9   4  -3    7.58    0.63
  -9  -4   3    8.64    0.89
   8   4  -3    2.17    0.36
  -8  -4   3    2.11    0.51
   7   4  -3   10.45    0.63
  -7  -4   3   10.60    0.86
  -7  -4   3   11.25    0.68
  -7  -4   3   12.00    0.47
   6   4  -3   27.33    1.04
  -6  -4   3   27.49    0.88
  -6  -4   3   25.99    1.10
  -6  -4   3   25.15    1.29
   5   4  -3   70.93    2.09
  -5  -4   3   71.09    2.43
  -5  -4   3   73.03    1.97
  -5  -4   3   73.53    2.23
   4   4  -3   21.19    0.77
  -4  -4   3   19.01    0.96
  -4  -4   3   20.98    0.72
  -4  -4   3   18.99    0.86
  -4  -4   3   19.73    0.70
   3   4  -3    1.34    0.18
  -3  -4   3    1.90    0.12
  -3  -4   3    1.05    0.23
  -3  -4   3    1.75    0.17
  -3  -4   3    1.40    0.16
  -3  -4   3    1.70    0.27
  -3  -4   3    1.36    0.10
   2   4  -3  151.87    4.00
   2   4  -3  153.41    3.90
  -2  -4   3  147.43    4.04
  -2  -4   3  157.51    3.76
  -2  -4   3  148.93    3.74
  -2  -4   3  153.94    4.13
  -2  -4   3  151.12    3.89
  -2  -4   3  157.55    3.93
   1   4  -3  187.58    4.87
   1   4  -3  187.93    4.76
  -1  -4   3  181.41    4.87
  -1  -4   3  191.94    4.82
  -1  -4   3  188.02    4.78
  -1  -4   3  196.12    4.66
   0   4  -3   34.15    1.03
   0   4  -3   33.85    1.18
   0   4  -3   33.40    1.09
   0   4  -3   34.13    1.03
   0   4  -3   36.43    1.21
   0  -4   3   36.92    1.19
   0  -4   3   34.22    1.18
   0  -4   3   34.00    1.02
   0  -4   3   34.29    1.14
  -1   4  -3   79.84    2.27
  -1   4  -3   81.40    2.38
  -1   4  -3   80.80    2.39
  -1   4  -3   82.19    2.20
   1  -4   3   84.47    2.33
   1  -4   3   80.77    2.39
   1  -4   3   82.17    2.21
   1  -4   3   81.94    2.35
   1  -4   3   85.00    2.25
  -2   4  -3   13.03    0.59
  -2   4  -3   12.45    0.65
  -2   4  -3   12.85    0.63
  -2   4  -3   12.56    0.67
  -2   4  -3   12.72    0.54
   2  -4   3   12.96    0.68
   2  -4   3   11.75    0.63
   2  -4   3   13.26    0.60
   2  -4   3   13.71    0.59
   2  -4   3   12.71    0.55
  -3   4  -3   16.87    0.69
  -3   4  -3   18.51    0.77
  -3   4  -3   17.63    0.85
  -3   4  -3   17.58    0.80
   3  -4   3   17.02    0.85
   3  -4   3   16.65    0.82
   3  -4   3   17.38    0.70
   3  -4   3   17.82    0.72
   3  -4   3   18.02    0.75
  -4   4  -3   59.40    1.92
  -4   4  -3   57.09    1.98
  -4   4  -3   57.48    1.74
  -4   4  -3   57.09    1.83
   4  -4   3   55.45    1.74
   4  -4   3   58.93    1.99
   4  -4   3   59.89    1.85
   4  -4   3   57.18    1.99
  -5   4  -3    5.95    0.37
  -5   4  -3    5.78    0.51
  -5   4  -3    5.40    0.52
  -5   4  -3    6.17    0.42
   5  -4   3    6.92    0.51
   5  -4   3    5.76    0.42
   5  -4   3    5.41    0.51
  -6   4  -3    2.78    0.47
  -6   4  -3    2.15    0.40
  -6   4  -3    2.24    0.31
   6  -4   3    2.56    0.33
   6  -4   3    2.37    0.44
   6  -4   3    2.45    0.37
  -7   4  -3   15.15    1.02
  -7   4  -3   15.66    0.78
  -7   4  -3   16.62    1.02
  -7   4  -3   17.38    0.82
   7  -4   3   13.95    0.86
  -8   4  -3   15.15    0.80
  -8   4  -3   13.17    1.01
  -8   4  -3   15.73    0.82
   8  -4   3   14.98    0.94
  -9   4  -3   15.72    0.86
  -9   4  -3   17.41    1.26
  10   3  -3    3.72    0.56
 -10  -3   3    4.44    0.80
   9   3  -3   12.18    0.79
  -9  -3   3   12.24    1.07
   8   3  -3   36.15    1.42
  -8  -3   3   37.83    1.85
   7   3  -3    0.40    0.17
  -7  -3   3    0.27    0.24
  -7  -3   3    0.48    0.08
  -7  -3   3    0.19    0.14
   6   3  -3   13.86    0.66
  -6  -3   3   13.84    0.90
  -6  -3   3   14.28    0.49
  -6  -3   3   14.83    0.72
   5   3  -3   49.97    1.52
  -5  -3   3   48.12    1.85
  -5  -3   3   51.85    1.37
  -5  -3   3   50.84    1.64
   4   3  -3   57.26    1.59
   4   3  -3   52.68    1.55
  -4  -3   3   52.74    1.68
  -4  -3   3   54.80    1.44
  -4  -3   3   52.88    1.44
  -4  -3   3   54.29    1.87
   3   3  -3   27.57    0.87
   3   3  -3   26.72    0.86
  -3  -3   3   26.81    0.80
  -3  -3   3   27.43    1.00
  -3  -3   3   28.74    1.12
  -3  -3   3   27.82    0.80
   2   3  -3  246.25    6.21
   2   3  -3  257.79    6.13
   2   3  -3  272.62    6.14
  -2  -3   3  239.70    5.96
  -2  -3   3  231.40    6.11
  -2  -3   3  235.61    6.28
  -2  -3   3  252.44    6.14
  -2  -3   3  256.45    6.13
  -2  -3   3  257.73    6.41
   1   3  -3  278.13    7.00
   1   3  -3  281.25    6.97
   1   3  -3  276.07    6.88
  -1  -3   3  285.99    6.94
  -1  -3   3  271.00    7.72
  -1  -3   3  275.81    7.04
  -1  -3   3  289.61    7.10
  -1  -3   3  301.73    6.81
  -1  -3   3  281.02    6.79
   0   3  -3   64.47    1.88
   0   3  -3   63.03    1.79
   0   3  -3   69.40    1.89
   0  -3   3   68.79    1.87
   0  -3   3   66.26    1.90
   0  -3   3   66.56    1.73
  -1   3  -3   72.60    2.05
  -1   3  -3   73.80    2.13
  -1   3  -3   75.38    2.14
  -1   3  -3   76.21    1.99
   1  -3   3   76.89    2.12
   1  -3   3   76.37    2.16
   1  -3   3   75.86    2.12
   1  -3   3   72.53    1.98
   1  -3   3   81.00    2.12
  -2   3  -3    1.80    0.19
  -2   3  -3    0.88    0.19
  -2   3  -3    0.63    0.14
  -2   3  -3    0.71    0.17
   2  -3   3    1.82    0.23
   2  -3   3    0.69    0.17
   2  -3   3    0.85    0.14
   2  -3   3    1.90    0.23
   2  -3   3    0.93    0.19
  -3   3  -3   10.99    0.56
  -3   3  -3   10.16    0.58
  -3   3  -3    9.43    0.44
   3  -3   3   10.02    0.51
   3  -3   3   10.16    0.48
   3  -3   3    9.70    0.46
   3  -3   3    9.48    0.57
   3  -3   3    9.23    0.57
  -4   3  -3  107.01    2.88
  -4   3  -3  108.41    3.13
  -4   3  -3  106.57    2.99
   4  -3   3  104.38    2.88
   4  -3   3  104.68    3.11
   4  -3   3  111.35    3.00
   4  -3   3  109.73    3.15
  -5   3  -3  121.79    3.56
  -5   3  -3  122.35    3.28
  -5   3  -3  123.70    3.54
  -5   3  -3  120.26    3.41
  -5   3  -3  123.20    3.20
   5  -3   3  121.19    3.29
   5  -3   3  120.19    3.40
   5  -3   3  123.38    3.59
  -6   3  -3    1.82    0.36
  -6   3  -3    1.40    0.23
  -6   3  -3    1.95    0.38
   6  -3   3    2.40    0.43
   6  -3   3    1.81    0.32
   6  -3   3    2.17    0.30
  -7   3  -3    9.85    0.58
  -7   3  -3   10.09    0.79
  -7   3  -3    9.85    0.74
   7  -3   3    9.59    0.59
   7  -3   3    9.42    0.66
  -8   3  -3   22.30    1.32
  -8   3  -3   22.31    0.97
   8  -3   3   22.98    1.14
  -9   3  -3   20.58    1.36
  -9   3  -3   20.69    0.97
  -9   3  -3   21.19    0.98
   9  -3   3   21.90    1.18
 -10   3  -3   21.40    1.01
  10   2  -3    0.98    0.31
 -10  -2   3    1.43    0.52
   9   2  -3   19.58    1.03
  -9  -2   3   18.92    1.35
   8   2  -3   84.13    2.63
  -8  -2   3   86.26    3.16
   7   2  -3   25.43    1.04
  -7  -2   3   24.57    1.34
   6   2  -3   19.05    0.80
  -6  -2   3   19.56    0.80
  -6  -2   3   20.48    1.11
   5   2  -3   43.68    1.34
  -5  -2   3   44.72    1.41
  -5  -2   3   42.91    1.67
   4   2  -3    9.86    0.43
   4   2  -3   10.46    0.46
  -4  -2   3   10.09    0.64
  -4  -2   3    9.85    0.50
   3   2  -3   62.45    1.72
   3   2  -3   59.70    1.63
   3   2  -3   66.40    1.67
  -3  -2   3   60.45    1.80
   2   2  -3  171.79    4.22
   2   2  -3  167.90    4.14
   2   2  -3  177.67    4.15
  -2  -2   3  171.83    4.47
  -2  -2   3  160.62    4.33
   1   2  -3   13.03    0.46
   1   2  -3   13.31    0.47
   1   2  -3   13.17    0.42
   1   2  -3   13.76    0.42
  -1  -2   3   12.75    0.39
  -1  -2   3   12.46    0.57
  -1  -2   3   13.22    0.40
  -1  -2   3   12.38    0.54
   0   2  -3  303.27    7.47
   0   2  -3  337.76    7.57
   0   2  -3  321.33    8.86
   0  -2   3  294.83    8.45
   0  -2   3  291.88    7.58
   0  -2   3  306.92    7.50
   0  -2   3  310.86    7.46
   0  -2   3  290.23    7.85
  -1   2  -3   18.39    0.61
  -1   2  -3   18.01    0.66
  -1   2  -3   18.25    0.66
   1  -2   3   17.80    0.65
   1  -2   3   16.46    0.65
   1  -2   3   16.99    0.55
  -2   2  -3  137.31    3.70
  -2   2  -3  146.03    3.66
  -2   2  -3  142.24    3.78
  -2   2  -3  148.42    3.82
   2  -2   3  139.68    3.65
   2  -2   3  152.03    3.82
   2  -2   3  152.36    3.72
   2  -2   3  148.74    3.76
   2  -2   3  147.16    3.82
  -3   2  -3   21.08    0.72
  -3   2  -3   21.78    0.88
  -3   2  -3   20.82    0.79
  -3   2  -3   22.22    0.84
   3  -2   3   19.86    0.85
   3  -2   3   21.20    0.87
   3  -2   3   24.08    0.82
   3  -2   3   20.70    0.73
  -4   2  -3    6.99    0.49
  -4   2  -3    7.02    0.38
  -4   2  -3    7.34    0.47
  -4   2  -3    7.82    0.46
  -4   2  -3    7.78    0.39
   4  -2   3    7.72    0.45
   4  -2   3    8.23    0.53
   4  -2   3    6.71    0.38
   4  -2   3    8.28    0.52
  -5   2  -3  147.90    4.12
  -5   2  -3  141.14    3.83
  -5   2  -3  149.19    4.00
  -5   2  -3  149.34    3.79
  -5   2  -3  143.24    4.09
   5  -2   3  150.83    3.99
   5  -2   3  151.88    4.17
   5  -2   3  148.29    3.86
  -6   2  -3  169.66    4.75
  -6   2  -3  168.56    4.71
  -6   2  -3  170.25    4.39
   6  -2   3  170.86    4.42
   6  -2   3  161.54    4.53
  -7   2  -3   12.85    0.64
  -7   2  -3   12.67    0.88
  -7   2  -3   13.14    0.82
   7  -2   3   12.60    0.75
   7  -2   3   12.83    0.66
  -8   2  -3    0.94    0.35
  -8   2  -3    0.65    0.20
  -8   2  -3    0.98    0.32
   8  -2   3    1.06    0.29
  -9   2  -3   11.22    0.98
  -9   2  -3   10.75    0.65
   9  -2   3   10.84    0.81
 -10   2  -3   16.28    0.84
 -10   2  -3   14.96    1.21
 -10   2  -3   16.72    0.85
  10  -2   3   16.75    1.19
  10   1  -3    0.41    0.24
 -10  -1   3    0.50    0.60
   9   1  -3    5.44    0.55
  -9  -1   3    6.71    0.96
   8   1  -3   51.05    1.79
  -8  -1   3   51.00    2.24
   7   1  -3   74.79    2.27
  -7  -1   3   74.47    2.73
   6   1  -3    1.89    0.26
  -6  -1   3    2.25    0.32
  -6  -1   3    1.60    0.37
   5   1  -3  130.54    3.39
  -5  -1   3  129.19    3.82
  -5  -1   3  130.29    3.39
   4   1  -3   58.84    1.62
   4   1  -3   62.75    1.66
  -4  -1   3   57.90    1.69
  -4  -1   3   58.12    1.97
   3   1  -3  236.44    5.29
   3   1  -3  214.29    5.26
   3   1  -3  214.78    5.33
  -3  -1   3  209.68    5.62
  -3  -1   3  207.33    5.40
   2   1  -3  175.27    4.37
  -2  -1   3  180.10    4.66
  -2  -1   3  184.77    4.54
   1   1  -3    0.39    0.03
  -1  -1   3    0.43    0.12
  -1  -1   3    0.20    0.08
   0   1  -3    0.09    0.06
   0   1  -3    0.09    0.05
   0   1  -3    0.28    0.05
   0  -1   3    0.09    0.08
   0  -1   3    0.09    0.03
   0  -1   3    0.13    0.03
  -1   1  -3  624.30   15.51
  -1   1  -3  592.32   17.04
  -1   1  -3  548.52   16.77
   1  -1   3  614.83   16.44
   1  -1   3  546.56   14.19
   1  -1   3  590.06   15.61
  -2   1  -3  152.84    3.85
  -2   1  -3  146.52    3.81
  -2   1  -3  147.21    3.70
  -2   1  -3  150.71    3.76
   2  -1   3  152.78    3.83
   2  -1   3  149.69    3.84
   2  -1   3  145.60    3.69
   2  -1   3  148.24    3.74
  -3   1  -3  108.53    2.81
  -3   1  -3  109.71    2.93
  -3   1  -3  111.43    2.89
  -3   1  -3  107.91    2.97
  -3   1  -3  107.68    2.86
   3  -1   3  106.35    2.80
   3  -1   3  110.77    2.88
   3  -1   3  111.87    2.99
  -4   1  -3   70.99    1.97
  -4   1  -3   72.50    2.08
  -4   1  -3   71.57    2.13
  -4   1  -3   69.43    1.96
  -4   1  -3   72.86    2.17
   4  -1   3   72.68    2.06
   4  -1   3   74.18    1.98
   4  -1   3   71.20    2.18
  -5   1  -3   30.96    1.21
  -5   1  -3   28.76    1.18
  -5   1  -3   31.59    0.98
  -5   1  -3   29.32    1.01
  -5   1  -3   31.89    1.14
   5  -1   3   28.78    1.01
   5  -1   3   31.51    1.24
   5  -1   3   29.75    1.10
  -6   1  -3  207.43    5.22
  -6   1  -3  205.04    5.39
  -6   1  -3  204.21    5.52
  -6   1  -3  205.22    5.12
  -6   1  -3  202.27    5.58
   6  -1   3  201.29    5.24
   6  -1   3  205.89    5.39
  -7   1  -3   42.70    1.40
  -7   1  -3   44.52    1.68
  -7   1  -3   41.29    1.73
   7  -1   3   42.58    1.43
   7  -1   3   41.98    1.56
  -8   1  -3   53.20    2.00
  -8   1  -3   49.51    2.09
  -8   1  -3   51.27    1.67
   8  -1   3   53.77    1.92
  -9   1  -3    3.38    0.62
  -9   1  -3    3.63    0.41
   9  -1   3    3.40    0.53
 -10   1  -3    0.82    0.23
 -10   1  -3    0.77    0.38
  10  -1   3    0.73    0.31
 -11   1  -3    4.33    0.49
 -11   1  -3    5.46    0.49
  10   0  -3    0.47    0.27
   9   0  -3    0.27    0.19
  -9   0   3    0.18    0.28
   8   0  -3    4.39    0.52
  -8   0   3    3.73    0.67
   7   0  -3   98.49    2.84
  -7   0   3   96.43    3.33
   6   0  -3   50.23    1.60
  -6   0   3   50.94    1.99
   5   0  -3    1.45    0.21
  -5   0   3    1.47    0.17
  -5   0   3    1.07    0.27
   4   0  -3    0.95    0.14
  -4   0   3    0.70    0.22
  -4   0   3    0.63    0.12
   3   0  -3   86.55    2.15
   3   0  -3   91.21    2.18
   3   0  -3   86.31    2.23
  -3   0   3   80.98    2.23
  -3   0   3   81.28    2.47
   2   0  -3    5.41    0.19
  -2   0   3    5.37    0.35
  -2   0   3    4.98    0.27
  -1   0   3   67.01    1.81
  -1   0   3   67.35    1.86
   0   0   3  651.31   18.13
  -1   0  -3  339.37    9.02
  -1   0  -3  289.97    8.77
   1   0   3  323.33    9.33
   1   0   3  295.65    8.79
   1   0   3  332.99    8.40
  -2   0  -3  343.81    8.57
  -2   0  -3  346.85    8.63
  -2   0  -3  346.10    8.69
  -2   0  -3  350.03    8.56
   2   0   3  363.78    8.48
   2   0   3  358.62    8.71
  -3   0  -3   84.31    2.32
  -3   0  -3   86.21    2.30
  -3   0  -3   87.67    2.39
  -3   0  -3   86.55    2.31
  -3   0  -3   85.10    2.23
   3   0   3   86.69    2.29
   3   0   3   81.36    2.22
   3   0   3   87.63    2.40
  -4   0  -3   49.82    1.42
  -4   0  -3   45.36    1.51
  -4   0  -3   49.10    1.40
  -4   0  -3   50.10    1.57
  -4   0  -3   49.42    1.50
   4   0   3   48.69    1.40
   4   0   3   48.46    1.59
   4   0   3   48.59    1.48
  -5   0  -3   12.32    0.64
  -5   0  -3    9.61    0.46
  -5   0  -3    9.64    0.53
  -5   0  -3    9.34    0.45
  -5   0  -3    9.02    0.57
   5   0   3   10.27    0.54
   5   0   3    9.58    0.47
   5   0   3   10.16    0.62
  -6   0  -3   59.96    1.69
  -6   0  -3   58.52    1.86
  -6   0  -3   56.58    1.72
  -6   0  -3   59.74    2.02
  -6   0  -3   58.60    1.96
   6   0   3   57.55    1.75
   6   0   3   58.24    1.87
  -7   0  -3   18.53    1.02
  -7   0  -3   18.91    0.78
  -7   0  -3   17.86    0.95
   7   0   3   17.53    0.79
   7   0   3   18.25    0.90
  -8   0  -3  162.45    4.25
  -8   0  -3  160.07    4.80
  -8   0  -3  157.84    4.60
   8   0   3  158.02    4.50
  -9   0  -3   46.39    2.08
  -9   0  -3   48.78    1.60
   9   0   3   46.90    1.85
 -10   0  -3   10.25    0.62
 -10   0  -3   10.39    0.98
  10   0   3    9.42    0.79
 -11   0  -3    2.35    0.36
  11   0   3    1.58    0.54
  10  -1  -3   16.12    1.04
   9  -1  -3    7.88    0.66
  -9   1   3    8.24    1.09
   8  -1  -3    0.47    0.21
  -8   1   3    0.93    0.37
   7  -1  -3   21.16    0.95
  -7   1   3   20.38    1.24
   6  -1  -3   40.80    1.37
  -6   1   3   39.51    1.72
   5  -1  -3  233.09    5.76
  -5   1   3  222.56    6.17
   4  -1  -3   16.75    0.61
   4  -1  -3   15.90    0.60
   4  -1  -3   15.97    0.52
  -4   1   3   16.05    0.83
   3  -1  -3  106.09    2.70
   3  -1  -3  108.42    2.71
   3  -1  -3  108.31    2.71
  -3   1   3  104.39    3.00
   2  -1  -3   54.63    1.35
   2  -1  -3   53.44    1.45
   2  -1  -3   51.50    1.41
   2  -1  -3   56.71    1.36
  -2   1   3   51.48    1.60
   1  -1  -3  168.51    4.15
  -1   1   3  164.49    4.19
   0  -1  -3  489.67   12.56
   0  -1  -3  482.50   13.51
   0   1   3  464.95   12.98
  -1  -1  -3  245.83    7.53
  -1  -1  -3  276.14    6.23
  -1  -1  -3  262.15    6.33
   1   1   3  246.60    6.59
   1   1   3  266.53    6.83
   1   1   3  245.66    6.67
  -2  -1  -3  243.83    5.73
  -2  -1  -3  217.47    6.30
  -2  -1  -3  231.63    5.76
  -2  -1  -3  242.38    5.81
   2   1   3  229.31    5.67
   2   1   3  228.81    5.75
   2   1   3  233.88    5.73
  -3  -1  -3   19.29    0.70
  -3  -1  -3   20.66    0.66
  -3  -1  -3   21.45    0.72
  -3  -1  -3   21.64    0.73
  -3  -1  -3   19.87    0.77
   3   1   3   20.71    0.71
   3   1   3   20.01    0.65
   3   1   3   19.30    0.77
  -4  -1  -3  286.63    6.95
  -4  -1  -3  281.59    6.90
  -4  -1  -3  260.02    6.96
  -4  -1  -3  285.66    7.05
   4   1   3  279.17    7.06
   4   1   3  265.86    6.83
   4   1   3  289.75    6.94
  -5  -1  -3  192.00    4.84
  -5  -1  -3  179.15    5.00
  -5  -1  -3  191.19    4.94
  -5  -1  -3  190.78    5.04
  -5  -1  -3  191.95    4.81
   5   1   3  189.70    4.82
   5   1   3  195.64    5.10
   5   1   3  192.24    4.93
  -6  -1  -3  136.97    3.74
  -6  -1  -3  138.39    3.84
  -6  -1  -3  135.75    3.57
  -6  -1  -3  135.59    3.87
  -6  -1  -3  137.04    3.58
   6   1   3  132.60    3.91
   6   1   3  136.64    3.73
   6   1   3  135.33    3.60
  -7  -1  -3    0.49    0.15
  -7  -1  -3    0.27    0.12
  -7  -1  -3    0.63    0.22
  -7  -1  -3    0.12    0.17
   7   1   3    0.46    0.16
  -8  -1  -3   28.79    1.44
  -8  -1  -3   29.23    1.33
  -8  -1  -3   30.67    1.11
   8   1   3   32.06    1.23
   8   1   3   28.89    1.27
  -9  -1  -3   63.49    2.30
  -9  -1  -3   63.29    2.49
  -9  -1  -3   62.17    1.95
   9   1   3   62.81    2.24
 -10  -1  -3   34.69    1.82
 -10  -1  -3   35.07    1.28
  10   1   3   32.70    1.54
 -11  -1  -3   13.58    0.73
 -11  -1  -3   13.69    1.35
  11   1   3   13.39    0.98
   9  -2  -3   25.10    1.25
  -9   2   3   24.61    1.62
   8  -2  -3   20.59    1.04
  -8   2   3   20.88    1.38
   7  -2  -3    2.91    0.40
  -7   2   3    3.33    0.62
   6  -2  -3   22.92    0.95
  -6   2   3   22.01    1.20
   5  -2  -3   23.02    0.87
  -5   2   3   20.95    1.09
   4  -2  -3  245.69    6.13
   4  -2  -3  249.44    6.34
  -4   2   3  243.35    6.47
   3  -2  -3    3.42    0.18
   3  -2  -3    3.53    0.23
   3  -2  -3    4.81    0.26
  -3   2   3    4.36    0.36
   2  -2  -3    5.72    0.26
   2  -2  -3    5.01    0.28
   2  -2  -3    5.30    0.25
   2  -2  -3    5.03    0.25
  -2   2   3    5.56    0.35
   1  -2  -3  107.03    2.58
   1  -2  -3  104.34    2.56
   1  -2  -3  101.69    2.64
   1  -2  -3  101.59    2.62
   1  -2  -3  108.76    2.74
  -1   2   3   99.80    2.68
   0  -2  -3  338.06    9.23
   0  -2  -3  369.65    9.30
   0  -2  -3  355.14    9.90
   0  -2  -3  338.04    9.33
   0  -2  -3  357.36    9.27
   0   2   3  355.27    9.13
  -1  -2  -3  369.94    8.61
  -1  -2  -3  364.95   10.55
  -1  -2  -3  319.17    9.04
  -1  -2  -3  345.18    9.85
  -1  -2  -3  346.21    9.00
   1   2   3  329.21    9.26
   1   2   3  370.85   10.22
  -2  -2  -3  291.85    7.03
  -2  -2  -3  287.77    7.00
  -2  -2  -3  293.30    7.02
  -2  -2  -3  281.49    6.88
   2   2   3  277.13    8.45
   2   2   3  290.98    6.92
   2   2   3  262.99    8.01
  -3  -2  -3   42.39    1.25
  -3  -2  -3   41.59    1.17
  -3  -2  -3   40.23    1.25
  -3  -2  -3   43.29    1.22
  -3  -2  -3   40.62    1.31
   3   2   3   42.06    1.17
   3   2   3   39.50    1.30
   3   2   3   39.18    1.21
  -4  -2  -3  187.73    4.73
  -4  -2  -3  174.13    4.71
  -4  -2  -3  185.04    4.81
  -4  -2  -3  182.26    4.70
  -4  -2  -3  183.80    4.61
   4   2   3  184.24    4.62
   4   2   3  189.95    4.84
   4   2   3  186.57    4.70
  -5  -2  -3  269.93    6.70
  -5  -2  -3  275.48    6.95
  -5  -2  -3  275.57    6.85
  -5  -2  -3  256.72    6.88
  -5  -2  -3  258.74    6.76
   5   2   3  283.29    6.85
   5   2   3  276.70    6.99
   5   2   3  267.20    6.71
  -6  -2  -3   94.00    2.54
  -6  -2  -3   91.09    2.59
  -6  -2  -3   91.98    2.78
  -6  -2  -3   92.76    2.81
  -6  -2  -3   94.55    2.70
   6   2   3   94.01    2.85
   6   2   3   91.58    2.56
   6   2   3   90.31    2.67
  -7  -2  -3  120.42    3.19
  -7  -2  -3  113.70    3.53
  -7  -2  -3  117.64    3.22
  -7  -2  -3  116.04    3.46
   7   2   3  119.32    3.23
   7   2   3  117.13    3.36
  -8  -2  -3   13.60    0.85
  -8  -2  -3   16.16    0.99
  -8  -2  -3   14.23    0.67
  -8  -2  -3   13.33    0.91
   8   2   3   12.83    0.69
   8   2   3   13.21    0.79
  -9  -2  -3    0.63    0.26
  -9  -2  -3    0.37    0.17
  -9  -2  -3    0.62    0.33
   9   2   3    0.53    0.23
 -10  -2  -3   12.95    0.69
 -10  -2  -3   12.75    1.04
  10   2   3   11.88    0.85
 -11  -2  -3   16.01    1.24
 -11  -2  -3   15.78    0.79
  11   2   3   14.64    1.04
   9  -3  -3    7.46    0.69
  -9   3   3    7.01    1.02
   8  -3  -3   20.70    1.09
  -8   3   3   25.07    1.52
   7  -3  -3   54.12    1.89
  -7   3   3   55.02    2.29
   6  -3  -3   34.41    1.29
  -6   3   3   34.59    1.60
   5  -3  -3    1.00    0.21
  -5   3   3    0.88    0.28
   4  -3  -3   45.33    1.38
  -4   3   3   40.97    1.58
   3  -3  -3  402.00    9.82
   3  -3  -3  400.65    9.61
  -3   3   3  399.74   10.02
   2  -3  -3  105.86    2.73
   2  -3  -3  103.18    2.70
   2  -3  -3  105.83    2.81
   2  -3  -3  105.06    2.65
  -2   3   3  104.28    2.85
   1  -3  -3   44.06    1.23
   1  -3  -3   43.72    1.22
   1  -3  -3   43.30    1.22
   1  -3  -3   43.26    1.28
  -1   3   3   43.44    1.08
  -1   3   3   42.17    1.07
  -1   3   3   41.46    1.24
   0  -3  -3  135.07    3.44
   0  -3  -3  130.03    3.41
   0  -3  -3  134.10    3.26
   0  -3  -3  141.76    3.38
   0   3   3  131.18    3.25
   0   3   3  132.38    3.26
   0   3   3  134.33    3.36
   0   3   3  133.35    3.29
  -1  -3  -3  585.28   15.21
  -1  -3  -3  548.97   13.17
  -1  -3  -3  501.88   15.15
   1   3   3  572.60   16.04
   1   3   3  501.32   13.99
  -2  -3  -3  901.42   20.92
  -2  -3  -3  740.05   22.56
  -2  -3  -3  819.90   20.93
  -2  -3  -3  900.16   24.82
   2   3   3  702.28   21.29
   2   3   3  905.15   24.03
   2   3   3  812.08   21.10
  -3  -3  -3  509.96   12.99
  -3  -3  -3  576.48   12.86
  -3  -3  -3  550.06   13.08
  -3  -3  -3  464.21   14.75
   3   3   3  562.76   12.88
   3   3   3  494.03   12.83
   3   3   3  545.53   13.00
  -4  -3  -3   59.18    1.79
  -4  -3  -3   60.89    1.80
  -4  -3  -3   60.16    1.68
  -4  -3  -3   59.82    1.76
  -4  -3  -3   63.44    1.89
   4   3   3   60.78    1.76
   4   3   3   59.90    1.69
   4   3   3   58.31    1.86
  -5  -3  -3   42.79    1.39
  -5  -3  -3   42.12    1.48
  -5  -3  -3   42.77    1.29
  -5  -3  -3   42.17    1.41
  -5  -3  -3   41.03    1.41
   5   3   3   41.27    1.29
   5   3   3   40.58    1.48
   5   3   3   41.33    1.37
  -6  -3  -3  116.55    3.26
  -6  -3  -3  115.77    3.35
  -6  -3  -3  119.02    3.10
  -6  -3  -3  116.67    3.34
  -6  -3  -3  111.80    3.19
   6   3   3  116.18    3.24
   6   3   3  114.76    3.12
   6   3   3  114.08    3.39
  -7  -3  -3   71.30    2.17
  -7  -3  -3   70.08    2.34
  -7  -3  -3   73.56    2.41
  -7  -3  -3   73.17    2.09
   7   3   3   71.31    2.25
   7   3   3   68.27    2.11
  -8  -3  -3   29.26    1.09
  -8  -3  -3   28.33    1.38
  -8  -3  -3   31.24    1.17
  -8  -3  -3   29.61    1.32
   8   3   3   28.22    1.25
   8   3   3   30.13    1.15
  -9  -3  -3    9.02    0.55
  -9  -3  -3    9.45    0.82
  -9  -3  -3    9.25    0.72
   9   3   3    8.50    0.68
 -10  -3  -3    0.48    0.19
 -10  -3  -3    0.31    0.23
  10   3   3    0.48    0.25
 -11  -3  -3   11.12    1.02
 -11  -3  -3   10.33    0.63
  11   3   3    9.29    0.82
   9  -4  -3    0.11    0.23
   8  -4  -3    7.67    0.67
  -8   4   3    9.20    0.93
   7  -4  -3   33.40    1.41
  -7   4   3   35.92    1.77
   6  -4  -3   36.88    1.39
  -6   4   3   36.79    1.70
   5  -4  -3   47.14    1.59
  -5   4   3   46.95    1.86
   4  -4  -3    1.81    0.26
  -4   4   3    2.22    0.13
  -4   4   3    2.15    0.13
  -4   4   3    2.51    0.39
   3  -4  -3  141.61    3.77
   3  -4  -3  137.22    3.64
   3  -4  -3  139.84    3.40
  -3   4   3  138.40    3.39
  -3   4   3  137.42    3.80
  -3   4   3  131.42    3.38
   2  -4  -3   70.07    1.98
   2  -4  -3   72.65    1.87
   2  -4  -3   71.28    2.09
  -2   4   3   68.47    2.05
  -2   4   3   67.37    1.79
  -2   4   3   72.41    1.81
   1  -4  -3   87.15    2.44
   1  -4  -3   89.80    2.31
   1  -4  -3   91.32    2.36
  -1   4   3   84.03    2.19
  -1   4   3   84.24    2.32
  -1   4   3   85.69    2.21
   0  -4  -3   58.63    1.63
   0  -4  -3   56.48    1.62
   0  -4  -3   56.33    1.70
   0  -4  -3   58.60    1.47
   0   4   3   56.13    1.62
   0   4   3   56.12    1.49
   0   4   3   57.17    1.51
  -1  -4  -3   13.12    0.55
  -1  -4  -3   14.92    0.62
  -1  -4  -3   13.56    0.58
   1   4   3   13.79    0.49
  -2  -4  -3  104.34    2.85
  -2  -4  -3  106.29    2.67
  -2  -4  -3  105.85    2.81
  -2  -4  -3  103.53    2.77
  -2  -4  -3   98.67    2.54
   2   4   3   99.76    2.80
   2   4   3  102.58    2.53
   2   4   3  104.37    2.66
   2   4   3  106.54    2.73
  -3  -4  -3   65.48    1.95
  -3  -4  -3   64.89    1.81
  -3  -4  -3   67.35    1.93
  -3  -4  -3   66.91    1.79
  -3  -4  -3   68.94    2.00
   3   4   3   63.90    1.86
   3   4   3   66.70    1.76
   3   4   3   65.06    1.81
  -4  -4  -3  168.59    4.40
  -4  -4  -3  165.18    4.41
  -4  -4  -3  173.32    4.27
  -4  -4  -3  172.75    4.50
  -4  -4  -3  165.55    4.31
   4   4   3  167.19    4.27
   4   4   3  164.69    4.48
   4   4   3  164.09    4.35
  -5  -4  -3   18.28    0.79
  -5  -4  -3   17.74    0.80
  -5  -4  -3   18.35    0.86
  -5  -4  -3   18.67    0.81
  -5  -4  -3   17.42    0.69
   5   4   3   18.66    0.89
   5   4   3   16.69    0.76
   5   4   3   18.35    0.72
  -6  -4  -3    0.43    0.18
  -6  -4  -3    0.24    0.15
  -6  -4  -3    0.32    0.15
  -6  -4  -3    0.16    0.09
  -6  -4  -3    0.29    0.15
   6   4   3    0.31    0.12
   6   4   3    0.15    0.12
   6   4   3    0.06    0.14
  -7  -4  -3    2.28    0.30
  -7  -4  -3    2.86    0.42
  -7  -4  -3    2.46    0.40
   7   4   3    2.70    0.40
   7   4   3    2.19    0.30
  -8  -4  -3    6.47    0.60
  -8  -4  -3    6.44    0.59
  -8  -4  -3    8.11    0.55
  -8  -4  -3    7.57    0.48
   8   4   3    6.51    0.55
   8   4   3    7.08    0.50
  -9  -4  -3   15.23    0.94
  -9  -4  -3   13.74    0.97
  -9  -4  -3   13.85    0.71
   9   4   3   13.71    0.86
 -10  -4  -3    4.97    0.76
 -10  -4  -3    3.12    0.39
  10   4   3    3.81    0.57
 -11  -4  -3    0.44    0.35
 -11  -4  -3    0.64    0.22
  11   4   3    1.04    0.37
 -12  -4  -3    7.49    0.55
   8  -5  -3    2.43    0.46
  -8   5   3    3.72    0.74
   7  -5  -3    4.77    0.59
  -7   5   3    3.71    0.67
   6  -5  -3   39.27    1.53
  -6   5   3   40.74    1.83
   5  -5  -3   81.46    2.56
  -5   5   3   87.49    2.88
  -5   5   3   86.00    2.14
   4  -5  -3   56.85    1.86
  -4   5   3   57.93    1.57
  -4   5   3   61.28    2.09
  -4   5   3   59.50    1.59
   3  -5  -3   16.14    0.70
   3  -5  -3   15.50    0.91
   3  -5  -3   14.36    0.69
  -3   5   3   14.43    0.53
  -3   5   3   14.15    0.76
  -3   5   3   14.08    0.51
   2  -5  -3   48.30    1.54
   2  -5  -3   50.90    1.68
   2  -5  -3   48.97    1.40
  -2   5   3   50.80    1.59
  -2   5   3   48.68    1.38
  -2   5   3   48.19    1.35
   1  -5  -3   21.59    0.82
   1  -5  -3   21.43    0.76
   1  -5  -3   21.33    0.91
  -1   5   3   21.03    0.68
  -1   5   3   22.10    0.72
  -1   5   3   21.91    0.78
   0  -5  -3   98.96    2.53
   0  -5  -3   93.77    2.50
   0  -5  -3   83.08    2.56
   0  -5  -3   94.26    2.63
   0   5   3   86.88    2.33
   0   5   3   92.03    2.39
   0   5   3   88.75    2.51
  -1  -5  -3  365.92    8.93
  -1  -5  -3  373.38    8.82
  -1  -5  -3  383.97    9.06
  -1  -5  -3  364.72    8.95
   1   5   3  343.28    8.98
   1   5   3  373.49    8.99
   1   5   3  349.79    8.82
   1   5   3  340.72    9.01
  -2  -5  -3  207.88    5.36
  -2  -5  -3  201.26    5.40
  -2  -5  -3  215.29    5.35
  -2  -5  -3  208.09    5.21
   2   5   3  212.39    5.40
   2   5   3  216.88    5.28
   2   5   3  203.25    5.20
   2   5   3  206.10    5.06
  -3  -5  -3    2.17    0.18
  -3  -5  -3    2.24    0.32
  -3  -5  -3    2.24    0.29
   3   5   3    2.46    0.28
   3   5   3    1.90    0.21
   3   5   3    2.24    0.27
   3   5   3    2.58    0.19
  -4  -5  -3   55.96    1.76
  -4  -5  -3   55.09    1.59
  -4  -5  -3   55.68    1.72
  -4  -5  -3   53.70    1.61
  -4  -5  -3   52.71    1.78
   4   5   3   54.39    1.59
   4   5   3   51.99    1.78
   4   5   3   53.23    1.66
  -5  -5  -3   29.13    1.12
  -5  -5  -3   32.79    1.19
  -5  -5  -3   30.80    1.19
  -5  -5  -3   31.58    1.05
  -5  -5  -3   30.68    1.24
   5   5   3   30.88    1.26
   5   5   3   30.87    1.14
   5   5   3   30.60    1.06
  -6  -5  -3   15.47    0.85
  -6  -5  -3   15.38    0.80
  -6  -5  -3   16.05    0.80
  -6  -5  -3   15.14    0.67
  -6  -5  -3   15.08    0.79
   6   5   3   16.54    0.71
   6   5   3   14.96    0.77
   6   5   3   15.30    0.87
  -7  -5  -3    1.98    0.34
  -7  -5  -3    2.55    0.33
  -7  -5  -3    2.32    0.41
  -7  -5  -3    2.67    0.43
   7   5   3    3.16    0.36
   7   5   3    2.46    0.37
  -8  -5  -3    1.68    0.26
  -8  -5  -3    2.25    0.42
  -8  -5  -3    2.86    0.41
  -8  -5  -3    2.65    0.47
   8   5   3    2.69    0.38
   8   5   3    2.32    0.41
  -9  -5  -3   57.17    2.16
  -9  -5  -3   61.05    2.04
  -9  -5  -3   56.58    2.26
  -9  -5  -3   58.00    1.85
   9   5   3   56.58    2.10
 -10  -5  -3   13.94    0.73
 -10  -5  -3   14.11    1.06
  10   5   3   11.99    0.88
 -11  -5  -3    0.30    0.28
 -11  -5  -3    0.72    0.22
  11   5   3    0.67    0.31
 -12  -5  -3    1.18    0.27
   8  -6  -3    9.57    0.81
  -8   6   3    8.69    0.97
   7  -6  -3   -0.02    0.18
  -7   6   3   -0.09    0.20
   6  -6  -3    2.86    0.46
  -6   6   3    3.79    0.63
   5  -6  -3    8.06    0.61
  -5   6   3    9.25    0.75
  -5   6   3    9.03    0.39
   4  -6  -3   49.72    1.74
  -4   6   3   50.01    1.89
  -4   6   3   52.15    1.47
   3  -6  -3   22.03    0.97
  -3   6   3   23.74    0.81
  -3   6   3   23.77    1.05
   2  -6  -3    2.40    0.37
   2  -6  -3    2.35    0.32
   2  -6  -3    2.14    0.32
   2  -6  -3    2.11    0.22
  -2   6   3    2.59    0.33
  -2   6   3    2.38    0.21
   1  -6  -3   48.24    1.68
   1  -6  -3   48.17    1.45
   1  -6  -3   48.77    1.55
   1  -6  -3   47.38    1.45
  -1   6   3   48.77    1.46
  -1   6   3   45.87    1.53
  -1   6   3   46.91    1.40
  -1   6   3   46.28    1.39
   0  -6  -3    0.59    0.15
   0  -6  -3    0.33    0.15
   0  -6  -3    0.45    0.12
   0  -6  -3    1.04    0.21
   0   6   3    0.72    0.12
   0   6   3    0.84    0.15
  -1  -6  -3  182.97    4.67
  -1  -6  -3  178.15    4.80
  -1  -6  -3  181.78    4.68
  -1  -6  -3  181.74    4.55
   1   6   3  179.91    4.54
   1   6   3  179.98    4.72
   1   6   3  174.70    4.37
   1   6   3  171.53    4.39
  -2  -6  -3   16.71    0.82
  -2  -6  -3   18.57    0.78
  -2  -6  -3   18.08    0.69
  -2  -6  -3   16.96    0.77
   2   6   3   16.99    0.57
   2   6   3   17.11    0.68
   2   6   3   19.97    0.75
   2   6   3   17.98    0.82
  -3  -6  -3    0.41    0.16
  -3  -6  -3   -0.05    0.07
  -3  -6  -3    0.19    0.10
  -3  -6  -3    0.11    0.09
  -3  -6  -3    0.05    0.06
   3   6   3   -0.02    0.08
   3   6   3    0.03    0.07
   3   6   3    0.05    0.07
  -4  -6  -3   57.73    1.93
  -4  -6  -3   58.24    1.88
  -4  -6  -3   59.04    1.71
  -4  -6  -3   56.52    1.70
  -4  -6  -3   58.81    1.85
   4   6   3   54.11    1.90
   4   6   3   56.89    1.79
   4   6   3   59.47    1.73
  -5  -6  -3   97.57    2.94
  -5  -6  -3  102.03    3.01
  -5  -6  -3  107.59    2.91
  -5  -6  -3  104.95    2.81
  -5  -6  -3   97.65    3.04
   5   6   3   99.06    3.07
   5   6   3  103.28    2.93
   5   6   3  104.43    2.83
  -6  -6  -3    0.14    0.15
  -6  -6  -3    0.05    0.08
  -6  -6  -3    0.29    0.14
  -6  -6  -3    0.59    0.19
  -6  -6  -3    0.27    0.16
   6   6   3    0.14    0.13
   6   6   3    0.61    0.17
  -7  -6  -3    1.58    0.25
  -7  -6  -3    1.80    0.34
  -7  -6  -3    1.88    0.35
  -7  -6  -3    1.47    0.33
   7   6   3    1.82    0.32
   7   6   3    1.95    0.30
  -8  -6  -3   12.63    0.65
  -8  -6  -3   11.40    0.81
  -8  -6  -3   11.94    0.77
  -8  -6  -3   12.51    0.83
   8   6   3   11.84    0.68
   8   6   3   11.13    0.75
  -9  -6  -3   25.19    1.04
  -9  -6  -3   24.49    1.33
  -9  -6  -3   23.77    1.26
  -9  -6  -3   26.39    1.21
   9   6   3   24.85    1.24
 -10  -6  -3   25.84    1.06
 -10  -6  -3   23.90    1.40
  10   6   3   22.92    1.26
 -11  -6  -3    4.05    0.74
 -11  -6  -3    3.79    0.44
  11   6   3    3.32    0.58
   7  -7  -3   12.72    0.91
   6  -7  -3    4.12    0.57
  -6   7   3    3.25    0.63
   5  -7  -3    8.15    0.64
  -5   7   3    7.83    0.71
  -5   7   3    6.77    0.37
   4  -7  -3    7.65    0.59
  -4   7   3    7.12    0.63
  -4   7   3    8.15    0.43
   3  -7  -3   61.95    2.05
  -3   7   3   59.09    2.07
  -3   7   3   64.90    1.82
   2  -7  -3   25.17    1.06
   2  -7  -3   24.69    0.90
   2  -7  -3   25.53    1.07
  -2   7   3   24.74    0.90
  -2   7   3   25.29    1.03
   1  -7  -3   47.17    1.62
   1  -7  -3   48.01    1.79
   1  -7  -3   48.06    1.51
  -1   7   3   47.50    1.50
  -1   7   3   48.95    1.48
   0  -7  -3   36.97    1.35
   0  -7  -3   38.32    1.27
   0  -7  -3   38.15    1.31
   0  -7  -3   39.31    1.51
   0   7   3   39.58    1.18
   0   7   3   37.84    1.24
  -1  -7  -3    1.80    0.27
  -1  -7  -3    2.16    0.36
  -1  -7  -3    1.10    0.18
   1   7   3    2.21    0.25
   1   7   3    1.28    0.25
   1   7   3    1.15    0.14
   1   7   3    1.15    0.21
  -2  -7  -3   23.20    1.05
  -2  -7  -3   23.26    0.96
  -2  -7  -3   21.72    0.84
  -2  -7  -3   23.01    0.96
   2   7   3   23.49    0.84
   2   7   3   22.25    0.90
   2   7   3   22.29    0.85
   2   7   3   21.67    0.99
  -3  -7  -3  179.77    4.88
  -3  -7  -3  180.41    5.03
  -3  -7  -3  193.49    4.76
  -3  -7  -3  181.23    4.92
   3   7   3  187.82    4.84
   3   7   3  179.20    4.98
   3   7   3  184.07    4.75
  -4  -7  -3    1.15    0.27
  -4  -7  -3    1.92    0.30
  -4  -7  -3    1.21    0.19
  -4  -7  -3    0.70    0.22
  -4  -7  -3    1.31    0.22
   4   7   3    0.87    0.20
   4   7   3    0.89    0.24
   4   7   3    1.09    0.20
  -5  -7  -3  116.73    3.40
  -5  -7  -3  113.48    3.33
  -5  -7  -3  116.53    3.16
  -5  -7  -3  120.42    3.23
  -5  -7  -3  114.97    3.45
   5   7   3  118.04    3.48
   5   7   3  113.02    3.17
   5   7   3  110.80    3.28
  -6  -7  -3   19.08    0.82
  -6  -7  -3   19.88    1.03
  -6  -7  -3   19.67    0.99
  -6  -7  -3   20.01    0.93
  -6  -7  -3   19.64    0.96
   6   7   3   18.37    0.92
   6   7   3   20.65    0.87
  -7  -7  -3   83.23    2.73
  -7  -7  -3   89.65    2.74
  -7  -7  -3   79.74    2.75
  -7  -7  -3   86.21    2.49
   7   7   3   81.03    2.65
   7   7   3   86.56    2.54
  -8  -7  -3    0.94    0.30
  -8  -7  -3    0.12    0.18
  -8  -7  -3    0.33    0.16
  -8  -7  -3    0.25    0.20
   8   7   3    0.26    0.15
   8   7   3    0.25    0.20
  -9  -7  -3    6.14    0.65
  -9  -7  -3    7.30    0.64
  -9  -7  -3    7.37    0.52
  -9  -7  -3    5.78    0.88
   9   7   3    7.28    0.66
 -10  -7  -3   10.72    0.66
 -10  -7  -3   11.66    0.83
 -10  -7  -3   10.82    0.91
  10   7   3   11.04    0.86
 -11  -7  -3   30.59    1.70
 -11  -7  -3   29.69    1.22
   6  -8  -3    7.29    0.71
   5  -8  -3    0.27    0.22
  -5   8   3    0.13    0.11
   4  -8  -3    3.36    0.48
  -4   8   3    4.14    0.34
   3  -8  -3   11.17    0.74
  -3   8   3   12.55    0.78
  -3   8   3   11.83    0.60
   2  -8  -3   30.52    1.27
   2  -8  -3   30.18    1.27
  -2   8   3   29.50    1.08
  -2   8   3   30.89    1.21
   1  -8  -3    0.28    0.14
   1  -8  -3   -0.04    0.12
  -1   8   3    0.08    0.10
  -1   8   3    0.15    0.11
   0  -8  -3    1.68    0.35
   0  -8  -3    2.10    0.34
   0  -8  -3    1.91    0.32
   0  -8  -3    2.23    0.31
   0   8   3    2.09    0.27
   0   8   3    2.24    0.23
  -1  -8  -3   56.14    1.85
  -1  -8  -3   52.62    1.96
  -1  -8  -3   54.86    1.80
  -1  -8  -3   53.28    1.70
   1   8   3   55.27    1.54
   1   8   3   55.82    1.70
  -2  -8  -3   96.26    2.80
  -2  -8  -3   93.45    2.63
  -2  -8  -3   94.66    2.95
  -2  -8  -3   92.41    2.77
   2   8   3   86.45    2.82
   2   8   3   95.67    2.64
   2   8   3   92.96    2.44
  -3  -8  -3   19.88    0.81
  -3  -8  -3   18.24    0.90
  -3  -8  -3   19.02    0.90
  -3  -8  -3   17.99    0.98
   3   8   3   17.11    0.92
   3   8   3   17.97    0.84
   3   8   3   17.50    0.78
  -4  -8  -3   24.04    1.17
  -4  -8  -3   25.23    1.09
  -4  -8  -3   24.98    0.98
  -4  -8  -3   25.36    0.91
  -4  -8  -3   26.17    1.14
   4   8   3   25.71    0.99
   4   8   3   24.35    1.05
   4   8   3   24.71    1.18
  -5  -8  -3    0.64    0.23
  -5  -8  -3    0.73    0.24
  -5  -8  -3    1.03    0.28
  -5  -8  -3    1.15    0.22
  -5  -8  -3    0.95    0.21
   5   8   3    0.91    0.21
   5   8   3    0.81    0.21
   5   8   3    0.92    0.30
  -6  -8  -3   37.56    1.58
  -6  -8  -3   37.22    1.54
  -6  -8  -3   39.04    1.43
  -6  -8  -3   38.28    1.34
   6   8   3   37.22    1.36
   6   8   3   36.42    1.46
  -7  -8  -3   22.06    1.17
  -7  -8  -3   21.27    0.93
  -7  -8  -3   23.23    1.09
  -7  -8  -3   20.82    1.11
   7   8   3   21.29    0.97
   7   8   3   20.63    1.06
  -8  -8  -3   34.62    1.61
  -8  -8  -3   35.37    1.34
  -8  -8  -3   36.57    1.58
  -8  -8  -3   34.74    1.54
   8   8   3   37.10    1.55
   8   8   3   36.72    1.41
  -9  -8  -3    0.16    0.23
  -9  -8  -3    0.30    0.23
  -9  -8  -3    0.42    0.19
   9   8   3    0.49    0.24
 -10  -8  -3    2.43    0.54
 -10  -8  -3    2.70    0.39
 -10  -8  -3    2.90    0.52
 -11  -8  -3    8.79    0.89
 -11  -8  -3    8.72    0.62
   6  -9  -3   10.63    0.88
   5  -9  -3    1.45    0.40
  -5   9   3    2.07    0.27
   4  -9  -3    2.21    0.43
  -4   9   3    2.39    0.31
   3  -9  -3    9.07    0.70
  -3   9   3    8.30    0.53
   2  -9  -3    8.86    0.67
  -2   9   3    7.86    0.52
   1  -9  -3    9.80    0.58
   1  -9  -3    7.93    0.63
   1  -9  -3    8.81    0.65
  -1   9   3    9.02    0.55
   0  -9  -3   19.14    0.90
   0  -9  -3   18.66    0.95
   0   9   3   18.78    0.84
  -1  -9  -3    9.06    0.60
  -1  -9  -3    9.72    0.58
  -1  -9  -3    9.45    0.86
  -1  -9  -3    8.77    0.63
   1   9   3    8.88    0.54
  -2  -9  -3   24.72    1.00
  -2  -9  -3   25.00    1.10
  -2  -9  -3   25.01    1.25
  -2  -9  -3   24.93    1.12
   2   9   3   24.04    0.99
  -3  -9  -3   47.94    1.71
  -3  -9  -3   44.38    1.66
  -3  -9  -3   44.59    1.53
  -3  -9  -3   43.55    1.79
   3   9   3   45.97    1.54
  -4  -9  -3   47.80    1.76
  -4  -9  -3   43.51    1.67
  -4  -9  -3   45.94    1.85
  -4  -9  -3   48.72    1.58
   4   9   3   46.69    1.59
  -5  -9  -3   12.16    0.65
  -5  -9  -3   12.49    0.85
  -5  -9  -3   13.56    0.83
  -5  -9  -3   12.11    0.67
  -5  -9  -3   13.84    0.83
   5   9   3   11.31    0.90
   5   9   3   13.35    0.70
  -6  -9  -3    0.12    0.17
  -6  -9  -3    0.02    0.11
  -6  -9  -3   -0.04    0.11
  -6  -9  -3   -0.02    0.13
   6   9   3    0.17    0.16
   6   9   3    0.15    0.15
  -7  -9  -3   75.15    2.40
  -7  -9  -3   70.28    2.55
  -7  -9  -3   69.36    2.50
  -7  -9  -3   69.70    2.21
   7   9   3   70.63    2.46
   7   9   3   70.84    2.27
  -8  -9  -3   71.50    2.47
  -8  -9  -3   69.44    2.22
  -8  -9  -3   66.46    2.54
  -8  -9  -3   69.77    2.53
   8   9   3   73.40    2.33
  -9  -9  -3   33.15    1.32
  -9  -9  -3   33.75    1.60
  -9  -9  -3   32.58    1.56
 -10  -9  -3    2.36    0.38
 -10  -9  -3    3.60    0.63
 -10  -9  -3    2.95    0.54
 -11  -9  -3    0.58    0.40
 -11  -9  -3    0.44    0.21
 -11  -9  -3    0.44    0.37
   5 -10  -3   15.83    1.08
  -5  10   3   16.32    0.71
   4 -10  -3    2.92    0.53
  -4  10   3    3.06    0.37
   3 -10  -3    0.14    0.19
  -3  10   3    0.05    0.13
   2 -10  -3    2.49    0.46
  -2  10   3    2.13    0.34
   1 -10  -3    1.07    0.33
   1 -10  -3    0.98    0.28
  -1  10   3    0.79    0.22
   0 -10  -3   33.71    1.34
   0 -10  -3   33.71    1.43
   0  10   3   33.61    1.28
  -1 -10  -3   25.38    1.14
  -1 -10  -3   24.49    1.17
   1  10   3   26.37    1.07
  -2 -10  -3   12.38    0.77
  -2 -10  -3   11.28    0.67
  -2 -10  -3   11.14    0.75
   2  10   3   11.19    0.66
  -3 -10  -3   20.23    1.04
  -3 -10  -3   19.73    1.03
  -3 -10  -3   20.16    0.93
  -3 -10  -3   20.31    1.17
   3  10   3   20.07    0.92
  -4 -10  -3   59.95    2.14
  -4 -10  -3   58.73    1.93
  -4 -10  -3   59.67    2.09
  -4 -10  -3   58.76    2.26
   4  10   3   57.45    1.94
  -5 -10  -3   27.20    1.14
  -5 -10  -3   26.95    1.40
  -5 -10  -3   29.01    1.36
   5  10   3   30.11    1.19
  -6 -10  -3    5.18    0.69
  -6 -10  -3    3.66    0.44
  -6 -10  -3    3.72    0.54
   6  10   3    4.93    0.51
  -7 -10  -3    0.02    0.18
  -7 -10  -3    0.52    0.29
  -7 -10  -3    0.16    0.16
   7  10   3    0.24    0.18
  -8 -10  -3   23.77    1.08
  -8 -10  -3   24.53    1.34
   8  10   3   22.97    1.13
  -9 -10  -3   46.49    2.02
  -9 -10  -3   46.09    1.68
 -10 -10  -3   22.84    1.36
 -10 -10  -3   24.36    1.11
   4 -11  -3   24.20    1.33
  -4  11   3   21.95    0.97
   3 -11  -3    1.95    0.45
  -3  11   3    2.26    0.36
   2 -11  -3    0.15    0.22
  -2  11   3    0.25    0.17
   1 -11  -3    2.63    0.48
  -1  11   3    2.17    0.37
   0 -11  -3   21.21    1.14
   0 -11  -3   23.28    1.09
   0 -11  -3   20.84    1.14
   0  11   3   21.85    1.01
  -1 -11  -3   44.46    1.71
  -1 -11  -3   44.42    1.78
   1  11   3   46.58    1.64
  -2 -11  -3   13.94    0.89
  -2 -11  -3   15.51    0.90
  -2 -11  -3   16.28    0.92
   2  11   3   14.01    0.80
  -3 -11  -3   12.24    0.90
  -3 -11  -3   12.57    0.75
  -3 -11  -3   12.51    0.83
   3  11   3   13.71    0.76
  -4 -11  -3   27.99    1.20
  -4 -11  -3   29.13    1.54
  -4 -11  -3   30.07    1.40
   4  11   3   29.80    1.24
  -5 -11  -3   30.92    1.27
  -5 -11  -3   31.53    1.49
  -5 -11  -3   29.95    1.55
   5  11   3   30.42    1.28
  -6 -11  -3   47.06    1.68
  -6 -11  -3   47.28    1.95
  -6 -11  -3   42.44    1.95
   6  11   3   47.27    1.72
  -7 -11  -3   36.92    1.96
  -7 -11  -3   40.44    1.82
  -7 -11  -3   40.88    1.54
   7  11   3   39.34    1.57
  -8 -11  -3   14.73    1.05
  -8 -11  -3   13.68    0.81
   8  11   3   12.49    1.08
  -9 -11  -3    2.96    0.45
  -9 -11  -3    2.81    0.57
 -10 -11  -3   13.31    1.05
 -10 -11  -3    9.65    0.71
   2 -12  -3   12.97    0.96
  -2  12   3   15.38    0.84
   1 -12  -3    3.20    0.53
  -1  12   3    3.17    0.44
   0 -12  -3    3.88    0.58
   0 -12  -3    3.35    0.54
   0  12   3    4.53    0.53
  -1 -12  -3   25.28    1.85
  -1 -12  -3   23.13    1.18
  -1 -12  -3   22.79    1.53
   1  12   3   23.70    1.12
  -2 -12  -3   72.05    2.50
   2  12   3   72.11    2.37
  -3 -12  -3   58.72    2.06
  -3 -12  -3   60.44    2.23
   3  12   3   58.69    2.05
  -4 -12  -3   12.00    0.87
  -4 -12  -3   10.58    0.72
   4  12   3   10.83    0.74
  -5 -12  -3    1.63    0.43
  -5 -12  -3    1.14    0.29
   5  12   3    2.34    0.40
  -6 -12  -3   22.75    1.47
  -6 -12  -3   26.05    1.18
  -6 -12  -3   25.87    1.38
   6  12   3   24.49    1.18
  -7 -12  -3   27.80    1.50
  -7 -12  -3   27.22    1.24
   7  12   3   29.65    1.32
  -8 -12  -3   44.01    1.68
  -8 -12  -3   43.47    2.02
  -9 -12  -3    5.41    0.80
  -9 -12  -3    4.20    0.54
  -1  13   3   12.93    0.83
   0  13   3   13.04    0.84
  -1 -13  -3    1.09    0.33
   1  13   3    0.94    0.30
  -2 -13  -3   11.18    0.85
   2  13   3   12.30    0.81
  -3 -13  -3   42.19    1.83
   3  13   3   44.22    1.72
  -4 -13  -3   30.88    1.38
  -4 -13  -3   31.73    1.56
   4  13   3   32.58    1.42
  -5 -13  -3   19.64    1.05
  -5 -13  -3   20.58    1.23
   5  13   3   20.48    1.08
  -6 -13  -3   -0.09    0.16
  -6 -13  -3   -0.05    0.23
   6  13   3    0.13    0.20
  -7 -13  -3    0.37    0.22
  -7 -13  -3    0.43    0.32
   7  13   3    0.60    0.29
  -8 -13  -3   11.85    1.03
  -8 -13  -3   12.22    0.81
   1  14   3   12.97    0.87
  -2 -14  -3    3.61    0.59
   2  14   3    2.84    0.48
  -3 -14  -3    1.26    0.39
   3  14   3    0.98    0.31
  -4 -14  -3    3.44    0.54
  -4 -14  -3    4.17    0.65
   4  14   3    4.58    0.62
  -5 -14  -3    5.36    0.64
  -5 -14  -3    6.22    0.81
   5  14   3    5.89    0.67
  -6 -14  -3   14.77    1.12
  -6 -14  -3   13.36    0.90
   6  14   3   14.18    0.94
   5  13  -4   15.74    1.12
  -5 -13   4   16.41    1.25
  -5 -13   4   15.63    0.80
  -4 -13   4   16.98    0.87
  -4 -13   4   17.54    1.25
  -3 -13   4   22.02    1.06
  -3 -13   4   24.77    1.48
  -2 -13   4   12.27    1.02
  -2 -13   4   10.74    0.74
  -1 -13   4    0.30    0.22
  -1 -13   4    0.31    0.25
   0 -13   4    3.43    0.52
   0 -13   4    3.43    0.63
   7  12  -4   48.62    2.12
  -7 -12   4   50.45    2.35
  -7 -12   4   46.90    1.40
   6  12  -4   13.11    0.98
  -6 -12   4   12.57    1.08
  -6 -12   4   11.44    0.60
   5  12  -4    0.99    0.35
  -5 -12   4    1.69    0.28
  -5 -12   4    1.67    0.50
   4  12  -4   15.34    1.03
  -4 -12   4   14.93    0.77
  -4 -12   4   16.18    1.16
   3  12  -4   29.01    1.48
  -3 -12   4   29.79    1.22
  -3 -12   4   32.02    1.63
   2  12  -4   39.75    2.45
  -2 -12   4   41.86    1.90
  -2 -12   4   37.94    1.50
   1  12  -4    7.96    0.72
  -1 -12   4    7.71    0.62
  -1 -12   4    8.81    0.81
   0  12  -4    1.22    0.36
   0 -12   4    1.39    0.33
   0 -12   4    1.84    0.46
  -1  12  -4    5.30    0.67
   1 -12   4    4.89    0.67
   1 -12   4    4.65    0.57
  -2  12  -4   22.49    1.24
  -2  12  -4   21.39    1.17
   2 -12   4   22.23    1.17
   8  11  -4    2.76    0.55
  -8 -11   4    3.20    0.65
   7  11  -4   44.95    1.96
  -7 -11   4   43.59    1.27
  -7 -11   4   45.25    2.08
  -7 -11   4   49.28    2.22
   6  11  -4   24.55    1.32
  -6 -11   4   22.52    1.40
  -6 -11   4   24.19    0.88
   5  11  -4    7.67    0.71
  -5 -11   4    8.61    0.51
  -5 -11   4    8.03    0.81
   4  11  -4    1.00    0.34
  -4 -11   4   -0.02    0.10
  -4 -11   4    0.38    0.28
   3  11  -4    0.38    0.25
  -3 -11   4    0.68    0.31
  -3 -11   4    0.55    0.20
   2  11  -4   18.74    1.06
  -2 -11   4   18.75    0.89
  -2 -11   4   18.18    1.14
   1  11  -4   25.95    1.29
  -1 -11   4   27.30    1.40
  -1 -11   4   26.31    1.14
   0  11  -4    9.93    0.77
   0 -11   4    9.36    0.78
   0 -11   4    9.95    0.67
  -1  11  -4    0.46    0.22
  -1  11  -4    0.76    0.29
   1 -11   4    0.68    0.29
   1 -11   4    0.70    0.24
  -2  11  -4    0.12    0.19
  -2  11  -4    0.26    0.20
   2 -11   4    0.09    0.17
   2 -11   4    0.08    0.20
  -3  11  -4   19.93    1.10
  -3  11  -4   19.79    1.15
   3 -11   4   19.71    1.08
  -4  11  -4    5.73    0.76
  -4  11  -4    3.69    0.56
   4 -11   4    3.99    0.60
   8  10  -4    7.67    0.75
  -8 -10   4    7.80    0.85
  -8 -10   4    6.82    0.89
   7  10  -4    2.26    0.47
  -7 -10   4    2.20    0.52
  -7 -10   4    2.12    0.52
   6  10  -4   23.13    1.23
  -6 -10   4   23.80    0.82
  -6 -10   4   23.80    1.36
  -6 -10   4   22.95    1.36
   5  10  -4   35.56    1.55
  -5 -10   4   35.85    1.18
  -5 -10   4   34.63    1.69
   4  10  -4   23.09    1.20
  -4 -10   4   24.64    0.95
  -4 -10   4   27.69    1.41
   3  10  -4   46.94    1.82
  -3 -10   4   46.54    1.55
  -3 -10   4   47.76    1.96
   2  10  -4    0.27    0.21
  -2 -10   4    0.64    0.27
  -2 -10   4    0.18    0.21
  -2 -10   4    0.42    0.18
   1  10  -4   16.65    0.97
  -1 -10   4   18.00    1.08
  -1 -10   4   17.40    1.05
  -1 -10   4   17.66    0.84
   0  10  -4    7.67    0.64
   0  10  -4    8.52    0.69
   0 -10   4    8.05    0.75
   0 -10   4    8.59    0.71
   0 -10   4    8.10    0.57
  -1  10  -4   22.03    1.06
  -1  10  -4   22.91    1.16
   1 -10   4   20.07    1.00
   1 -10   4   22.95    1.19
   1 -10   4   21.96    1.30
  -2  10  -4    0.59    0.26
  -2  10  -4    0.70    0.24
   2 -10   4    0.94    0.29
   2 -10   4    0.91    0.30
   2 -10   4    0.98    0.38
  -3  10  -4    2.48    0.46
  -3  10  -4    2.00    0.42
   3 -10   4    2.18    0.40
  -4  10  -4    7.07    0.70
  -4  10  -4    7.39    0.65
   4 -10   4    6.11    0.69
  -5  10  -4    8.55    0.79
  -5  10  -4    6.78    0.72
   5 -10   4    8.85    0.75
   9   9  -4   15.64    1.05
  -9  -9   4   15.78    1.16
   8   9  -4   35.02    1.58
  -8  -9   4   34.49    1.74
  -8  -9   4   33.49    1.79
   7   9  -4    6.11    0.61
  -7  -9   4    5.30    0.76
  -7  -9   4    4.81    0.70
   6   9  -4    4.77    0.59
  -6  -9   4    4.67    0.27
  -6  -9   4    3.95    0.63
  -6  -9   4    4.93    0.72
   5   9  -4    9.81    0.72
  -5  -9   4   10.06    0.81
  -5  -9   4    9.42    0.46
  -5  -9   4    9.00    0.78
   4   9  -4   19.32    1.00
  -4  -9   4   19.30    0.76
  -4  -9   4   18.84    1.11
  -4  -9   4   19.17    0.98
   3   9  -4   61.79    2.16
  -3  -9   4   65.43    2.34
  -3  -9   4   63.25    2.21
  -3  -9   4   65.08    1.92
   2   9  -4   38.81    1.55
  -2  -9   4   43.41    1.71
  -2  -9   4   38.68    1.62
  -2  -9   4   39.41    1.35
   1   9  -4   33.30    1.36
  -1  -9   4   33.59    1.47
  -1  -9   4   32.03    1.44
  -1  -9   4   31.85    1.19
   0   9  -4   22.89    1.11
   0   9  -4   24.55    1.18
   0  -9   4   25.63    1.03
   0  -9   4   22.87    1.23
   0  -9   4   26.64    1.23
  -1   9  -4   51.88    1.90
  -1   9  -4   52.64    1.95
  -1   9  -4   53.30    1.82
   1  -9   4   55.52    1.81
   1  -9   4   53.27    2.14
   1  -9   4   54.26    1.99
  -2   9  -4    9.14    0.64
  -2   9  -4   12.41    0.79
   2  -9   4    8.82    0.61
   2  -9   4    9.67    0.70
   2  -9   4    7.96    0.76
  -3   9  -4    5.87    0.62
  -3   9  -4    6.35    0.60
   3  -9   4    6.31    0.57
   3  -9   4    5.92    0.53
   3  -9   4    6.01    0.81
  -4   9  -4    0.27    0.21
  -4   9  -4    0.76    0.30
   4  -9   4    0.51    0.23
  -5   9  -4    6.37    0.67
  -5   9  -4    7.20    0.71
   5  -9   4    7.13    0.74
  -6   9  -4    3.97    0.54
  -6   9  -4    4.63    0.70
   6  -9   4    3.50    0.56
   9   8  -4    7.79    0.73
  -9  -8   4    7.32    0.99
   8   8  -4    9.22    0.74
  -8  -8   4    8.71    0.88
  -8  -8   4    9.22    0.83
   7   8  -4   21.79    1.12
  -7  -8   4   22.19    1.35
  -7  -8   4   23.90    1.31
   6   8  -4   18.87    1.02
  -6  -8   4   21.43    1.02
  -6  -8   4   23.18    1.30
  -6  -8   4   21.18    1.20
   5   8  -4    2.09    0.38
  -5  -8   4    1.79    0.40
  -5  -8   4    1.60    0.29
  -5  -8   4    1.36    0.17
  -5  -8   4    1.77    0.41
   4   8  -4    3.59    0.46
  -4  -8   4    3.24    0.48
  -4  -8   4    3.35    0.26
  -4  -8   4    2.95    0.40
  -4  -8   4    3.76    0.54
   3   8  -4   26.12    1.11
  -3  -8   4   24.28    0.88
  -3  -8   4   24.31    1.10
  -3  -8   4   23.95    1.19
   2   8  -4  121.54    3.57
  -2  -8   4  129.38    3.68
  -2  -8   4  124.85    3.35
  -2  -8   4  125.65    3.74
   1   8  -4    8.92    0.61
  -1  -8   4    9.26    0.67
  -1  -8   4    8.71    0.50
  -1  -8   4    9.37    0.68
   0   8  -4    0.51    0.20
   0   8  -4    0.98    0.23
   0  -8   4    0.81    0.26
   0  -8   4    0.76    0.25
   0  -8   4    0.45    0.16
  -1   8  -4   59.68    2.10
  -1   8  -4   63.42    1.98
  -1   8  -4   60.92    2.05
   1  -8   4   61.70    2.27
   1  -8   4   60.98    2.11
   1  -8   4   61.68    1.94
  -2   8  -4   19.95    1.02
  -2   8  -4   21.23    0.94
  -2   8  -4   19.67    0.97
   2  -8   4   19.16    0.89
   2  -8   4   19.86    0.99
   2  -8   4   18.62    1.12
  -3   8  -4    0.55    0.19
  -3   8  -4    0.30    0.20
   3  -8   4    0.73    0.25
   3  -8   4    0.66    0.28
   3  -8   4    0.36    0.19
  -4   8  -4    2.04    0.38
  -4   8  -4    1.81    0.38
   4  -8   4    1.14    0.28
   4  -8   4    1.60    0.44
  -5   8  -4    3.90    0.60
  -5   8  -4    3.45    0.48
   5  -8   4    3.74    0.51
  -6   8  -4    8.00    0.76
  -6   8  -4    8.18    0.67
   6  -8   4    6.98    0.63
  -7   8  -4    3.07    0.62
  -7   8  -4    2.87    0.48
  10   7  -4   18.55    1.15
   9   7  -4    2.37    0.46
  -9  -7   4    2.53    0.58
   8   7  -4    2.32    0.43
  -8  -7   4    2.21    0.51
  -8  -7   4    2.87    0.52
   7   7  -4   16.10    0.90
  -7  -7   4   16.03    0.63
  -7  -7   4   15.69    1.10
  -7  -7   4   16.69    1.04
   6   7  -4   46.19    1.71
  -6  -7   4   49.33    1.92
  -6  -7   4   45.83    1.49
  -6  -7   4   50.59    2.06
   5   7  -4   16.48    0.82
  -5  -7   4   15.16    0.71
  -5  -7   4   14.35    0.47
  -5  -7   4   15.92    0.94
  -5  -7   4   14.53    0.95
  -5  -7   4   13.70    0.46
   4   7  -4    3.85    0.38
  -4  -7   4    4.49    0.26
  -4  -7   4    4.67    0.48
  -4  -7   4    4.37    0.37
  -4  -7   4    4.66    0.51
   3   7  -4  101.79    2.92
  -3  -7   4   99.23    2.64
  -3  -7   4   98.09    3.08
  -3  -7   4  102.35    2.92
   2   7  -4   23.02    0.99
  -2  -7   4   23.95    0.85
  -2  -7   4   23.20    1.10
  -2  -7   4   26.82    1.08
   1   7  -4   72.92    2.24
  -1  -7   4   70.65    2.34
  -1  -7   4   73.39    2.06
  -1  -7   4   72.02    2.31
   0   7  -4   10.59    0.63
   0   7  -4   10.41    0.56
   0  -7   4   10.40    0.69
   0  -7   4   13.43    0.75
   0  -7   4   10.05    0.53
  -1   7  -4    4.24    0.43
  -1   7  -4    4.03    0.42
  -1   7  -4    3.66    0.43
   1  -7   4    4.39    0.37
   1  -7   4    3.27    0.46
   1  -7   4    3.14    0.42
  -2   7  -4   33.55    1.48
  -2   7  -4   31.85    1.19
  -2   7  -4   32.13    1.32
  -2   7  -4   31.79    1.27
   2  -7   4   31.43    1.28
   2  -7   4   32.60    1.20
   2  -7   4   31.42    1.44
  -3   7  -4   27.42    1.16
  -3   7  -4   27.58    1.11
  -3   7  -4   27.49    1.35
  -3   7  -4   27.97    1.22
   3  -7   4   26.71    1.09
   3  -7   4   28.64    1.18
   3  -7   4   26.03    1.33
  -4   7  -4   10.40    0.65
  -4   7  -4   11.79    0.87
  -4   7  -4   11.41    0.76
   4  -7   4   10.01    0.83
   4  -7   4   10.39    0.65
   4  -7   4   10.96    0.75
  -5   7  -4    0.26    0.23
  -5   7  -4    0.86    0.26
  -5   7  -4    0.11    0.18
   5  -7   4    0.01    0.14
   5  -7   4    0.24    0.24
  -6   7  -4    2.87    0.44
  -6   7  -4    2.38    0.48
   6  -7   4    3.16    0.46
  -7   7  -4    7.30    0.77
  -7   7  -4    8.29    0.66
  -8   7  -4    2.62    0.46
  10   6  -4   11.39    0.87
   9   6  -4    7.32    0.65
  -9  -6   4    6.56    0.93
   8   6  -4    1.27    0.32
  -8  -6   4    1.04    0.33
  -8  -6   4    0.91    0.38
   7   6  -4    1.72    0.33
  -7  -6   4    1.81    0.46
  -7  -6   4    1.74    0.38
   6   6  -4   22.29    1.00
  -6  -6   4   22.06    0.76
  -6  -6   4   22.79    1.27
  -6  -6   4   21.91    0.76
  -6  -6   4   22.31    1.14
   5   6  -4    2.92    0.36
  -5  -6   4    5.16    0.54
  -5  -6   4    3.53    0.28
  -5  -6   4    2.90    0.45
  -5  -6   4    3.02    0.26
   4   6  -4    5.50    0.42
  -4  -6   4    6.26    0.25
  -4  -6   4    5.91    0.38
  -4  -6   4    6.47    0.58
  -4  -6   4    5.72    0.51
  -4  -6   4    5.94    0.24
  -4  -6   4    6.46    0.40
   3   6  -4    7.08    0.47
  -3  -6   4    7.75    0.45
  -3  -6   4    8.19    0.35
  -3  -6   4    9.48    0.65
  -3  -6   4    9.00    0.62
  -3  -6   4    7.45    0.46
  -3  -6   4    7.42    0.33
   2   6  -4   87.17    2.43
  -2  -6   4   87.08    2.45
  -2  -6   4   80.24    2.18
  -2  -6   4   80.00    2.56
  -2  -6   4   79.70    2.38
  -2  -6   4   84.08    2.21
   1   6  -4   15.24    0.70
   1   6  -4   15.18    0.63
  -1  -6   4   13.45    0.67
  -1  -6   4   14.80    0.73
  -1  -6   4   13.08    0.75
  -1  -6   4   14.13    0.57
   0   6  -4   24.28    0.88
   0   6  -4   23.81    0.95
   0  -6   4   23.12    0.84
   0  -6   4   23.22    1.02
   0  -6   4   24.69    1.04
   0  -6   4   23.46    0.98
  -1   6  -4    4.06    0.37
  -1   6  -4    3.66    0.41
  -1   6  -4    3.96    0.39
  -1   6  -4    4.09    0.32
   1  -6   4    3.84    0.38
   1  -6   4    4.91    0.41
   1  -6   4    4.58    0.44
   1  -6   4    4.77    0.41
   1  -6   4    4.67    0.34
  -2   6  -4    1.45    0.26
  -2   6  -4    1.03    0.20
  -2   6  -4    1.45    0.28
  -2   6  -4    2.03    0.39
  -2   6  -4    1.62    0.26
   2  -6   4    1.89    0.34
   2  -6   4    1.46    0.29
   2  -6   4    1.41    0.23
   2  -6   4    3.45    0.38
   2  -6   4    1.79    0.36
  -3   6  -4   11.97    0.67
  -3   6  -4   11.45    0.70
  -3   6  -4   10.88    0.60
  -3   6  -4   11.97    0.62
  -3   6  -4   12.73    0.81
   3  -6   4   12.32    0.81
   3  -6   4   10.73    0.69
   3  -6   4   11.10    0.65
   3  -6   4   10.48    0.59
  -4   6  -4   44.30    1.64
  -4   6  -4   43.65    1.69
  -4   6  -4   47.48    1.58
  -4   6  -4   46.92    1.58
  -4   6  -4   44.37    1.83
   4  -6   4   47.57    1.88
   4  -6   4   47.15    1.59
   4  -6   4   47.86    1.60
  -5   6  -4   52.90    2.10
  -5   6  -4   54.25    1.98
  -5   6  -4   51.37    1.77
  -5   6  -4   55.23    1.80
   5  -6   4   52.75    2.11
   5  -6   4   52.56    1.80
  -6   6  -4    0.44    0.26
  -6   6  -4    0.81    0.31
  -6   6  -4    1.28    0.28
   6  -6   4    0.54    0.21
  -7   6  -4    0.50    0.29
  -7   6  -4    0.67    0.25
   7  -6   4    0.62    0.26
  -8   6  -4    8.16    0.65
  -8   6  -4    8.90    0.88
  10   5  -4    5.48    0.67
   9   5  -4    7.16    0.63
  -9  -5   4    7.97    1.03
   8   5  -4   10.14    0.69
  -8  -5   4   10.12    0.92
   7   5  -4    0.51    0.20
  -7  -5   4    0.88    0.29
  -7  -5   4    0.88    0.35
   6   5  -4   93.85    2.72
  -6  -5   4   90.41    3.13
  -6  -5   4   95.05    2.94
   5   5  -4   18.07    0.78
  -5  -5   4   17.06    0.57
  -5  -5   4   15.06    0.95
  -5  -5   4   16.59    0.89
  -5  -5   4   15.98    0.55
   4   5  -4   89.31    2.48
  -4  -5   4   90.33    2.33
  -4  -5   4   84.71    2.31
  -4  -5   4   86.63    2.69
  -4  -5   4   84.72    2.79
   3   5  -4   18.92    0.75
  -3  -5   4   17.83    0.68
  -3  -5   4   18.39    0.53
  -3  -5   4   18.15    0.93
  -3  -5   4   17.94    0.70
  -3  -5   4   18.73    0.53
  -3  -5   4   19.15    0.91
   2   5  -4   19.49    0.77
  -2  -5   4   17.40    0.86
  -2  -5   4   18.76    0.90
  -2  -5   4   19.84    0.74
  -2  -5   4   19.52    0.76
  -2  -5   4   18.81    0.60
  -2  -5   4   19.50    0.61
   1   5  -4   25.37    0.91
  -1  -5   4   24.25    0.78
  -1  -5   4   24.14    1.02
  -1  -5   4   24.60    0.77
  -1  -5   4   24.67    0.91
  -1  -5   4   24.14    0.93
   0   5  -4  146.25    3.72
   0   5  -4  144.28    3.72
   0   5  -4  140.18    3.82
   0   5  -4  149.59    3.98
   0  -5   4  142.07    3.91
   0  -5   4  145.19    3.69
   0  -5   4  144.79    3.95
  -1   5  -4   34.52    1.10
  -1   5  -4   34.70    1.11
  -1   5  -4   33.60    1.18
  -1   5  -4   34.85    1.31
   1  -5   4   33.09    1.23
   1  -5   4   33.81    1.29
   1  -5   4   32.32    1.08
   1  -5   4   33.12    1.24
   1  -5   4   35.35    1.14
  -2   5  -4    5.33    0.40
  -2   5  -4    5.56    0.44
  -2   5  -4    5.46    0.36
  -2   5  -4    5.79    0.37
  -2   5  -4    5.25    0.47
   2  -5   4    6.04    0.43
   2  -5   4    5.60    0.45
   2  -5   4    5.48    0.39
   2  -5   4    5.85    0.37
   2  -5   4    5.31    0.47
  -3   5  -4   12.88    0.67
  -3   5  -4   12.03    0.76
  -3   5  -4   12.46    0.60
  -3   5  -4   12.60    0.70
   3  -5   4   12.78    0.66
   3  -5   4   13.25    0.75
   3  -5   4   12.37    0.77
   3  -5   4   10.83    0.58
   3  -5   4   11.96    0.64
  -4   5  -4   41.98    1.63
  -4   5  -4   37.25    1.32
  -4   5  -4   38.17    1.49
  -4   5  -4   38.96    1.43
   4  -5   4   40.36    1.44
   4  -5   4   39.32    1.37
   4  -5   4   40.76    1.63
   4  -5   4   40.14    1.37
  -5   5  -4  102.29    2.90
  -5   5  -4  102.42    2.91
  -5   5  -4  101.54    3.13
  -5   5  -4  100.86    3.24
   5  -5   4   99.02    3.23
   5  -5   4  101.07    3.02
   5  -5   4  102.98    2.92
  -6   5  -4   23.45    1.01
  -6   5  -4   25.96    1.26
  -6   5  -4   23.50    1.02
  -6   5  -4   22.69    1.26
   6  -5   4   23.77    1.04
   6  -5   4   22.34    1.25
  -7   5  -4    1.40    0.39
  -7   5  -4    1.00    0.28
  -7   5  -4    0.69    0.29
  -7   5  -4    0.95    0.24
   7  -5   4    1.11    0.29
  -8   5  -4    3.16    0.44
  -8   5  -4    2.78    0.58
  -8   5  -4    2.96    0.44
  -9   5  -4   10.19    0.72
  10   4  -4    0.12    0.20
   9   4  -4    6.25    0.58
  -9  -4   4    6.21    0.92
   8   4  -4   28.67    1.21
  -8  -4   4   27.20    1.56
   7   4  -4    1.48    0.29
  -7  -4   4    1.51    0.31
  -7  -4   4    0.93    0.33
   6   4  -4    9.49    0.54
  -6  -4   4    7.71    0.70
  -6  -4   4   10.16    0.65
   5   4  -4   71.77    2.06
  -5  -4   4   70.65    2.46
  -5  -4   4   69.35    2.25
   4   4  -4   93.01    2.55
  -4  -4   4   94.09    2.95
  -4  -4   4   94.19    2.79
   3   4  -4  112.58    2.85
   3   4  -4  106.84    2.84
  -3  -4   4  106.01    2.69
  -3  -4   4  107.64    3.18
  -3  -4   4  105.78    2.70
  -3  -4   4  104.25    3.07
   2   4  -4   43.05    1.31
  -2  -4   4   43.18    1.11
  -2  -4   4   44.32    1.51
  -2  -4   4   44.53    1.12
  -2  -4   4   44.44    1.55
  -2  -4   4   47.83    1.30
  -2  -4   4   43.36    1.26
   1   4  -4   24.80    0.84
   1   4  -4   23.38    0.90
  -1  -4   4   23.74    0.84
  -1  -4   4   27.10    1.01
  -1  -4   4   23.88    0.70
  -1  -4   4   23.78    0.71
  -1  -4   4   23.47    0.83
   0   4  -4   20.25    0.84
   0   4  -4   19.91    0.84
   0   4  -4   21.32    0.78
   0  -4   4   21.80    0.82
   0  -4   4   21.34    0.80
   0  -4   4   21.24    0.68
   0  -4   4   20.35    0.86
  -1   4  -4  186.81    4.93
  -1   4  -4  197.24    4.85
  -1   4  -4  196.04    5.07
  -1   4  -4  190.81    5.05
   1  -4   4  194.20    5.04
   1  -4   4  183.81    4.82
   1  -4   4  197.78    5.07
   1  -4   4  200.12    5.02
  -2   4  -4  106.43    3.04
  -2   4  -4  109.85    3.11
  -2   4  -4  104.27    3.06
  -2   4  -4  108.61    2.96
   2  -4   4  104.83    2.86
   2  -4   4  110.56    3.02
   2  -4   4  109.39    3.06
   2  -4   4  108.28    3.10
   2  -4   4  110.65    2.94
  -3   4  -4   20.44    0.92
  -3   4  -4   22.09    0.81
  -3   4  -4   21.40    0.98
  -3   4  -4   21.89    0.89
   3  -4   4   22.07    0.88
   3  -4   4   20.95    0.86
   3  -4   4   20.48    0.81
   3  -4   4   22.63    1.01
   3  -4   4   23.37    1.00
  -4   4  -4    3.11    0.39
  -4   4  -4    1.85    0.32
  -4   4  -4    2.61    0.40
  -4   4  -4    3.28    0.29
   4  -4   4    3.16    0.45
   4  -4   4    2.99    0.38
   4  -4   4    2.43    0.38
   4  -4   4    2.82    0.33
  -5   4  -4   45.62    1.49
  -5   4  -4   44.52    1.49
  -5   4  -4   44.09    1.58
  -5   4  -4   43.53    1.66
  -5   4  -4   45.74    1.75
   5  -4   4   44.42    1.75
   5  -4   4   45.46    1.60
   5  -4   4   46.86    1.51
   5  -4   4   47.11    1.94
  -6   4  -4   59.64    1.92
  -6   4  -4   61.19    2.24
  -6   4  -4   62.45    2.21
   6  -4   4   60.44    1.94
   6  -4   4   63.05    2.08
   6  -4   4   60.13    2.23
  -7   4  -4   42.68    1.51
  -7   4  -4   39.38    1.76
  -7   4  -4   44.86    1.85
   7  -4   4   41.27    1.52
   7  -4   4   43.55    1.70
  -8   4  -4    3.28    0.58
  -8   4  -4    4.01    0.47
  -8   4  -4    3.93    0.47
  -9   4  -4    0.11    0.23
  -9   4  -4    0.20    0.17
  -9   4  -4    0.03    0.15
  10   3  -4    1.90    0.42
   9   3  -4    6.12    0.56
  -9  -3   4    4.97    0.81
   8   3  -4   56.30    1.92
  -8  -3   4   55.47    2.40
   7   3  -4  123.66    3.49
  -7  -3   4  126.86    4.07
   6   3  -4   38.36    1.28
  -6  -3   4   36.20    1.65
  -6  -3   4   37.42    1.38
   5   3  -4    3.21    0.27
  -5  -3   4    3.57    0.35
   4   3  -4   73.51    1.99
   4   3  -4   71.54    1.95
  -4  -3   4   70.60    2.16
  -4  -3   4   67.42    2.32
   3   3  -4  255.70    6.11
   3   3  -4  253.25    6.10
  -3  -3   4  237.77    6.35
  -3  -3   4  246.08    6.51
   2   3  -4  238.78    5.77
   2   3  -4  243.82    5.77
  -2  -3   4  228.43    6.02
  -2  -3   4  229.37    6.10
   1   3  -4  403.97   10.23
   1   3  -4  459.95   10.17
   1   3  -4  423.96   10.27
   1   3  -4  411.12   10.10
  -1  -3   4  386.47   11.16
  -1  -3   4  402.90   11.13
  -1  -3   4  403.88   10.31
  -1  -3   4  447.33   10.44
   0   3  -4  152.04    3.89
   0   3  -4  154.77    3.98
   0   3  -4  157.63    4.00
   0  -3   4  157.39    3.79
   0  -3   4  158.42    3.93
   0  -3   4  150.87    3.93
   0  -3   4  150.83    3.78
   0  -3   4  151.66    4.06
  -1   3  -4    2.22    0.23
  -1   3  -4    1.82    0.21
  -1   3  -4    2.40    0.20
  -1   3  -4    1.77    0.18
   1  -3   4    2.24    0.22
   1  -3   4    1.54    0.15
   1  -3   4    2.14    0.28
  -2   3  -4  629.28   17.81
  -2   3  -4  597.94   17.49
  -2   3  -4  571.95   15.47
  -2   3  -4  665.62   15.56
  -2   3  -4  653.92   15.36
   2  -3   4  636.57   15.63
   2  -3   4  715.32   15.44
   2  -3   4  599.50   17.30
   2  -3   4  646.32   16.92
   2  -3   4  646.25   15.53
  -3   3  -4  112.24    3.26
  -3   3  -4  117.27    3.12
  -3   3  -4  117.31    3.22
  -3   3  -4  120.20    3.36
   3  -3   4  120.52    3.37
   3  -3   4  116.12    3.13
   3  -3   4  122.95    3.21
   3  -3   4  119.97    3.23
   3  -3   4  125.72    3.37
  -4   3  -4   91.68    2.59
  -4   3  -4   88.79    2.64
  -4   3  -4   90.79    2.72
  -4   3  -4   86.91    2.46
   4  -3   4   91.08    2.73
   4  -3   4   90.18    2.57
   4  -3   4   89.71    2.72
   4  -3   4   87.12    2.47
  -5   3  -4    0.40    0.19
  -5   3  -4    0.51    0.15
  -5   3  -4    0.66    0.22
  -5   3  -4    0.59    0.15
  -5   3  -4    0.51    0.17
   5  -3   4    0.80    0.23
   5  -3   4    0.55    0.18
   5  -3   4    0.49    0.20
   5  -3   4    0.46    0.15
  -6   3  -4   55.07    1.99
  -6   3  -4   53.95    1.99
  -6   3  -4   54.52    1.73
   6  -3   4   55.22    1.75
   6  -3   4   53.19    1.85
   6  -3   4   56.65    2.05
  -7   3  -4   54.08    2.09
  -7   3  -4   53.64    2.04
  -7   3  -4   53.26    1.74
   7  -3   4   51.93    2.28
   7  -3   4   55.14    1.92
   7  -3   4   51.97    1.76
  -8   3  -4   38.78    1.43
  -8   3  -4   35.95    1.70
  -8   3  -4   40.70    1.83
   8  -3   4   38.88    1.67
  -9   3  -4   25.52    1.49
  -9   3  -4   26.02    1.13
 -10   3  -4    1.07    0.29
 -10   3  -4    1.08    0.30
  10   2  -4   20.14    1.13
   9   2  -4   -0.13    0.14
  -9  -2   4    0.36    0.30
   8   2  -4   23.88    1.08
  -8  -2   4   24.26    1.47
   7   2  -4   44.29    1.53
  -7  -2   4   45.30    1.99
   6   2  -4   43.35    1.38
  -6  -2   4   41.95    1.79
  -6  -2   4   41.24    1.41
   5   2  -4   28.01    0.93
  -5  -2   4   25.13    1.23
  -5  -2   4   27.23    1.03
   4   2  -4    6.10    0.31
   4   2  -4    6.62    0.34
  -4  -2   4    6.02    0.41
   3   2  -4   53.86    1.46
   3   2  -4   60.26    1.49
  -3  -2   4   53.54    1.69
  -3  -2   4   54.55    1.84
   2   2  -4  197.09    4.82
   2   2  -4  211.46    4.82
   2   2  -4  197.83    4.90
  -2  -2   4  196.99    5.22
  -2  -2   4  192.54    5.11
   1   2  -4  125.29    3.05
   1   2  -4  124.49    3.11
   1   2  -4  131.47    3.05
   1   2  -4  121.34    3.12
  -1  -2   4  117.58    3.30
  -1  -2   4  123.89    3.36
   0   2  -4  177.29    4.31
   0   2  -4  176.13    4.32
   0   2  -4  184.06    4.41
   0   2  -4  173.93    4.38
   0  -2   4  173.54    4.19
   0  -2   4  173.39    4.32
   0  -2   4  175.43    4.33
   0  -2   4  179.21    4.23
   0  -2   4  167.78    4.52
  -1   2  -4    2.09    0.21
  -1   2  -4    2.15    0.21
  -1   2  -4    2.13    0.18
   1  -2   4    2.48    0.24
   1  -2   4    2.12    0.15
   1  -2   4    2.27    0.20
   1  -2   4    2.17    0.20
  -2   2  -4    4.42    0.25
  -2   2  -4    4.64    0.29
  -2   2  -4    4.57    0.34
  -2   2  -4    4.62    0.33
   2  -2   4    4.48    0.33
   2  -2   4    4.29    0.25
   2  -2   4    4.64    0.33
   2  -2   4    4.25    0.32
  -3   2  -4  265.31    6.57
  -3   2  -4  257.32    6.71
  -3   2  -4  253.95    6.65
  -3   2  -4  264.29    6.78
   3  -2   4  267.24    6.77
   3  -2   4  266.81    6.57
   3  -2   4  277.11    6.81
   3  -2   4  278.35    6.66
  -4   2  -4  148.48    4.04
  -4   2  -4  147.83    3.87
  -4   2  -4  149.24    3.94
  -4   2  -4  150.17    3.99
   4  -2   4  156.79    4.15
   4  -2   4  151.70    4.12
   4  -2   4  148.09    3.96
   4  -2   4  147.38    3.87
  -5   2  -4   27.94    1.19
  -5   2  -4   30.63    1.01
  -5   2  -4   27.32    1.14
  -5   2  -4   28.66    1.11
  -5   2  -4   27.20    0.98
   5  -2   4   27.55    1.20
   5  -2   4   28.40    1.19
   5  -2   4   26.47    0.98
   5  -2   4   26.50    1.06
  -6   2  -4   14.51    0.84
  -6   2  -4   14.80    0.85
  -6   2  -4   13.95    0.62
  -6   2  -4   15.30    0.68
  -6   2  -4   13.24    0.75
   6  -2   4   13.92    0.66
   6  -2   4   13.30    0.73
  -7   2  -4    2.78    0.35
  -7   2  -4    2.55    0.44
  -7   2  -4    3.22    0.51
   7  -2   4    3.71    0.48
   7  -2   4    2.77    0.37
  -8   2  -4   34.63    1.28
  -8   2  -4   34.65    1.54
  -8   2  -4   34.02    1.63
   8  -2   4   33.13    1.30
   8  -2   4   33.79    1.46
  -9   2  -4   12.35    0.71
  -9   2  -4   10.67    0.94
 -10   2  -4   23.14    1.08
 -10   2  -4   25.02    1.56
  10   1  -4   35.98    1.60
   9   1  -4   32.83    1.43
  -9  -1   4   34.42    1.91
   8   1  -4   13.77    0.78
  -8  -1   4   14.40    1.10
   7   1  -4    0.26    0.14
  -7  -1   4    0.29    0.25
   6   1  -4   44.28    1.42
  -6  -1   4   44.83    1.86
   5   1  -4  127.89    3.29
  -5  -1   4  124.06    3.77
  -5  -1   4  126.43    3.36
   4   1  -4  211.15    4.96
   4   1  -4  195.62    4.91
  -4  -1   4  199.27    5.42
  -4  -1   4  191.47    5.08
   3   1  -4  103.15    2.43
   3   1  -4   95.26    2.40
  -3  -1   4   93.86    2.66
  -3  -1   4   98.72    2.87
  -2  -1   4   -0.12    0.08
  -2  -1   4   -0.10    0.07
  -1  -1   4  161.15    4.25
  -1  -1   4  170.59    4.32
   0   1  -4   64.92    1.65
   0   1  -4   65.24    1.59
   0   1  -4   64.60    1.59
   0   1  -4   63.66    1.65
   0  -1   4   60.78    1.82
  -1   1  -4  423.83   11.91
  -1   1  -4  420.10   11.97
  -1   1  -4  423.15   10.09
   1  -1   4  434.26   10.52
   1  -1   4  403.02    9.91
   1  -1   4  414.23   10.22
   1  -1   4  372.28   11.57
   1  -1   4  421.24   11.78
  -2   1  -4    4.32    0.29
  -2   1  -4    4.04    0.28
   2  -1   4    3.94    0.21
   2  -1   4    4.06    0.28
  -3   1  -4  234.02    5.81
  -3   1  -4  223.57    5.84
  -3   1  -4  229.30    5.85
  -3   1  -4  233.06    5.72
  -3   1  -4  237.53    5.92
   3  -1   4  236.61    5.79
   3  -1   4  223.88    5.90
   3  -1   4  229.14    5.71
   3  -1   4  237.04    5.90
  -4   1  -4  202.02    5.12
  -4   1  -4  202.24    5.23
  -4   1  -4  204.52    5.29
  -4   1  -4  206.51    5.20
  -4   1  -4  200.20    5.34
   4  -1   4  202.39    5.21
   4  -1   4  205.65    5.12
   4  -1   4  207.74    5.38
  -5   1  -4  157.69    4.08
  -5   1  -4  158.21    4.34
  -5   1  -4  158.09    4.23
  -5   1  -4  157.76    4.30
  -5   1  -4  155.13    4.10
   5  -1   4  159.41    4.21
   5  -1   4  155.12    4.08
   5  -1   4  161.52    4.40
  -6   1  -4   58.54    2.04
  -6   1  -4   59.92    1.77
  -6   1  -4   61.64    1.82
  -6   1  -4   60.14    2.06
  -6   1  -4   59.23    1.95
   6  -1   4   58.78    2.09
   6  -1   4   60.88    1.95
   6  -1   4   60.45    1.81
  -7   1  -4   20.12    0.83
  -7   1  -4   18.11    1.00
  -7   1  -4   18.73    1.04
   7  -1   4   19.76    0.84
   7  -1   4   17.76    0.92
  -8   1  -4    5.25    0.70
  -8   1  -4    4.68    0.41
  -8   1  -4    4.79    0.55
   8  -1   4    5.21    0.52
   8  -1   4    4.10    0.45
  -9   1  -4   41.84    1.94
  -9   1  -4   41.68    1.47
   9  -1   4   39.89    1.70
 -10   1  -4    8.85    0.62
 -10   1  -4   10.10    0.96
 -11   1  -4   17.02    0.90
  10   0  -4   20.83    1.18
   9   0  -4   27.21    1.28
  -9   0   4   29.08    1.76
   8   0  -4   30.77    1.28
  -8   0   4   32.36    1.75
   7   0  -4   28.85    1.14
  -7   0   4   29.44    1.54
   6   0  -4    0.95    0.19
  -6   0   4    1.40    0.37
   5   0  -4   32.75    1.05
  -5   0   4   30.86    1.39
   4   0  -4   30.57    0.92
   4   0  -4   30.59    0.90
  -4   0   4   27.54    1.22
   3   0  -4  389.14    8.78
   3   0  -4  375.81    8.76
  -3   0   4  360.29    9.20
  -3   0   4  336.46    8.92
  -2   0   4   39.76    1.22
  -2   0   4   40.64    1.35
  -1   0   4   44.59    1.38
   0   0   4   15.71    0.59
  -1   0  -4  321.20    9.22
  -1   0  -4  353.05    8.67
  -1   0  -4  386.73    9.50
   1   0   4  377.95   10.03
   1   0   4  346.18    9.39
  -2   0  -4  108.12    2.74
  -2   0  -4  107.20    2.86
  -2   0  -4  104.08    2.77
  -2   0  -4  105.74    2.81
   2   0   4  107.58    2.66
  -3   0  -4  128.81    3.22
  -3   0  -4  128.24    3.35
  -3   0  -4  130.18    3.39
  -3   0  -4  126.35    3.31
  -3   0  -4  122.23    3.29
   3   0   4  127.02    3.20
   3   0   4  126.89    3.28
   3   0   4  124.53    3.38
  -4   0  -4   28.91    1.02
  -4   0  -4   27.54    1.05
  -4   0  -4   27.39    0.99
  -4   0  -4   26.64    0.89
  -4   0  -4   28.09    0.97
   4   0   4   28.37    0.98
   4   0   4   28.02    0.90
   4   0   4   26.68    1.06
  -5   0  -4   10.99    0.59
  -5   0  -4   11.17    0.65
  -5   0  -4   13.10    0.56
  -5   0  -4    9.85    0.49
  -5   0  -4   10.36    0.60
   5   0   4   10.73    0.57
   5   0   4   10.23    0.64
   5   0   4   11.02    0.51
  -6   0  -4   92.62    2.83
  -6   0  -4   93.62    2.56
  -6   0  -4   91.45    2.83
  -6   0  -4   92.30    2.56
  -6   0  -4   90.84    2.71
   6   0   4   92.11    2.71
   6   0   4   92.81    2.58
   6   0   4   91.81    2.88
  -7   0  -4   75.71    2.50
  -7   0  -4   72.42    2.10
  -7   0  -4   74.82    2.16
  -7   0  -4   68.14    2.39
   7   0   4   75.75    2.19
   7   0   4   71.03    2.31
  -8   0  -4   42.81    1.75
  -8   0  -4   42.74    1.47
  -8   0  -4   45.31    1.87
   8   0   4   42.30    1.65
   8   0   4   43.75    1.51
  -9   0  -4    1.68    0.30
  -9   0  -4    2.22    0.49
  -9   0  -4    1.96    0.45
   9   0   4    1.58    0.38
 -10   0  -4    8.79    0.89
 -10   0  -4   11.20    0.66
 -11   0  -4    1.66    0.32
   9  -1  -4    4.04    0.55
  -9   1   4    4.73    0.82
   8  -1  -4   19.24    0.96
  -8   1   4   19.10    1.33
   7  -1  -4   73.81    2.32
  -7   1   4   77.48    2.87
   6  -1  -4   25.07    0.97
  -6   1   4   24.55    1.31
   5  -1  -4   32.91    1.07
  -5   1   4   31.20    1.41
   4  -1  -4  103.15    2.67
   4  -1  -4  104.95    2.69
   4  -1  -4  102.11    2.66
  -4   1   4   99.77    3.07
   3  -1  -4   57.58    1.62
   3  -1  -4   56.54    1.51
   3  -1  -4   60.85    1.52
   3  -1  -4   57.57    1.51
  -3   1   4   56.40    1.85
   2  -1  -4  336.46    8.11
  -2   1   4  325.65    8.25
   1  -1  -4    7.47    0.37
  -1   1   4    6.97    0.38
   0  -1  -4  332.39    8.22
   0  -1  -4  328.38    8.13
   0   1   4  336.66    8.17
  -1  -1  -4  170.33    4.00
  -1  -1  -4  157.27    4.06
  -1  -1  -4  164.42    4.21
  -1  -1  -4  169.13    4.00
   1   1   4  166.26    4.00
   1   1   4  160.00    4.34
  -2  -1  -4  516.48   15.37
  -2  -1  -4  545.65   14.31
  -2  -1  -4  507.89   15.77
  -2  -1  -4  574.95   13.10
   2   1   4  547.11   14.40
   2   1   4  521.96   15.64
  -3  -1  -4  450.62   13.67
  -3  -1  -4  508.08   12.19
  -3  -1  -4  506.35   11.98
  -3  -1  -4  491.93   13.43
  -3  -1  -4  500.81   11.99
   3   1   4  517.83   12.19
   3   1   4  509.61   12.05
   3   1   4  452.52   13.85
  -4  -1  -4   72.46    1.99
  -4  -1  -4   74.42    2.19
  -4  -1  -4   70.88    2.09
  -4  -1  -4   72.34    2.08
  -4  -1  -4   73.16    2.10
   4   1   4   75.92    2.08
   4   1   4   73.25    2.20
   4   1   4   74.25    2.00
  -5  -1  -4   -0.05    0.09
  -5  -1  -4    0.06    0.11
  -5  -1  -4    0.00    0.09
  -5  -1  -4    0.24    0.12
  -5  -1  -4    0.08    0.08
   5   1   4    0.12    0.09
   5   1   4    0.18    0.10
   5   1   4    0.00    0.10
  -6  -1  -4   65.43    2.15
  -6  -1  -4   64.56    2.15
  -6  -1  -4   65.61    1.94
  -6  -1  -4   67.77    1.92
  -6  -1  -4   64.17    2.05
   6   1   4   65.42    2.05
   6   1   4   65.82    2.20
   6   1   4   67.14    1.94
  -7  -1  -4   18.22    0.78
  -7  -1  -4   18.32    0.97
  -7  -1  -4   18.78    0.79
  -7  -1  -4   19.23    1.00
   7   1   4   18.10    0.89
   7   1   4   17.08    0.78
  -8  -1  -4   82.45    2.74
  -8  -1  -4   83.34    2.43
  -8  -1  -4   83.25    2.85
   8   1   4   82.80    2.48
   8   1   4   84.12    2.66
  -9  -1  -4   13.66    1.00
  -9  -1  -4   13.33    0.71
  -9  -1  -4   13.10    0.90
   9   1   4   12.86    0.85
 -10  -1  -4    0.19    0.25
 -10  -1  -4    0.12    0.15
  10   1   4    0.03    0.18
 -11  -1  -4    1.03    0.26
 -11  -1  -4    0.77    0.40
   9  -2  -4    6.76    0.65
  -9   2   4    9.08    1.18
   8  -2  -4    1.46    0.34
  -8   2   4    1.53    0.49
   7  -2  -4   42.24    1.54
  -7   2   4   42.79    1.98
   6  -2  -4   16.73    0.78
  -6   2   4   17.33    1.08
   5  -2  -4   76.89    2.19
  -5   2   4   76.28    2.59
   4  -2  -4   60.13    1.68
   4  -2  -4   58.84    1.54
  -4   2   4   56.44    1.98
   3  -2  -4  170.58    4.13
   3  -2  -4  169.00    4.13
   3  -2  -4  163.56    4.11
   3  -2  -4  163.56    4.11
  -3   2   4  157.55    4.42
   2  -2  -4   67.78    1.71
   2  -2  -4   69.18    1.73
   2  -2  -4   66.86    1.82
  -2   2   4   64.20    1.96
   1  -2  -4  300.74    7.42
   1  -2  -4  308.06    7.51
   1  -2  -4  303.30    7.33
  -1   2   4  313.53    7.54
   0  -2  -4  499.80   13.38
   0  -2  -4  551.56   13.51
   0  -2  -4  519.71   13.90
   0  -2  -4  550.20   12.99
   0  -2  -4  560.63   14.16
   0   2   4  503.76   12.81
  -1  -2  -4    6.40    0.26
  -1  -2  -4    6.27    0.35
  -1  -2  -4    6.39    0.30
  -1  -2  -4    5.68    0.25
   1   2   4    6.99    0.26
  -2  -2  -4   33.60    0.98
  -2  -2  -4   34.24    1.08
  -2  -2  -4   32.59    0.92
  -2  -2  -4   33.48    1.05
   2   2   4   32.28    1.02
   2   2   4   32.09    0.91
  -3  -2  -4   74.91    2.05
  -3  -2  -4   75.43    2.00
  -3  -2  -4   74.20    1.98
  -3  -2  -4   74.77    2.14
  -3  -2  -4   76.96    2.13
   3   2   4   72.56    2.12
   3   2   4   74.66    2.06
   3   2   4   74.68    1.97
  -4  -2  -4  203.13    5.25
  -4  -2  -4  213.75    5.31
  -4  -2  -4  210.69    5.29
  -4  -2  -4  211.50    5.39
   4   2   4  193.31    5.16
   4   2   4  207.77    5.39
   4   2   4  212.35    5.26
  -5  -2  -4   74.29    2.23
  -5  -2  -4   76.73    2.20
  -5  -2  -4   78.76    2.26
  -5  -2  -4   73.29    2.31
  -5  -2  -4   76.34    2.10
   5   2   4   76.07    2.21
   5   2   4   74.47    2.11
   5   2   4   76.11    2.34
  -6  -2  -4   10.77    0.53
  -6  -2  -4   10.45    0.61
  -6  -2  -4   10.29    0.55
  -6  -2  -4   10.30    0.64
  -6  -2  -4   10.40    0.66
   6   2   4    9.47    0.66
   6   2   4   11.50    0.55
  -7  -2  -4    1.64    0.29
  -7  -2  -4    2.77    0.34
  -7  -2  -4    2.38    0.41
  -7  -2  -4    1.52    0.32
  -7  -2  -4    1.98    0.26
   7   2   4    2.42    0.38
   7   2   4    3.35    0.37
  -8  -2  -4    5.81    0.43
  -8  -2  -4    6.08    0.58
  -8  -2  -4    6.13    0.45
  -8  -2  -4    5.83    0.60
   8   2   4    5.59    0.45
   8   2   4    5.96    0.53
  -9  -2  -4    5.29    0.72
  -9  -2  -4    5.65    0.44
  -9  -2  -4    5.27    0.57
   9   2   4    4.38    0.55
 -10  -2  -4    0.23    0.16
 -10  -2  -4    0.16    0.25
  10   2   4    0.07    0.18
 -11  -2  -4    1.17    0.43
 -11  -2  -4    1.61    0.31
   9  -3  -4   19.09    1.10
  -9   3   4   19.96    1.67
   8  -3  -4   12.72    0.82
  -8   3   4   14.15    1.17
   7  -3  -4    0.02    0.14
  -7   3   4   -0.16    0.19
   6  -3  -4   20.06    0.91
  -6   3   4   22.07    1.25
   5  -3  -4   38.35    1.33
  -5   3   4   41.54    1.68
   4  -3  -4   33.09    1.10
  -4   3   4   32.39    1.35
   3  -3  -4   37.37    1.14
   3  -3  -4   36.27    1.13
   3  -3  -4   36.20    1.11
   3  -3  -4   35.05    1.03
  -3   3   4   36.47    1.33
   2  -3  -4    9.28    0.41
   2  -3  -4    9.16    0.39
   2  -3  -4   11.24    0.43
   2  -3  -4   10.19    0.47
  -2   3   4    8.37    0.48
   1  -3  -4  175.04    4.14
   1  -3  -4  163.91    4.15
   1  -3  -4  166.33    4.22
   1  -3  -4  163.11    4.21
  -1   3   4  167.42    4.24
   0  -3  -4   77.35    2.15
   0  -3  -4   80.02    2.04
   0  -3  -4   82.41    2.08
   0  -3  -4   83.21    2.10
   0  -3  -4   80.07    2.20
   0   3   4   81.09    2.07
  -1  -3  -4  146.77    3.75
  -1  -3  -4  147.29    3.80
  -1  -3  -4  149.56    3.69
   1   3   4  144.34    3.68
   1   3   4  148.68    3.56
   1   3   4  144.28    3.57
  -2  -3  -4  121.27    3.24
  -2  -3  -4  122.84    3.17
  -2  -3  -4  122.59    3.26
  -2  -3  -4  125.05    3.00
   2   3   4  122.02    3.07
  -3  -3  -4   12.72    0.55
  -3  -3  -4   12.25    0.47
  -3  -3  -4   12.62    0.49
  -3  -3  -4   13.56    0.62
  -3  -3  -4   12.75    0.59
   3   3   4   12.44    0.48
   3   3   4   12.87    0.60
   3   3   4   12.77    0.53
  -4  -3  -4   28.62    0.96
  -4  -3  -4   27.77    1.09
  -4  -3  -4   27.96    0.92
  -4  -3  -4   28.25    1.02
  -4  -3  -4   29.58    1.05
   4   3   4   29.48    1.00
   4   3   4   28.91    1.09
   4   3   4   28.62    0.93
  -5  -3  -4   80.12    2.42
  -5  -3  -4   78.43    2.30
  -5  -3  -4   77.80    2.31
  -5  -3  -4   79.74    2.30
   5   3   4   80.07    2.20
   5   3   4   79.56    2.43
   5   3   4   75.44    2.27
  -6  -3  -4    3.58    0.30
  -6  -3  -4    3.25    0.33
  -6  -3  -4    4.06    0.39
  -6  -3  -4    3.78    0.40
   6   3   4    3.70    0.41
   6   3   4    4.35    0.38
  -7  -3  -4    6.57    0.43
  -7  -3  -4    6.72    0.48
  -7  -3  -4    7.40    0.58
  -7  -3  -4    6.97    0.57
   7   3   4    7.03    0.46
   7   3   4    5.96    0.49
  -8  -3  -4    0.63    0.20
  -8  -3  -4    0.28    0.15
  -8  -3  -4    0.24    0.19
  -8  -3  -4    0.27    0.20
   8   3   4    0.22    0.17
   8   3   4    0.39    0.16
  -9  -3  -4   15.15    0.97
  -9  -3  -4   17.02    1.09
  -9  -3  -4   18.46    0.83
   9   3   4   16.44    0.92
   9   3   4   17.63    0.98
 -10  -3  -4    7.11    0.76
 -10  -3  -4    6.31    0.50
  10   3   4    5.00    0.64
 -11  -3  -4    3.49    0.43
 -11  -3  -4    2.97    0.62
   8  -4  -4   14.23    0.91
  -8   4   4   14.17    1.19
   7  -4  -4    4.42    0.56
  -7   4   4    5.55    0.82
   6  -4  -4    8.62    0.60
  -6   4   4   10.23    0.84
   5  -4  -4   29.82    1.14
  -5   4   4   29.92    1.40
   4  -4  -4   19.89    0.82
  -4   4   4   18.91    0.98
   3  -4  -4   28.54    1.00
   3  -4  -4   27.85    1.00
   3  -4  -4   27.81    0.85
   3  -4  -4   29.73    1.09
  -3   4   4   27.79    1.13
   2  -4  -4    1.73    0.25
   2  -4  -4    2.04    0.20
   2  -4  -4    1.45    0.20
   2  -4  -4    1.52    0.16
  -2   4   4    1.48    0.24
   1  -4  -4    0.96    0.15
   1  -4  -4    0.62    0.13
   1  -4  -4    0.48    0.14
   1  -4  -4    0.57    0.13
  -1   4   4    0.86    0.15
   0  -4  -4   75.62    2.06
   0  -4  -4   73.15    2.13
   0  -4  -4   77.41    1.90
   0  -4  -4   77.10    2.10
   0   4   4   76.75    1.93
   0   4   4   73.67    1.87
   0   4   4   73.50    1.88
   0   4   4   75.60    2.01
  -1  -4  -4   18.75    0.75
  -1  -4  -4   20.80    0.73
  -1  -4  -4   19.11    0.75
   1   4   4   18.69    0.59
   1   4   4   19.30    0.60
   1   4   4   19.80    0.71
  -2  -4  -4   12.75    0.67
  -2  -4  -4   13.14    0.60
  -2  -4  -4   11.72    0.58
  -2  -4  -4   12.61    0.55
   2   4   4   12.62    0.47
  -3  -4  -4   18.47    0.75
  -3  -4  -4   16.96    0.62
  -3  -4  -4   17.28    0.76
  -3  -4  -4   15.93    0.69
  -3  -4  -4   16.08    0.55
   3   4   4   15.56    0.71
   3   4   4   17.19    0.54
   3   4   4   15.86    0.60
   3   4   4   15.68    0.64
  -4  -4  -4   37.86    1.30
  -4  -4  -4   36.76    1.33
  -4  -4  -4   37.92    1.17
  -4  -4  -4   37.65    1.27
  -4  -4  -4   37.08    1.15
   4   4   4   36.94    1.22
   4   4   4   35.00    1.31
  -5  -4  -4   49.59    1.58
  -5  -4  -4   47.10    1.43
  -5  -4  -4   46.99    1.51
  -5  -4  -4   44.09    1.62
  -5  -4  -4   47.50    1.57
   5   4   4   46.10    1.43
   5   4   4   45.36    1.64
   5   4   4   46.97    1.53
  -6  -4  -4   61.63    1.99
  -6  -4  -4   60.77    1.98
  -6  -4  -4   62.62    2.09
  -6  -4  -4   64.61    2.02
  -6  -4  -4   61.99    1.83
   6   4   4   57.65    1.83
   6   4   4   62.64    1.97
   6   4   4   63.92    2.13
  -7  -4  -4    5.33    0.45
  -7  -4  -4    6.30    0.51
  -7  -4  -4    5.88    0.41
  -7  -4  -4    5.26    0.51
  -7  -4  -4    6.53    0.54
   7   4   4    6.23    0.50
  -8  -4  -4    0.02    0.11
  -8  -4  -4    0.21    0.19
  -8  -4  -4    0.13    0.16
  -8  -4  -4    0.11    0.13
   8   4   4   -0.01    0.13
   8   4   4    0.15    0.13
  -9  -4  -4   27.79    1.43
  -9  -4  -4   30.76    1.26
  -9  -4  -4   29.95    1.15
  -9  -4  -4   28.51    1.39
   9   4   4   30.24    1.35
   9   4   4   29.09    1.20
 -10  -4  -4   33.56    1.29
 -10  -4  -4   33.57    1.69
  10   4   4   32.32    1.51
 -11  -4  -4   14.93    1.17
 -11  -4  -4   15.69    0.82
 -12  -4  -4    6.39    0.54
   8  -5  -4   11.90    0.86
  -8   5   4   11.45    1.11
   7  -5  -4    8.14    0.66
  -7   5   4    8.10    0.86
   6  -5  -4    5.87    0.53
  -6   5   4    6.42    0.70
   5  -5  -4    2.20    0.35
  -5   5   4    3.53    0.54
   4  -5  -4   10.02    0.58
  -4   5   4   10.17    0.70
   3  -5  -4    1.70    0.26
   3  -5  -4    1.70    0.27
  -3   5   4    1.29    0.27
   2  -5  -4   32.64    1.10
   2  -5  -4   30.36    1.18
   2  -5  -4   31.30    0.99
  -2   5   4   30.29    0.81
  -2   5   4   29.83    0.81
  -2   5   4   29.26    1.10
   1  -5  -4   74.07    2.07
   1  -5  -4   78.52    2.13
   1  -5  -4   75.08    2.23
  -1   5   4   69.78    1.87
  -1   5   4   74.31    1.89
  -1   5   4   71.79    2.04
   0  -5  -4    1.46    0.24
   0  -5  -4    1.15    0.19
   0  -5  -4    1.50    0.22
   0   5   4    1.24    0.14
   0   5   4    1.58    0.13
   0   5   4    1.26    0.12
  -1  -5  -4   94.01    2.58
  -1  -5  -4   94.57    2.67
  -1  -5  -4   93.61    2.60
   1   5   4   95.37    2.58
   1   5   4   89.99    2.42
  -2  -5  -4  135.24    3.45
  -2  -5  -4  138.03    3.63
  -2  -5  -4  132.63    3.65
  -2  -5  -4  130.44    3.56
   2   5   4  135.72    3.43
  -3  -5  -4    0.42    0.14
  -3  -5  -4    1.13    0.21
  -3  -5  -4    0.78    0.14
  -3  -5  -4    1.67    0.28
  -3  -5  -4    1.13    0.11
   3   5   4    0.51    0.13
   3   5   4    0.72    0.18
   3   5   4    0.72    0.14
   3   5   4    0.94    0.09
  -4  -5  -4    2.86    0.24
  -4  -5  -4    2.43    0.32
  -4  -5  -4    2.22    0.32
  -4  -5  -4    3.31    0.31
   4   5   4    2.51    0.34
   4   5   4    3.12    0.28
   4   5   4    1.94    0.23
  -5  -5  -4   28.75    1.20
  -5  -5  -4   30.26    1.18
  -5  -5  -4   28.50    1.02
  -5  -5  -4   30.52    1.17
  -5  -5  -4   29.72    1.07
   5   5   4   31.26    1.05
   5   5   4   28.78    1.11
  -6  -5  -4  132.83    3.54
  -6  -5  -4  127.99    3.72
  -6  -5  -4  132.64    3.83
  -6  -5  -4  128.67    3.72
  -6  -5  -4  135.74    3.69
   6   5   4  133.13    3.56
   6   5   4  133.02    3.69
  -7  -5  -4   83.84    2.66
  -7  -5  -4   89.17    2.72
  -7  -5  -4   84.88    2.78
  -7  -5  -4   87.73    2.50
  -7  -5  -4   86.10    2.80
   7   5   4   86.37    2.52
   7   5   4   86.22    2.66
  -8  -5  -4   20.67    1.13
  -8  -5  -4   23.85    1.09
  -8  -5  -4   23.94    0.96
  -8  -5  -4   22.40    1.15
   8   5   4   21.53    1.07
   8   5   4   22.93    0.98
  -9  -5  -4    0.56    0.26
  -9  -5  -4    0.45    0.26
  -9  -5  -4    0.40    0.17
   9   5   4    0.52    0.20
   9   5   4    0.22    0.21
 -10  -5  -4   14.03    1.04
 -10  -5  -4   13.50    0.74
  10   5   4   13.84    0.94
 -11  -5  -4   26.11    1.56
 -11  -5  -4   26.46    1.14
 -12  -5  -4   18.36    0.93
   7  -6  -4   10.18    0.77
  -7   6   4    9.87    0.96
   6  -6  -4   21.51    1.07
  -6   6   4   19.75    1.24
   5  -6  -4    6.85    0.56
  -5   6   4    7.77    0.70
   4  -6  -4    0.84    0.24
  -4   6   4    0.68    0.25
   3  -6  -4   11.90    0.67
   3  -6  -4   12.63    0.68
  -3   6   4   12.60    0.41
  -3   6   4   12.82    0.73
  -3   6   4   12.28    0.42
   2  -6  -4   46.00    1.40
   2  -6  -4   46.36    1.55
  -2   6   4   46.18    1.29
  -2   6   4   46.55    1.54
  -2   6   4   46.54    1.27
   1  -6  -4  116.36    3.32
   1  -6  -4  114.82    3.08
   1  -6  -4  117.69    3.17
  -1   6   4  111.95    3.05
  -1   6   4  117.34    2.94
  -1   6   4  109.23    2.89
   0  -6  -4   87.41    2.62
   0  -6  -4   88.85    2.39
   0  -6  -4   85.21    2.48
   0  -6  -4   90.24    2.48
   0   6   4   82.35    2.26
   0   6   4   87.30    2.47
   0   6   4   89.95    2.32
   0   6   4   86.32    2.27
  -1  -6  -4    0.31    0.13
  -1  -6  -4    0.36    0.15
  -1  -6  -4    0.15    0.09
  -1  -6  -4    0.12    0.10
   1   6   4    0.06    0.06
   1   6   4    0.22    0.11
  -2  -6  -4  174.00    4.62
  -2  -6  -4  176.94    4.71
  -2  -6  -4  175.80    4.60
  -2  -6  -4  175.40    4.45
   2   6   4  172.26    4.63
   2   6   4  171.62    4.42
  -3  -6  -4   54.30    1.84
  -3  -6  -4   55.02    1.44
  -3  -6  -4   58.14    1.77
  -3  -6  -4   55.47    1.79
  -3  -6  -4   54.26    1.61
   3   6   4   53.31    1.67
   3   6   4   53.67    1.60
   3   6   4   52.76    1.79
   3   6   4   54.48    1.43
  -4  -6  -4   45.37    1.56
  -4  -6  -4   48.61    1.39
  -4  -6  -4   47.99    1.64
  -4  -6  -4   45.82    1.44
  -4  -6  -4   47.61    1.67
   4   6   4   44.65    1.50
   4   6   4   47.63    1.45
   4   6   4   44.58    1.63
  -5  -6  -4   10.36    0.68
  -5  -6  -4   10.12    0.53
  -5  -6  -4   11.14    0.56
  -5  -6  -4   10.88    0.64
   5   6   4   10.76    0.55
   5   6   4    9.58    0.66
   5   6   4   10.62    0.60
  -6  -6  -4   32.49    1.23
  -6  -6  -4   31.89    1.30
  -6  -6  -4   31.03    1.30
  -6  -6  -4   32.94    1.39
  -6  -6  -4   32.82    1.15
   6   6   4   32.39    1.27
   6   6   4   32.93    1.17
  -7  -6  -4  152.39    4.41
  -7  -6  -4  157.69    4.19
  -7  -6  -4  155.23    4.52
  -7  -6  -4  161.88    4.41
   7   6   4  157.83    4.22
   7   6   4  151.05    4.35
  -8  -6  -4   62.43    2.21
  -8  -6  -4   62.81    1.95
  -8  -6  -4   60.11    2.13
  -8  -6  -4   59.18    2.23
   8   6   4   58.76    2.11
   8   6   4   62.38    1.99
  -9  -6  -4   45.90    1.90
  -9  -6  -4   44.06    1.86
  -9  -6  -4   43.96    1.56
  -9  -6  -4   46.83    1.78
   9   6   4   42.07    1.76
   9   6   4   44.96    1.62
 -10  -6  -4    0.27    0.17
 -10  -6  -4    0.50    0.28
 -10  -6  -4    0.32    0.22
 -11  -6  -4    9.39    0.93
 -11  -6  -4    9.74    0.65
 -12  -6  -4   14.38    0.81
   7  -7  -4    1.98    0.45
   6  -7  -4   18.08    1.04
   5  -7  -4    5.29    0.53
   4  -7  -4    3.20    0.46
  -4   7   4    2.15    0.43
   3  -7  -4   41.16    1.59
  -3   7   4   45.67    1.28
  -3   7   4   45.75    1.66
   2  -7  -4   42.83    1.38
   2  -7  -4   42.04    1.52
  -2   7   4   43.70    1.50
  -2   7   4   42.98    1.28
   1  -7  -4   23.22    1.00
   1  -7  -4   23.79    0.92
  -1   7   4   25.55    0.92
  -1   7   4   24.42    0.84
   0  -7  -4   90.25    2.63
   0  -7  -4   88.20    2.55
   0  -7  -4   91.68    2.79
   0   7   4   88.03    2.59
   0   7   4   84.74    2.34
   0   7   4   91.59    2.43
  -1  -7  -4   19.86    0.86
  -1  -7  -4   18.70    0.86
  -1  -7  -4   19.54    0.96
  -1  -7  -4   20.14    0.78
   1   7   4   19.10    0.59
   1   7   4   20.47    0.62
   1   7   4   20.67    0.77
  -2  -7  -4   13.60    0.62
  -2  -7  -4   15.40    0.74
  -2  -7  -4   14.44    0.80
  -2  -7  -4   13.29    0.71
   2   7   4   14.24    0.74
   2   7   4   13.74    0.61
  -3  -7  -4   42.68    1.60
  -3  -7  -4   42.15    1.36
  -3  -7  -4   43.99    1.51
  -3  -7  -4   42.87    1.53
   3   7   4   41.76    1.41
   3   7   4   42.45    1.35
   3   7   4   40.10    1.53
   3   7   4   42.40    1.15
  -4  -7  -4  118.20    3.38
  -4  -7  -4  112.45    3.43
  -4  -7  -4  114.87    3.14
  -4  -7  -4  118.11    3.03
  -4  -7  -4  115.50    3.32
   4   7   4  119.42    3.16
   4   7   4  115.26    3.24
   4   7   4  111.64    3.38
  -5  -7  -4   76.70    2.17
  -5  -7  -4   73.79    2.45
  -5  -7  -4   75.70    2.40
  -5  -7  -4   71.71    2.34
  -5  -7  -4   74.57    2.18
   5   7   4   73.87    2.18
   5   7   4   73.01    2.45
   5   7   4   73.04    2.28
  -6  -7  -4    4.73    0.41
  -6  -7  -4    5.22    0.40
  -6  -7  -4    5.58    0.50
  -6  -7  -4    4.18    0.47
  -6  -7  -4    5.50    0.49
   6   7   4    4.46    0.39
   6   7   4    4.58    0.44
  -7  -7  -4   15.97    0.91
  -7  -7  -4   14.48    0.93
  -7  -7  -4   15.72    0.86
  -7  -7  -4   17.27    0.79
   7   7   4   15.46    0.87
   7   7   4   16.07    0.78
  -8  -7  -4   75.41    2.33
  -8  -7  -4   77.92    2.71
  -8  -7  -4   75.64    2.58
  -8  -7  -4   79.16    2.61
   8   7   4   76.29    2.56
   8   7   4   78.06    2.41
  -9  -7  -4   31.37    1.52
  -9  -7  -4   34.40    1.49
  -9  -7  -4   30.01    1.51
  -9  -7  -4   31.45    1.25
   9   7   4   32.16    1.32
   9   7   4   32.81    1.83
 -10  -7  -4   20.98    1.00
 -10  -7  -4   22.84    1.33
 -10  -7  -4   23.41    1.21
 -11  -7  -4    3.50    0.67
 -11  -7  -4    3.92    0.50
   6  -8  -4    5.96    0.70
   5  -8  -4   15.42    0.95
   4  -8  -4   12.13    0.79
  -4   8   4   11.79    0.44
   3  -8  -4   15.70    0.89
  -3   8   4   16.19    0.63
   2  -8  -4    4.74    0.56
   2  -8  -4    3.22    0.43
  -2   8   4    4.64    0.33
   1  -8  -4   15.50    0.73
   1  -8  -4   14.85    0.81
  -1   8   4   15.95    0.67
   0  -8  -4  112.77    3.21
   0  -8  -4  112.48    3.29
   0   8   4  116.39    3.09
  -1  -8  -4   82.20    2.70
  -1  -8  -4   84.94    2.51
  -1  -8  -4   80.99    2.54
   1   8   4   84.03    2.36
  -2  -8  -4    7.78    0.62
  -2  -8  -4    6.60    0.51
  -2  -8  -4    7.30    0.47
  -2  -8  -4    8.06    0.56
   2   8   4    7.39    0.45
  -3  -8  -4   25.67    1.11
  -3  -8  -4   26.14    1.00
  -3  -8  -4   27.24    1.25
  -3  -8  -4   26.75    1.14
   3   8   4   25.70    0.98
  -4  -8  -4   77.89    2.48
  -4  -8  -4   74.23    2.27
  -4  -8  -4   78.43    2.45
  -4  -8  -4   77.80    2.58
   4   8   4   78.37    2.28
  -5  -8  -4  227.20    5.75
  -5  -8  -4  215.41    5.93
  -5  -8  -4  221.16    6.00
  -5  -8  -4  204.77    6.03
  -5  -8  -4  229.22    5.67
   5   8   4  224.97    6.63
   5   8   4  226.43    5.75
  -6  -8  -4   58.62    1.89
  -6  -8  -4   59.60    1.87
  -6  -8  -4   57.07    2.03
  -6  -8  -4   61.14    2.13
  -6  -8  -4   55.65    2.13
   6   8   4   59.52    1.89
   6   8   4   57.73    2.14
  -7  -8  -4    7.59    0.57
  -7  -8  -4    6.03    0.62
  -7  -8  -4    6.64    0.49
  -7  -8  -4    6.52    0.61
   7   8   4    7.06    0.52
  -8  -8  -4    3.25    0.54
  -8  -8  -4    3.18    0.50
  -8  -8  -4    3.33    0.40
  -8  -8  -4    2.78    0.52
   8   8   4    4.43    0.51
  -9  -8  -4   55.31    1.89
  -9  -8  -4   58.36    2.20
  -9  -8  -4   51.98    2.65
  -9  -8  -4   57.91    2.19
   9   8   4   55.65    1.97
 -10  -8  -4   24.84    1.32
 -10  -8  -4   25.11    1.12
 -10  -8  -4   25.44    1.41
 -11  -8  -4   27.01    1.56
 -11  -8  -4   27.96    1.21
   5  -9  -4    5.58    0.70
   4  -9  -4   14.04    0.92
  -4   9   4   14.15    0.55
   3  -9  -4   18.23    1.02
  -3   9   4   17.74    0.72
   2  -9  -4   12.47    0.82
   2  -9  -4   14.43    0.86
  -2   9   4   13.88    0.65
   1  -9  -4   12.85    0.69
   1  -9  -4   12.84    0.79
  -1   9   4   12.49    0.63
   0  -9  -4   24.67    1.05
   0  -9  -4   24.26    1.13
   0   9   4   24.93    0.97
  -1  -9  -4   41.58    1.55
  -1  -9  -4   43.65    1.62
   1   9   4   43.04    1.44
  -2  -9  -4   56.85    1.93
  -2  -9  -4   53.80    1.92
  -2  -9  -4   53.17    1.78
   2   9   4   57.02    1.77
  -3  -9  -4   53.25    2.03
  -3  -9  -4   49.10    1.83
  -3  -9  -4   54.48    1.89
  -3  -9  -4   51.78    1.71
   3   9   4   53.74    1.71
  -4  -9  -4   -0.19    0.10
  -4  -9  -4    0.19    0.13
  -4  -9  -4    0.06    0.15
  -4  -9  -4    0.06    0.17
   4   9   4    0.49    0.19
  -5  -9  -4   39.45    1.57
  -5  -9  -4   38.13    1.68
  -5  -9  -4   40.20    1.42
  -5  -9  -4   40.68    1.63
   5   9   4   40.47    1.43
  -6  -9  -4   29.09    1.36
  -6  -9  -4   26.78    1.36
  -6  -9  -4   27.87    1.13
   6   9   4   28.27    1.14
  -7  -9  -4   63.92    2.40
  -7  -9  -4   66.56    2.39
  -7  -9  -4   64.09    2.08
   7   9   4   65.03    2.13
  -8  -9  -4   12.84    0.74
  -8  -9  -4   12.07    0.93
  -8  -9  -4   11.49    0.87
   8   9   4   10.58    0.72
  -9  -9  -4   12.67    0.93
  -9  -9  -4   11.40    0.71
   9   9   4   10.18    0.73
 -10  -9  -4    0.87    0.27
 -10  -9  -4    0.78    0.33
 -11  -9  -4   17.76    0.95
 -11  -9  -4   19.53    1.21
   4 -10  -4    3.45    0.55
  -4  10   4    3.04    0.26
   3 -10  -4   12.78    0.89
  -3  10   4   13.09    0.64
   2 -10  -4   26.87    1.31
  -2  10   4   26.59    1.04
   1 -10  -4   28.51    1.33
   1 -10  -4   30.31    1.38
  -1  10   4   29.78    1.14
   0 -10  -4    8.52    0.61
   0 -10  -4    7.92    0.65
   0  10   4    8.94    0.56
  -1 -10  -4   21.11    1.08
  -1 -10  -4   22.54    1.05
   1  10   4   21.11    0.93
  -2 -10  -4   70.09    2.42
  -2 -10  -4   73.47    2.41
   2  10   4   75.50    2.26
  -3 -10  -4   84.53    2.70
  -3 -10  -4   83.30    2.51
  -3 -10  -4   81.50    2.68
   3  10   4   81.08    2.48
  -4 -10  -4   39.25    1.43
  -4 -10  -4   35.61    1.52
  -4 -10  -4   40.07    1.62
  -4 -10  -4   37.24    1.87
   4  10   4   39.90    1.42
  -5 -10  -4   16.56    1.07
  -5 -10  -4   15.05    1.02
  -5 -10  -4   16.15    0.83
  -5 -10  -4   18.54    1.03
   5  10   4   16.61    0.84
  -6 -10  -4    1.56    0.31
  -6 -10  -4    1.73    0.39
  -6 -10  -4    1.48    0.39
   6  10   4    2.20    0.36
  -7 -10  -4   45.00    2.00
  -7 -10  -4   49.82    2.00
  -7 -10  -4   48.04    1.71
   7  10   4   48.78    1.74
  -8 -10  -4   72.86    2.71
  -8 -10  -4   73.75    2.78
  -8 -10  -4   75.64    2.41
   8  10   4   78.43    2.49
  -9 -10  -4   53.90    1.93
  -9 -10  -4   57.71    2.28
   9  10   4   52.11    1.99
 -10 -10  -4   11.16    0.96
 -10 -10  -4   10.88    0.74
   3 -11  -4    3.12    0.54
  -3  11   4    3.00    0.36
   2 -11  -4   13.55    0.93
  -2  11   4   12.79    0.70
   1 -11  -4   23.44    1.25
   1 -11  -4   23.12    1.24
  -1  11   4   24.48    1.04
   0 -11  -4   50.19    1.99
   0 -11  -4   54.42    1.90
   0  11   4   53.44    1.79
  -1 -11  -4   13.00    0.80
  -1 -11  -4    9.85    0.76
   1  11   4    9.48    0.63
  -2 -11  -4    4.02    0.54
  -2 -11  -4    4.76    0.59
   2  11   4    5.25    0.48
  -3 -11  -4    8.73    0.71
  -3 -11  -4    8.70    0.71
   3  11   4    9.23    0.62
  -4 -11  -4   48.96    1.73
  -4 -11  -4   47.84    2.00
  -4 -11  -4   48.86    1.93
   4  11   4   48.53    1.71
  -5 -11  -4   14.38    0.94
  -5 -11  -4   13.98    0.80
   5  11   4   13.93    0.79
  -6 -11  -4    7.54    0.79
  -6 -11  -4    7.72    0.60
  -6 -11  -4    7.28    0.71
   6  11   4    7.89    0.61
  -7 -11  -4   -0.07    0.21
  -7 -11  -4   -0.22    0.17
  -7 -11  -4   -0.09    0.13
   7  11   4    0.09    0.17
  -8 -11  -4    4.79    0.54
  -8 -11  -4    7.93    0.78
   8  11   4    6.21    0.67
  -9 -11  -4    6.32    0.57
  -9 -11  -4    5.37    0.76
   9  11   4    4.89    0.69
 -10 -11  -4    8.68    0.86
 -10 -11  -4    7.33    0.63
   2 -12  -4    1.54    0.43
  -2  12   4    1.90    0.32
   1 -12  -4   17.19    1.10
  -1  12   4   17.31    0.89
   0 -12  -4   21.49    1.23
   0 -12  -4   23.43    1.27
   0  12   4   22.87    1.06
  -1 -12  -4   35.66    1.64
  -1 -12  -4   37.51    1.57
   1  12   4   37.96    1.47
  -2 -12  -4   30.23    1.41
  -2 -12  -4   28.27    1.42
   2  12   4   33.49    1.33
  -3 -12  -4    2.30    0.48
   3  12   4    1.09    0.28
  -4 -12  -4    6.04    0.56
  -4 -12  -4    7.41    0.69
   4  12   4    6.46    0.56
  -5 -12  -4   13.34    0.82
  -5 -12  -4   14.85    1.00
   5  12   4   14.24    0.84
  -6 -12  -4   19.19    1.20
  -6 -12  -4   17.86    0.98
   6  12   4   19.27    1.01
  -7 -12  -4    4.57    0.71
  -7 -12  -4    4.23    0.54
   7  12   4    4.05    0.55
  -8 -12  -4    0.50    0.23
  -8 -12  -4    0.76    0.39
   8  12   4    0.33    0.24
  -9 -12  -4    6.85    0.71
  -9 -12  -4    6.02    0.82
  -1  13   4   -0.14    0.15
   0  13   4    2.40    0.41
  -1 -13  -4    8.21    0.72
   1  13   4    7.40    0.63
  -2 -13  -4    3.24    0.53
   2  13   4    3.68    0.52
  -3 -13  -4    8.30    0.77
   3  13   4    9.21    0.69
  -4 -13  -4    2.29    0.50
   4  13   4    3.40    0.51
  -5 -13  -4    0.09    0.24
  -5 -13  -4    0.03    0.20
   5  13   4    0.38    0.23
  -6 -13  -4    4.79    0.73
  -6 -13  -4    5.02    0.63
   6  13   4    4.04    0.54
  -7 -13  -4    0.30    0.29
  -7 -13  -4    0.19    0.21
   7  13   4    0.14    0.20
  -8 -13  -4    3.30    0.63
  -8 -13  -4    3.53    0.49
   8  13   4    5.22    0.65
  -2 -14  -4    0.30    0.25
   2  14   4    0.33    0.23
  -3 -14  -4    6.10    0.78
   3  14   4    5.95    0.65
  -4 -14  -4    1.71    0.46
   4  14   4    1.74    0.37
  -5 -14  -4   -0.08    0.26
  -5 -14  -4    0.17    0.20
   5  14   4    0.22    0.22
  -6 -14  -4    6.78    0.87
  -6 -14  -4    5.37    0.66
   6  14   4    6.63    0.71
   4  13  -5    3.82    0.65
  -4 -13   5    3.64    0.42
  -4 -13   5    4.21    0.76
  -3 -13   5    1.55    0.32
  -3 -13   5    2.16    0.54
  -2 -13   5    6.23    0.87
  -2 -13   5    6.79    0.57
   1  13  -5    8.93    0.84
  -1 -13   5    9.96    0.93
  -1 -13   5    9.42    0.70
   6  12  -5    1.40    0.42
  -6 -12   5    1.90    0.53
  -6 -12   5    1.95    0.20
   5  12  -5    6.13    0.77
  -5 -12   5    6.23    0.42
  -5 -12   5    6.67    0.95
   4  12  -5   15.55    1.05
  -4 -12   5   13.53    0.70
  -4 -12   5   15.69    1.19
   3  12  -5    0.81    0.34
  -3 -12   5    0.32    0.19
  -3 -12   5    0.55    0.35
   2  12  -5    0.23    0.25
  -2 -12   5    0.47    0.31
  -2 -12   5    0.69    0.23
   1  12  -5    1.28    0.39
  -1 -12   5    1.37    0.30
  -1 -12   5    0.97    0.37
   0  12  -5    5.12    0.68
   0 -12   5    5.27    0.58
   0 -12   5    6.46    0.82
  -1  12  -5    7.95    0.75
   1 -12   5    8.43    0.81
   1 -12   5    9.07    0.70
  -2  12  -5    3.92    0.63
   2 -12   5    3.45    0.52
   7  11  -5    4.86    0.70
  -7 -11   5    6.49    0.93
   6  11  -5    4.05    0.64
  -6 -11   5    4.02    0.72
   5  11  -5    0.47    0.27
  -5 -11   5    0.59    0.33
  -5 -11   5    0.52    0.15
   4  11  -5   12.44    0.90
  -4 -11   5   11.35    0.59
  -4 -11   5   12.52    1.01
   3  11  -5   16.03    1.02
  -3 -11   5   16.32    1.14
  -3 -11   5   16.04    0.77
   2  11  -5    6.19    0.63
  -2 -11   5    7.15    0.88
  -2 -11   5    6.83    0.51
   1  11  -5   -0.04    0.17
  -1 -11   5    0.26    0.24
  -1 -11   5    0.22    0.16
   0  11  -5    1.05    0.51
   0  11  -5    1.51    0.38
   0 -11   5    1.38    0.31
   0 -11   5    1.36    0.41
  -1  11  -5    5.70    0.62
   1 -11   5    4.95    0.56
   1 -11   5    6.18    0.77
  -2  11  -5    5.19    0.67
   2 -11   5    5.86    0.74
   2 -11   5    5.28    0.62
  -3  11  -5    0.96    0.34
  -3  11  -5    1.03    0.32
   3 -11   5    1.22    0.35
  -4  11  -5    3.68    0.63
  -4  11  -5    4.11    0.60
   4 -11   5    3.33    0.52
   8  10  -5    1.62    0.42
  -8 -10   5    1.47    0.48
   7  10  -5    4.70    0.65
  -7 -10   5    3.22    0.63
  -7 -10   5    3.60    0.66
   6  10  -5   11.97    0.88
  -6 -10   5   13.22    1.02
  -6 -10   5   12.68    1.06
   5  10  -5   15.39    0.97
  -5 -10   5   14.73    0.56
  -5 -10   5   16.24    1.15
   4  10  -5    0.29    0.21
  -4 -10   5    0.24    0.24
  -4 -10   5    0.36    0.13
   3  10  -5   12.39    0.84
  -3 -10   5   12.65    0.95
  -3 -10   5   12.25    0.61
   2  10  -5   18.43    1.05
  -2 -10   5   18.56    0.83
  -2 -10   5   19.85    1.16
   1  10  -5    5.23    0.65
  -1 -10   5    6.10    0.64
  -1 -10   5    5.64    0.45
   0  10  -5    0.18    0.20
   0  10  -5    0.28    0.19
   0 -10   5   -0.11    0.16
   0 -10   5   -0.03    0.11
  -1  10  -5    0.74    0.26
  -1  10  -5    0.60    0.28
   1 -10   5    0.83    0.23
   1 -10   5    0.62    0.28
  -2  10  -5   24.58    1.25
   2 -10   5   22.99    1.24
   2 -10   5   24.68    1.13
  -3  10  -5   12.70    0.83
  -3  10  -5   13.34    0.92
   3 -10   5   13.69    0.84
  -4  10  -5    1.02    0.33
  -4  10  -5    0.52    0.28
   4 -10   5    0.62    0.28
  -5  10  -5    0.85    0.35
  -5  10  -5    0.66    0.28
   5 -10   5    0.55    0.27
   8   9  -5    0.62    0.28
  -8  -9   5    0.16    0.27
  -8  -9   5    0.43    0.30
   7   9  -5    7.59    0.69
  -7  -9   5    6.41    0.86
  -7  -9   5    7.24    0.80
   6   9  -5    7.94    0.67
  -6  -9   5    7.75    0.78
  -6  -9   5    8.49    0.82
   5   9  -5    9.80    0.73
  -5  -9   5    9.85    0.35
  -5  -9   5   10.22    0.88
   4   9  -5    5.81    0.56
  -4  -9   5    6.39    0.35
  -4  -9   5    6.46    0.69
   3   9  -5    1.78    0.35
  -3  -9   5    2.50    0.28
  -3  -9   5    3.98    0.60
  -3  -9   5    2.23    0.38
   2   9  -5   70.77    2.42
  -2  -9   5   73.56    2.47
  -2  -9   5   75.47    2.63
  -2  -9   5   74.51    2.15
   1   9  -5   11.12    0.74
  -1  -9   5   11.09    0.78
  -1  -9   5   10.59    0.79
  -1  -9   5   10.39    0.59
   0   9  -5    1.06    0.29
   0  -9   5    1.87    0.41
   0  -9   5    1.38    0.34
   0  -9   5    1.66    0.29
  -1   9  -5   17.39    0.96
  -1   9  -5   18.08    1.03
   1  -9   5   17.70    1.02
   1  -9   5   19.02    1.13
   1  -9   5   18.09    0.86
  -2   9  -5   32.12    1.41
  -2   9  -5   34.68    1.40
  -2   9  -5   34.24    1.49
   2  -9   5   34.46    1.66
   2  -9   5   32.74    1.48
   2  -9   5   36.14    1.37
  -3   9  -5   17.16    0.92
  -3   9  -5   15.51    0.97
   3  -9   5   15.40    1.12
   3  -9   5   15.74    0.95
   3  -9   5   15.14    0.85
  -4   9  -5    9.29    0.77
  -4   9  -5    9.65    0.70
   4  -9   5    9.69    0.70
  -5   9  -5    2.55    0.51
  -5   9  -5    2.01    0.41
   5  -9   5    1.56    0.35
  -6   9  -5    1.20    0.33
  -6   9  -5    1.50    0.41
   6  -9   5    0.92    0.32
   9   8  -5    5.64    0.70
   8   8  -5    2.41    0.44
  -8  -8   5    3.08    0.59
  -8  -8   5    2.45    0.58
   7   8  -5    0.68    0.26
  -7  -8   5    1.01    0.37
  -7  -8   5    0.74    0.33
   6   8  -5   31.15    1.34
  -6  -8   5   29.62    1.01
  -6  -8   5   28.71    1.53
  -6  -8   5   29.34    1.52
   5   8  -5   25.77    1.15
  -5  -8   5   24.40    0.95
  -5  -8   5   24.28    1.33
  -5  -8   5   22.63    1.28
   4   8  -5   16.28    0.87
  -4  -8   5   15.23    0.53
  -4  -8   5   15.23    0.76
  -4  -8   5   16.77    1.04
   3   8  -5    2.22    0.35
  -3  -8   5    2.46    0.45
  -3  -8   5    2.46    0.35
  -3  -8   5    2.68    0.23
   2   8  -5   31.78    1.29
  -2  -8   5   31.51    1.06
  -2  -8   5   29.96    1.42
  -2  -8   5   33.14    1.33
   1   8  -5  115.82    3.41
  -1  -8   5  117.37    3.58
  -1  -8   5  114.98    3.46
  -1  -8   5  117.61    3.16
   0   8  -5    3.33    0.44
   0  -8   5    4.09    0.53
   0  -8   5    3.21    0.48
   0  -8   5    4.93    0.38
  -1   8  -5   64.28    2.16
  -1   8  -5   64.48    2.25
   1  -8   5   64.85    2.35
   1  -8   5   64.39    2.25
   1  -8   5   66.84    2.02
  -2   8  -5    1.15    0.31
  -2   8  -5    1.38    0.35
  -2   8  -5    1.34    0.29
   2  -8   5    1.62    0.36
   2  -8   5    1.44    0.28
   2  -8   5    1.88    0.44
  -3   8  -5    4.98    0.54
  -3   8  -5    4.14    0.54
  -3   8  -5    5.73    0.65
   3  -8   5    3.59    0.49
   3  -8   5    5.58    0.76
   3  -8   5    4.89    0.54
  -4   8  -5   10.32    0.68
  -4   8  -5   10.14    0.77
   4  -8   5    9.35    0.66
   4  -8   5    8.81    0.82
  -5   8  -5   20.09    1.03
  -5   8  -5   22.37    1.22
   5  -8   5   21.10    1.06
   5  -8   5   19.26    1.31
  -6   8  -5    6.72    0.61
  -6   8  -5    7.16    0.73
   6  -8   5    6.98    0.63
  -7   8  -5    4.86    0.60
   7  -8   5    3.37    0.53
   9   7  -5   12.72    0.89
   8   7  -5   12.88    0.85
  -8  -7   5   12.44    0.94
  -8  -7   5   13.27    1.10
   7   7  -5    0.24    0.18
  -7  -7   5   -0.02    0.17
  -7  -7   5   -0.03    0.21
   6   7  -5   41.74    1.57
  -6  -7   5   40.64    1.79
  -6  -7   5   40.24    1.86
   5   7  -5   35.68    1.36
  -5  -7   5   34.37    1.57
  -5  -7   5   32.85    1.59
  -5  -7   5   33.82    1.07
   4   7  -5   78.70    2.39
  -4  -7   5   79.36    2.22
  -4  -7   5   73.43    2.63
  -4  -7   5   75.59    2.64
   3   7  -5    7.89    0.54
  -3  -7   5    8.34    0.35
  -3  -7   5    8.99    0.68
  -3  -7   5    7.91    0.50
   2   7  -5    3.84    0.38
  -2  -7   5    3.58    0.51
  -2  -7   5    3.50    0.35
  -2  -7   5    2.84    0.24
   1   7  -5   14.91    0.76
  -1  -7   5   15.05    0.79
  -1  -7   5   14.03    0.84
  -1  -7   5   13.94    0.60
   0   7  -5  155.16    4.19
   0  -7   5  148.82    4.28
   0  -7   5  147.54    3.96
   0  -7   5  155.46    4.34
  -1   7  -5  150.42    4.06
  -1   7  -5  155.04    4.34
  -1   7  -5  150.79    4.18
   1  -7   5  152.92    4.31
   1  -7   5  151.67    4.38
   1  -7   5  148.16    4.01
  -2   7  -5   37.31    1.60
  -2   7  -5   36.31    1.47
  -2   7  -5   35.67    1.40
  -2   7  -5   37.66    1.33
   2  -7   5   35.92    1.29
   2  -7   5   35.94    1.45
   2  -7   5   37.17    1.58
  -3   7  -5    6.59    0.55
  -3   7  -5    7.61    0.54
  -3   7  -5    7.51    0.60
  -3   7  -5    7.84    0.70
   3  -7   5    7.44    0.58
   3  -7   5    6.82    0.66
   3  -7   5    6.97    0.52
  -4   7  -5    3.61    0.52
  -4   7  -5    3.45    0.43
  -4   7  -5    2.31    0.46
   4  -7   5    2.76    0.52
   4  -7   5    4.01    0.47
   4  -7   5    2.68    0.41
  -5   7  -5   29.97    1.43
  -5   7  -5   30.08    1.57
  -5   7  -5   31.64    1.30
   5  -7   5   30.82    1.59
   5  -7   5   33.83    1.33
  -6   7  -5   16.09    1.03
  -6   7  -5   15.20    0.87
  -6   7  -5   13.20    1.20
   6  -7   5   13.65    0.84
  -7   7  -5   21.11    1.09
  -7   7  -5   21.77    1.30
   7  -7   5   20.34    1.09
  -8   7  -5   -0.01    0.20
   9   6  -5    7.12    0.65
  -9  -6   5    8.28    1.08
   8   6  -5   23.08    1.13
  -8  -6   5   22.03    1.44
   7   6  -5   23.28    1.09
  -7  -6   5   23.64    1.42
  -7  -6   5   24.25    1.27
   6   6  -5    2.31    0.36
  -6  -6   5    2.06    0.42
  -6  -6   5    3.16    0.59
   5   6  -5   30.94    1.20
  -5  -6   5   32.03    1.42
  -5  -6   5   29.75    1.47
   4   6  -5   35.63    1.27
  -4  -6   5   34.38    1.04
  -4  -6   5   35.17    1.49
  -4  -6   5   35.86    1.55
  -4  -6   5   33.86    1.05
   3   6  -5   91.30    2.53
  -3  -6   5   82.32    2.73
  -3  -6   5   86.85    2.36
  -3  -6   5   87.69    2.39
  -3  -6   5   80.36    2.74
   2   6  -5   45.33    1.50
  -2  -6   5   45.02    1.47
  -2  -6   5   44.90    1.24
  -2  -6   5   47.80    1.72
  -2  -6   5   43.88    1.24
  -2  -6   5   44.34    1.44
   1   6  -5   14.66    0.72
  -1  -6   5   15.64    0.59
  -1  -6   5   16.06    0.76
  -1  -6   5   15.88    0.73
   0   6  -5    2.37    0.28
   0   6  -5    2.48    0.33
   0   6  -5    3.02    0.44
   0  -6   5    2.23    0.25
   0  -6   5    2.29    0.34
   0  -6   5    3.15    0.33
   0  -6   5    2.18    0.36
  -1   6  -5   42.14    1.37
  -1   6  -5   42.38    1.47
  -1   6  -5   42.62    1.37
  -1   6  -5   43.66    1.64
   1  -6   5   41.03    1.33
   1  -6   5   43.58    1.68
   1  -6   5   41.03    1.57
   1  -6   5   40.23    1.54
  -2   6  -5  101.97    3.20
  -2   6  -5  102.30    3.00
  -2   6  -5  102.08    3.10
  -2   6  -5  106.93    2.91
  -2   6  -5  104.06    2.90
   2  -6   5  105.08    2.89
   2  -6   5  103.35    3.08
   2  -6   5  104.89    3.20
  -3   6  -5   45.71    1.53
  -3   6  -5   44.90    1.68
  -3   6  -5   44.59    1.80
  -3   6  -5   45.97    1.61
  -3   6  -5   44.60    1.52
   3  -6   5   47.36    1.66
   3  -6   5   45.71    1.81
   3  -6   5   47.78    1.55
  -4   6  -5    7.12    0.60
  -4   6  -5    7.79    0.53
  -4   6  -5    7.80    0.52
  -4   6  -5    7.23    0.56
  -4   6  -5    7.63    0.68
   4  -6   5    7.30    0.54
   4  -6   5    7.46    0.68
   4  -6   5    6.55    0.49
  -5   6  -5    0.07    0.17
  -5   6  -5    0.12    0.14
  -5   6  -5    0.19    0.20
  -5   6  -5   -0.01    0.13
   5  -6   5    0.05    0.12
   5  -6   5    0.30    0.22
  -6   6  -5   18.65    0.94
  -6   6  -5   17.98    1.17
  -6   6  -5   20.01    1.13
  -6   6  -5   20.43    0.97
   6  -6   5   18.98    0.96
   6  -6   5   17.80    1.16
  -7   6  -5   22.43    1.09
  -7   6  -5   21.95    1.08
  -7   6  -5   24.29    1.33
   7  -6   5   23.26    1.12
  -8   6  -5   23.53    1.16
  -8   6  -5   24.83    1.47
   9   5  -5    1.02    0.30
  -9  -5   5    1.01    0.40
   8   5  -5   12.84    0.79
  -8  -5   5   13.15    1.07
   7   5  -5   87.08    2.64
  -7  -5   5   84.25    2.82
  -7  -5   5   86.38    3.15
   6   5  -5  123.58    3.45
  -6  -5   5  119.06    3.93
  -6  -5   5  125.52    3.73
   5   5  -5   20.83    0.88
  -5  -5   5   21.09    1.07
  -5  -5   5   21.22    1.17
   4   5  -5    2.32    0.29
  -4  -5   5    3.00    0.47
  -4  -5   5    2.81    0.41
   3   5  -5   30.15    1.07
  -3  -5   5   30.76    1.29
  -3  -5   5   31.92    0.90
  -3  -5   5   30.89    0.89
  -3  -5   5   29.92    1.32
   2   5  -5  231.03    5.94
  -2  -5   5  234.05    5.85
  -2  -5   5  234.13    5.84
  -2  -5   5  239.25    6.24
   1   5  -5  122.46    3.33
  -1  -5   5  125.37    3.12
  -1  -5   5  123.89    3.30
  -1  -5   5  123.22    3.10
  -1  -5   5  121.19    3.54
  -1  -5   5  127.22    3.34
   0   5  -5  135.82    3.50
   0   5  -5  130.79    3.61
   0   5  -5  136.90    3.76
   0   5  -5  136.17    3.50
   0  -5   5  130.46    3.65
   0  -5   5  133.81    3.44
   0  -5   5  134.43    3.78
   0  -5   5  140.67    3.65
   0  -5   5  134.01    3.42
  -1   5  -5    7.01    0.39
  -1   5  -5    6.89    0.45
  -1   5  -5    7.11    0.52
   1  -5   5    6.51    0.48
   1  -5   5    6.51    0.37
   1  -5   5    6.68    0.50
  -2   5  -5   93.15    2.84
  -2   5  -5   94.28    2.57
  -2   5  -5   90.67    2.77
  -2   5  -5   91.09    2.66
   2  -5   5   94.34    2.84
   2  -5   5   90.86    2.75
   2  -5   5   96.53    2.80
   2  -5   5   89.64    2.55
  -3   5  -5  111.45    3.21
  -3   5  -5  111.64    3.31
  -3   5  -5  111.21    3.39
  -3   5  -5  115.34    3.12
   3  -5   5  114.91    3.27
   3  -5   5  115.94    3.12
   3  -5   5  117.02    3.44
  -4   5  -5   71.12    2.11
  -4   5  -5   69.05    2.29
  -4   5  -5   69.40    2.21
  -4   5  -5   66.85    2.37
   4  -5   5   67.70    2.39
   4  -5   5   73.92    2.14
  -5   5  -5   14.59    0.73
  -5   5  -5   13.48    0.83
  -5   5  -5   12.79    0.78
  -5   5  -5   13.62    0.89
   5  -5   5   13.35    0.71
   5  -5   5   13.14    0.89
  -6   5  -5    0.27    0.20
  -6   5  -5    0.48    0.26
  -6   5  -5    0.20    0.15
   6  -5   5    0.00    0.16
   6  -5   5    0.41    0.17
  -7   5  -5    8.95    0.63
  -7   5  -5   10.18    0.66
  -7   5  -5    9.72    0.79
  -7   5  -5    8.95    0.82
   7  -5   5    9.37    0.65
  -8   5  -5   30.24    1.30
  -8   5  -5   31.87    1.64
  -8   5  -5   28.72    1.28
   8  -5   5   28.97    1.30
  -9   5  -5   17.17    0.96
  -9   5  -5   16.34    0.94
  10   4  -5   19.07    1.10
   9   4  -5    5.78    0.56
  -9  -4   5    7.27    1.01
   8   4  -5    0.80    0.25
  -8  -4   5    0.69    0.34
   7   4  -5   28.28    1.16
  -7  -4   5   29.84    1.30
  -7  -4   5   31.03    1.60
   6   4  -5  114.27    3.11
  -6  -4   5  109.35    3.62
  -6  -4   5  109.37    3.33
   5   4  -5  163.24    4.19
  -5  -4   5  154.17    4.69
  -5  -4   5  161.23    4.48
   4   4  -5   55.79    1.65
  -4  -4   5   55.75    2.05
  -4  -4   5   56.27    1.92
   3   4  -5   43.57    1.33
   3   4  -5   44.75    1.34
  -3  -4   5   44.41    1.60
  -3  -4   5   44.25    1.67
   2   4  -5    2.06    0.20
   2   4  -5    2.33    0.21
  -2  -4   5    2.77    0.38
  -2  -4   5    2.53    0.13
  -2  -4   5    2.12    0.33
  -2  -4   5    2.01    0.12
   1   4  -5   91.22    2.49
   1   4  -5   90.46    2.59
  -1  -4   5   92.10    2.44
  -1  -4   5   90.54    2.25
  -1  -4   5   95.00    2.45
  -1  -4   5   91.76    2.72
  -1  -4   5   94.56    2.25
   0   4  -5  328.14    8.00
   0   4  -5  312.22    7.87
   0  -4   5  307.18    7.69
   0  -4   5  304.15    8.06
   0  -4   5  314.64    7.89
   0  -4   5  335.62    7.90
   0  -4   5  324.89    7.72
  -1   4  -5  113.54    2.99
  -1   4  -5  113.46    3.10
  -1   4  -5  119.84    3.24
   1  -4   5  110.96    2.97
   1  -4   5  114.95    3.16
   1  -4   5  113.49    3.24
   1  -4   5  118.67    3.19
  -2   4  -5    8.35    0.43
  -2   4  -5    8.82    0.50
  -2   4  -5    9.28    0.57
   2  -4   5    8.81    0.55
   2  -4   5    8.92    0.44
   2  -4   5    8.46    0.55
   2  -4   5    9.03    0.55
  -3   4  -5   60.37    1.91
  -3   4  -5   63.30    2.07
  -3   4  -5   59.96    1.99
  -3   4  -5   60.96    1.81
   3  -4   5   65.64    1.91
   3  -4   5   64.15    1.84
   3  -4   5   60.11    1.95
   3  -4   5   63.12    2.04
   3  -4   5   60.69    2.05
  -4   4  -5   46.75    1.59
  -4   4  -5   45.96    1.65
  -4   4  -5   45.32    1.47
  -4   4  -5   46.76    1.73
   4  -4   5   47.10    1.57
   4  -4   5   47.09    1.74
   4  -4   5   45.26    1.70
   4  -4   5   46.20    1.50
  -5   4  -5   80.38    2.57
  -5   4  -5   77.79    2.62
  -5   4  -5   76.36    2.46
  -5   4  -5   79.97    2.33
  -5   4  -5   76.63    2.39
   5  -4   5   82.11    2.67
   5  -4   5   81.84    2.36
  -6   4  -5   29.20    1.32
  -6   4  -5   27.13    1.08
  -6   4  -5   27.10    1.33
   6  -4   5   28.01    1.12
   6  -4   5   25.70    1.32
  -7   4  -5    0.80    0.31
  -7   4  -5    0.55    0.20
  -7   4  -5    0.41    0.22
   7  -4   5    0.47    0.18
   7  -4   5    0.88    0.34
  -8   4  -5    6.29    0.54
  -8   4  -5    7.74    0.77
   8  -4   5    5.93    0.53
  -9   4  -5   23.15    1.09
  -9   4  -5   20.69    1.04
  -9   4  -5   20.05    1.34
  10   3  -5   29.26    1.41
   9   3  -5   14.73    0.88
  -9  -3   5   14.04    1.20
   8   3  -5   33.00    1.32
  -8  -3   5   33.00    1.78
   7   3  -5    0.55    0.19
  -7  -3   5    0.91    0.36
   6   3  -5    4.99    0.38
  -6  -3   5    5.15    0.45
  -6  -3   5    4.39    0.63
   5   3  -5   76.81    2.12
  -5  -3   5   76.31    2.37
  -5  -3   5   73.10    2.59
   4   3  -5   99.69    2.53
   4   3  -5   93.52    2.50
  -4  -3   5   91.19    2.97
  -4  -3   5   92.06    2.79
   3   3  -5  139.67    3.62
   3   3  -5  150.51    3.64
  -3  -3   5  141.37    3.96
  -3  -3   5  144.56    4.10
   2   3  -5   10.36    0.42
   2   3  -5   10.91    0.42
   2   3  -5   10.41    0.41
  -2  -3   5   10.84    0.61
   1   3  -5   31.53    1.02
   1   3  -5   33.35    0.95
   1   3  -5   31.73    0.96
  -1  -3   5   30.44    1.17
   0   3  -5  223.67    5.53
   0   3  -5  219.55    5.44
   0  -3   5  215.34    5.42
   0  -3   5  222.94    5.27
   0  -3   5  212.91    5.67
   0  -3   5  218.14    5.26
   0  -3   5  219.68    5.43
  -1   3  -5  282.83    6.70
  -1   3  -5  279.58    6.59
   1  -3   5  255.37    6.75
   1  -3   5  256.54    6.44
   1  -3   5  230.99    6.43
   1  -3   5  274.36    6.64
   1  -3   5  274.12    6.65
  -2   3  -5   27.12    1.03
  -2   3  -5   25.85    1.02
  -2   3  -5   26.96    0.86
  -2   3  -5   26.36    0.93
   2  -3   5   26.58    0.85
   2  -3   5   27.18    1.02
   2  -3   5   26.54    1.03
   2  -3   5   21.60    0.94
  -3   3  -5   15.65    0.78
  -3   3  -5   16.03    0.76
  -3   3  -5   15.05    0.62
  -3   3  -5   15.09    0.69
   3  -3   5   15.83    0.78
   3  -3   5   16.08    0.64
   3  -3   5   16.19    0.68
   3  -3   5   15.26    0.77
  -4   3  -5    0.94    0.23
  -4   3  -5    0.31    0.16
  -4   3  -5    0.33    0.12
  -4   3  -5    0.56    0.17
   4  -3   5    0.34    0.12
   4  -3   5    0.65    0.21
   4  -3   5    0.59    0.17
   4  -3   5    0.55    0.19
  -5   3  -5   25.29    1.13
  -5   3  -5   26.10    1.19
  -5   3  -5   25.21    1.02
  -5   3  -5   25.44    1.08
  -5   3  -5   26.59    0.98
   5  -3   5   26.12    1.22
   5  -3   5   25.57    1.06
   5  -3   5   26.63    0.99
   5  -3   5   27.13    1.20
  -6   3  -5   29.12    1.11
  -6   3  -5   29.88    1.36
  -6   3  -5   31.80    1.30
  -6   3  -5   30.54    1.13
  -6   3  -5   30.18    1.33
   6  -3   5   29.25    1.23
   6  -3   5   29.21    1.36
   6  -3   5   30.23    1.14
  -7   3  -5   12.34    0.68
  -7   3  -5   11.60    0.84
  -7   3  -5   11.77    0.84
   7  -3   5   12.57    0.70
   7  -3   5   13.04    0.90
  -8   3  -5    0.07    0.13
  -8   3  -5   -0.09    0.19
  -8   3  -5   -0.02    0.18
   8  -3   5    0.01    0.13
  -9   3  -5    0.19    0.18
  -9   3  -5    0.12    0.25
 -10   3  -5   20.64    1.03
  10   2  -5    4.13    0.59
   9   2  -5   20.02    1.05
  -9  -2   5   21.80    1.51
   8   2  -5   31.16    1.27
  -8  -2   5   32.40    1.76
   7   2  -5   69.09    2.13
  -7  -2   5   69.55    2.69
   6   2  -5   60.07    1.82
  -6  -2   5   61.63    2.34
  -6  -2   5   60.33    1.93
   5   2  -5    0.22    0.09
  -5  -2   5    0.26    0.18
  -5  -2   5    0.15    0.11
   4   2  -5   92.13    2.34
   4   2  -5   88.84    2.30
  -4  -2   5   89.44    2.59
  -4  -2   5   82.66    2.77
   3   2  -5  192.48    4.81
   3   2  -5  207.42    4.83
  -3  -2   5  198.80    5.36
  -3  -2   5  192.64    5.17
   2   2  -5   14.99    0.44
   2   2  -5   14.74    0.51
   2   2  -5   15.34    0.44
  -2  -2   5   15.47    0.77
  -2  -2   5   15.08    0.71
   1   2  -5   35.64    0.92
   1   2  -5   34.16    1.00
   1   2  -5   34.06    0.98
   1   2  -5   33.27    0.92
  -1  -2   5   35.66    1.23
  -1  -2   5   33.77    1.23
   0   2  -5   74.78    1.95
   0   2  -5   78.74    2.04
   0   2  -5   74.28    2.01
   0   2  -5   76.73    1.94
   0  -2   5   70.83    2.18
   0  -2   5   73.11    1.83
   0  -2   5   75.96    1.84
  -1   2  -5   35.06    1.05
  -1   2  -5   35.58    1.12
  -1   2  -5   34.06    1.11
   1  -2   5   33.40    1.20
   1  -2   5   34.09    1.06
   1  -2   5   35.90    1.08
   1  -2   5   33.91    0.93
   1  -2   5   34.02    0.93
  -2   2  -5  183.21    4.72
  -2   2  -5  186.99    4.60
  -2   2  -5  182.27    4.61
  -2   2  -5  177.84    4.73
   2  -2   5  181.46    4.69
   2  -2   5  179.55    4.51
  -3   2  -5   10.96    0.60
  -3   2  -5   11.76    0.60
  -3   2  -5    9.80    0.52
  -3   2  -5   11.95    0.49
   3  -2   5   10.00    0.57
   3  -2   5   10.44    0.47
   3  -2   5   10.79    0.51
   3  -2   5   10.80    0.59
  -4   2  -5    2.01    0.31
  -4   2  -5    1.76    0.27
  -4   2  -5    1.51    0.28
  -4   2  -5    1.69    0.26
  -4   2  -5    1.60    0.22
   4  -2   5    1.60    0.25
   4  -2   5    1.24    0.18
   4  -2   5    1.55    0.29
   4  -2   5    1.82    0.31
  -5   2  -5    0.30    0.14
  -5   2  -5    0.24    0.11
  -5   2  -5    0.12    0.13
  -5   2  -5    0.17    0.11
  -5   2  -5    0.19    0.14
   5  -2   5    0.32    0.16
   5  -2   5    0.05    0.08
   5  -2   5    0.69    0.19
   5  -2   5    0.20    0.13
  -6   2  -5   15.24    0.86
  -6   2  -5   13.95    0.79
  -6   2  -5   15.17    0.71
  -6   2  -5   13.05    0.84
  -6   2  -5   15.44    0.70
   6  -2   5   14.85    0.88
   6  -2   5   14.71    0.70
   6  -2   5   19.34    0.87
  -7   2  -5    2.36    0.42
  -7   2  -5    1.98    0.40
  -7   2  -5    2.25    0.32
   7  -2   5    1.91    0.36
   7  -2   5    1.99    0.41
   7  -2   5    2.24    0.34
  -8   2  -5   21.68    1.21
  -8   2  -5   22.74    0.99
  -8   2  -5   22.80    1.28
   8  -2   5   22.29    1.00
  -9   2  -5    0.21    0.23
  -9   2  -5    0.17    0.15
 -10   2  -5    0.65    0.37
 -10   2  -5    0.80    0.26
   9   1  -5    0.02    0.16
  -9  -1   5   -0.19    0.19
   8   1  -5   13.68    0.78
  -8  -1   5   15.66    1.19
   7   1  -5   30.83    1.16
  -7  -1   5   30.74    1.62
   6   1  -5   55.17    1.66
  -6  -1   5   52.91    2.14
   5   1  -5   22.54    0.77
  -5  -1   5   20.74    1.12
  -5  -1   5   21.18    0.86
   4   1  -5   23.36    0.73
   4   1  -5   24.20    0.76
  -4  -1   5   23.05    0.92
  -4  -1   5   25.13    1.15
  -3  -1   5   20.62    0.95
  -3  -1   5   19.91    0.82
  -2  -1   5  219.45    5.53
  -2  -1   5  199.99    5.36
  -1  -1   5   18.88    0.78
  -1  -1   5   19.66    0.82
   0   1  -5  256.10    6.34
   0   1  -5  262.37    6.27
   0   1  -5  276.54    6.36
   0   1  -5  270.31    6.27
   0  -1   5  237.88    6.55
  -1   1  -5   11.78    0.42
  -1   1  -5   10.29    0.45
  -1   1  -5   11.65    0.47
  -1   1  -5   11.54    0.42
   1  -1   5   11.81    0.42
   1  -1   5   11.10    0.41
  -2   1  -5   55.94    1.71
  -2   1  -5   58.41    1.74
  -2   1  -5   58.86    1.64
   2  -1   5   60.02    1.56
   2  -1   5   59.27    1.70
   2  -1   5   59.69    1.69
  -3   1  -5   91.66    2.40
  -3   1  -5   92.21    2.60
  -3   1  -5   93.73    2.55
  -3   1  -5   88.79    2.49
  -3   1  -5   89.73    2.58
   3  -1   5   89.59    2.38
   3  -1   5   92.81    2.57
   3  -1   5   89.17    2.58
  -4   1  -5  271.97    7.03
  -4   1  -5  278.66    7.02
  -4   1  -5  270.43    6.88
  -4   1  -5  276.61    7.06
  -4   1  -5  279.24    7.15
   4  -1   5  281.12    7.16
   4  -1   5  287.91    7.13
   4  -1   5  274.34    6.88
   4  -1   5  283.23    6.99
  -5   1  -5   93.45    2.74
  -5   1  -5   92.98    2.84
  -5   1  -5   96.40    2.60
  -5   1  -5   94.19    2.68
  -5   1  -5   97.22    2.80
   5  -1   5   96.73    2.72
   5  -1   5   92.95    2.58
   5  -1   5   91.14    2.86
  -6   1  -5    2.16    0.38
  -6   1  -5    2.74    0.33
  -6   1  -5    2.67    0.39
  -6   1  -5    4.06    0.42
  -6   1  -5    1.84    0.26
   6  -1   5    1.79    0.35
   6  -1   5    2.26    0.29
   6  -1   5    2.51    0.36
  -7   1  -5    0.24    0.13
  -7   1  -5    0.00    0.16
  -7   1  -5    0.34    0.16
  -7   1  -5    0.21    0.19
   7  -1   5    0.28    0.15
   7  -1   5    0.42    0.21
  -8   1  -5   31.45    1.49
  -8   1  -5   31.08    1.22
  -8   1  -5   33.24    1.56
   8  -1   5   32.31    1.62
   8  -1   5   34.76    1.28
  -9   1  -5    9.73    0.87
  -9   1  -5   11.13    0.67
   9  -1   5    9.97    0.66
 -10   1  -5    0.94    0.38
 -10   1  -5    0.78    0.24
 -11   1  -5    0.11    0.18
   9   0  -5   14.06    0.87
  -9   0   5   14.27    1.24
   8   0  -5    0.86    0.25
  -8   0   5    0.32    0.27
   7   0  -5    3.57    0.42
  -7   0   5    2.94    0.57
   6   0  -5   22.55    0.88
  -6   0   5   24.07    1.29
   5   0  -5   24.47    0.83
  -5   0   5   22.92    1.18
   4   0  -5   58.70    1.57
   4   0  -5   58.93    1.55
  -4   0   5   54.49    1.99
  -3   0   5    2.59    0.38
  -2   0   5   29.65    1.12
  -1   0   5  187.24    4.85
   0   0   5    0.32    0.10
  -1   0  -5   12.62    0.41
  -1   0  -5   12.68    0.41
  -1   0  -5   12.10    0.46
  -2   0  -5    6.22    0.35
  -2   0  -5    6.00    0.35
  -2   0  -5    5.97    0.30
  -2   0  -5    6.17    0.40
   2   0   5    6.24    0.33
   2   0   5    5.73    0.25
   2   0   5    6.30    0.33
   2   0   5    5.74    0.25
  -3   0  -5  114.91    3.16
  -3   0  -5  115.24    3.08
  -3   0  -5  115.40    3.05
  -3   0  -5  121.88    3.17
  -3   0  -5  115.87    2.97
   3   0   5  114.82    2.94
   3   0   5  112.36    3.13
  -4   0  -5  202.97    5.30
  -4   0  -5  209.36    5.42
  -4   0  -5  204.81    5.33
  -4   0  -5  199.55    5.17
  -4   0  -5  207.22    5.30
   4   0   5  211.69    5.43
   4   0   5  212.13    5.28
   4   0   5  205.32    5.16
  -5   0  -5  100.94    2.70
  -5   0  -5   94.09    2.90
  -5   0  -5  102.93    2.87
  -5   0  -5  100.41    2.84
  -5   0  -5   99.36    2.79
   5   0   5  100.86    2.97
   5   0   5   95.21    2.67
   5   0   5  100.75    2.81
  -6   0  -5    2.76    0.39
  -6   0  -5    2.20    0.38
  -6   0  -5    2.30    0.31
  -6   0  -5    2.11    0.28
  -6   0  -5    1.95    0.33
   6   0   5    2.37    0.34
   6   0   5    2.54    0.30
   6   0   5    2.65    0.43
  -7   0  -5   19.63    0.83
  -7   0  -5   19.19    1.03
  -7   0  -5   18.41    1.02
  -7   0  -5   20.13    0.97
  -7   0  -5   19.83    0.84
   7   0   5   18.60    0.93
   7   0   5   20.77    0.86
  -8   0  -5   14.80    0.96
  -8   0  -5   14.82    0.94
  -8   0  -5   15.99    0.76
   8   0   5   15.50    0.77
   8   0   5   13.79    0.85
  -9   0  -5   14.30    1.03
  -9   0  -5   13.49    0.94
  -9   0  -5   13.30    0.73
   9   0   5   13.35    0.76
 -10   0  -5    4.71    0.50
 -10   0  -5    6.90    0.90
 -11   0  -5    0.52    0.22
   9  -1  -5   12.02    0.82
  -9   1   5   13.42    1.21
   8  -1  -5   13.09    0.78
  -8   1   5   13.41    1.13
   7  -1  -5    3.83    0.44
  -7   1   5    4.47    0.73
   6  -1  -5    2.53    0.31
  -6   1   5    2.03    0.44
   5  -1  -5   39.47    1.22
  -5   1   5   37.36    1.62
   4  -1  -5   18.02    0.68
   4  -1  -5   17.90    0.61
   4  -1  -5   17.58    0.62
  -4   1   5   16.48    0.91
   3  -1  -5  199.95    4.75
   3  -1  -5  195.56    4.74
   3  -1  -5  192.38    4.97
  -3   1   5  195.14    5.23
   2  -1  -5   63.27    1.83
  -2   1   5   61.92    1.92
   1  -1  -5  116.75    3.04
  -1   1   5  108.83    3.03
   0  -1  -5  196.09    5.00
   0   1   5  193.92    4.90
  -1  -1  -5  199.87    4.65
  -1  -1  -5  190.35    4.64
  -1  -1  -5  184.42    5.05
  -1  -1  -5  189.96    4.92
  -2  -1  -5   27.17    0.87
  -2  -1  -5   27.25    0.91
  -2  -1  -5   28.08    0.85
  -2  -1  -5   27.72    0.99
   2   1   5   27.36    0.87
   2   1   5   26.20    0.75
   2   1   5   26.90    0.75
  -3  -1  -5    5.69    0.33
  -3  -1  -5    5.16    0.37
  -3  -1  -5    5.13    0.31
  -3  -1  -5    5.11    0.36
  -3  -1  -5    4.61    0.27
   3   1   5    4.51    0.25
  -4  -1  -5    7.61    0.49
  -4  -1  -5    7.96    0.45
  -4  -1  -5    7.51    0.46
  -4  -1  -5    8.10    0.39
  -4  -1  -5    7.62    0.43
   4   1   5   10.29    0.48
   4   1   5    7.51    0.49
   4   1   5    7.40    0.37
  -5  -1  -5   16.91    0.75
  -5  -1  -5   16.07    0.82
  -5  -1  -5   16.73    0.77
  -5  -1  -5   18.15    0.79
  -5  -1  -5   17.33    0.68
   5   1   5   17.09    0.85
   5   1   5   16.87    0.67
  -6  -1  -5   32.65    1.12
  -6  -1  -5   32.04    1.28
  -6  -1  -5   30.81    1.22
  -6  -1  -5   33.13    1.18
  -6  -1  -5   32.29    1.32
   6   1   5   31.87    1.35
   6   1   5   32.81    1.12
   6   1   5   31.32    1.20
  -7  -1  -5    5.93    0.54
  -7  -1  -5    5.71    0.42
  -7  -1  -5    5.61    0.53
  -7  -1  -5    6.34    0.51
  -7  -1  -5    5.08    0.39
   7   1   5    5.74    0.48
   7   1   5    4.73    0.53
   7   1   5    5.46    0.41
  -8  -1  -5   14.36    0.94
  -8  -1  -5   14.49    0.73
  -8  -1  -5   14.59    0.93
  -8  -1  -5   15.30    0.80
   8   1   5   14.89    0.86
  -9  -1  -5   12.49    0.71
  -9  -1  -5   14.24    0.95
  -9  -1  -5   14.80    1.02
 -10  -1  -5   23.89    1.05
 -10  -1  -5   24.02    1.44
 -11  -1  -5    5.04    0.54
 -11  -1  -5    4.41    0.76
   9  -2  -5    3.42    0.52
  -9   2   5    4.60    1.29
   8  -2  -5   10.06    0.70
  -8   2   5   10.53    1.01
   7  -2  -5   37.75    1.44
  -7   2   5   41.42    1.94
   6  -2  -5   49.93    1.60
  -6   2   5   47.77    2.03
   5  -2  -5    0.76    0.17
  -5   2   5    1.75    0.39
   4  -2  -5  117.97    3.09
  -4   2   5  119.83    3.53
   3  -2  -5   89.22    2.38
   3  -2  -5   88.54    2.28
   3  -2  -5   89.88    2.29
  -3   2   5   85.76    2.64
   2  -2  -5   11.57    0.52
   2  -2  -5   12.14    0.38
   2  -2  -5   11.41    0.36
  -2   2   5   12.17    0.61
   1  -2  -5    6.42    0.37
  -1   2   5    5.19    0.34
   0  -2  -5  232.09    5.73
   0  -2  -5  249.82    5.81
   0  -2  -5  245.89    6.03
   0   2   5  228.43    5.89
  -1  -2  -5  597.73   16.68
  -1  -2  -5  641.20   16.45
  -1  -2  -5  552.24   15.86
  -1  -2  -5  617.13   15.81
  -1  -2  -5  628.99   14.92
  -2  -2  -5    0.32    0.09
  -2  -2  -5    0.62    0.15
  -2  -2  -5    0.37    0.11
  -2  -2  -5    0.22    0.07
   2   2   5    0.31    0.06
   2   2   5    0.28    0.06
   2   2   5    0.39    0.10
  -3  -2  -5    5.32    0.37
  -3  -2  -5    5.52    0.31
  -3  -2  -5    5.16    0.29
  -3  -2  -5    5.01    0.35
  -3  -2  -5    5.49    0.33
   3   2   5    4.92    0.26
  -4  -2  -5   30.36    1.10
  -4  -2  -5   30.45    1.14
  -4  -2  -5   31.40    1.06
  -4  -2  -5   30.44    0.97
  -4  -2  -5   29.43    1.01
   4   2   5   29.97    1.02
   4   2   5   29.79    1.12
   4   2   5   29.08    0.95
  -5  -2  -5  115.20    3.22
  -5  -2  -5  112.08    3.20
  -5  -2  -5  117.23    3.10
  -5  -2  -5  116.49    3.23
  -5  -2  -5  118.46    3.35
   5   2   5  118.38    3.36
   5   2   5  118.70    3.09
   5   2   5  117.52    3.20
  -6  -2  -5   83.93    2.44
  -6  -2  -5   80.91    2.59
  -6  -2  -5   84.34    2.53
  -6  -2  -5   82.95    2.50
  -6  -2  -5   81.59    2.33
   6   2   5   83.17    2.33
   6   2   5   79.31    2.59
   6   2   5   82.83    2.45
  -7  -2  -5   45.40    1.48
  -7  -2  -5   44.90    1.73
  -7  -2  -5   45.59    1.54
  -7  -2  -5   44.78    1.69
  -7  -2  -5   43.91    1.63
   7   2   5   46.89    1.50
   7   2   5   42.82    1.74
   7   2   5   46.38    1.63
  -8  -2  -5    0.05    0.16
  -8  -2  -5    0.30    0.22
  -8  -2  -5    0.38    0.16
  -8  -2  -5    0.05    0.12
   8   2   5    0.09    0.14
   8   2   5   -0.10    0.09
  -9  -2  -5   19.42    1.14
  -9  -2  -5   20.97    0.94
  -9  -2  -5   20.58    1.21
   9   2   5   21.23    0.97
   9   2   5   19.56    1.17
 -10  -2  -5   24.70    1.44
 -10  -2  -5   25.08    1.09
 -11  -2  -5   24.72    1.54
 -11  -2  -5   23.28    1.07
   8  -3  -5   12.99    0.83
  -8   3   5   13.39    1.16
   7  -3  -5    9.18    0.64
  -7   3   5    8.75    0.88
   6  -3  -5    0.89    0.22
  -6   3   5    0.84    0.34
   5  -3  -5   13.99    0.67
  -5   3   5   15.29    0.96
   4  -3  -5    3.19    0.28
  -4   3   5    4.22    0.54
   3  -3  -5   76.02    2.06
   3  -3  -5   77.31    2.09
   3  -3  -5   76.30    2.06
  -3   3   5   75.56    2.36
   2  -3  -5   18.36    0.62
   2  -3  -5   18.69    0.60
   2  -3  -5   17.65    0.67
   2  -3  -5   17.62    0.67
  -2   3   5   18.05    0.78
   1  -3  -5   13.45    0.47
   1  -3  -5   13.31    0.57
   1  -3  -5   13.18    0.51
   1  -3  -5   14.17    0.46
  -1   3   5   12.37    0.55
   0  -3  -5    1.28    0.19
   0  -3  -5    1.19    0.12
   0  -3  -5    1.21    0.12
   0  -3  -5    1.39    0.15
   0  -3  -5    1.17    0.11
  -1  -3  -5   61.52    1.82
  -1  -3  -5   61.55    1.59
  -1  -3  -5   60.03    1.73
  -1  -3  -5   64.34    1.66
  -1  -3  -5   60.66    1.66
   1   3   5   62.63    1.61
  -2  -3  -5  124.11    3.22
  -2  -3  -5  118.28    3.25
  -2  -3  -5  122.41    3.13
  -2  -3  -5  121.63    2.97
   2   3   5  121.76    2.99
   2   3   5  118.56    3.13
   2   3   5  118.41    2.99
  -3  -3  -5    8.89    0.35
  -3  -3  -5    7.67    0.42
  -3  -3  -5    7.44    0.36
  -3  -3  -5    7.50    0.46
  -3  -3  -5    7.91    0.46
   3   3   5    7.38    0.34
  -4  -3  -5   53.21    1.63
  -4  -3  -5   51.58    1.52
  -4  -3  -5   54.58    1.69
  -4  -3  -5   54.34    1.73
  -4  -3  -5   52.61    1.54
   4   3   5   49.86    1.57
   4   3   5   50.87    1.69
   4   3   5   53.65    1.52
  -5  -3  -5    6.02    0.40
  -5  -3  -5    5.20    0.35
  -5  -3  -5    5.15    0.45
  -5  -3  -5    5.64    0.42
  -5  -3  -5    5.63    0.42
   5   3   5    6.35    0.49
   5   3   5    6.02    0.41
  -6  -3  -5    5.73    0.44
  -6  -3  -5    5.93    0.46
  -6  -3  -5    6.49    0.53
  -6  -3  -5    5.49    0.45
   6   3   5    6.58    0.54
   6   3   5    5.63    0.39
  -7  -3  -5  117.38    3.33
  -7  -3  -5  117.20    3.52
  -7  -3  -5  117.50    3.20
  -7  -3  -5  115.09    3.39
  -7  -3  -5  116.86    3.45
   7   3   5  117.07    3.21
   7   3   5  114.32    3.54
   7   3   5  114.85    3.35
  -8  -3  -5   48.66    1.63
  -8  -3  -5   49.45    1.92
  -8  -3  -5   50.30    1.73
  -8  -3  -5   48.19    1.90
   8   3   5   51.38    1.67
   8   3   5   49.95    1.81
  -9  -3  -5    8.18    0.85
  -9  -3  -5    7.05    0.68
  -9  -3  -5    7.45    0.53
  -9  -3  -5    8.55    0.74
   9   3   5    6.86    0.54
   9   3   5    8.69    0.75
 -10  -3  -5    7.60    0.79
 -10  -3  -5    7.30    0.55
 -11  -3  -5   16.52    1.23
 -11  -3  -5   16.64    0.88
 -12  -3  -5   32.09    1.33
   8  -4  -5    2.64    0.45
  -8   4   5    4.15    0.81
   7  -4  -5   19.40    1.00
  -7   4   5   20.91    1.37
   6  -4  -5   10.54    0.65
  -6   4   5   10.76    0.89
   5  -4  -5   23.33    0.97
  -5   4   5   25.04    1.28
   4  -4  -5    1.51    0.25
  -4   4   5    1.56    0.34
   3  -4  -5   25.51    0.83
   3  -4  -5   24.85    0.91
  -3   4   5   25.16    1.07
   2  -4  -5   71.80    2.00
   2  -4  -5   72.35    2.11
   2  -4  -5   71.84    2.00
   2  -4  -5   74.40    2.03
  -2   4   5   70.86    2.13
   1  -4  -5  178.94    4.43
   1  -4  -5  174.97    4.52
   1  -4  -5  176.73    4.41
   1  -4  -5  171.87    4.48
  -1   4   5  172.78    4.46
   0  -4  -5   55.73    1.65
   0  -4  -5   54.92    1.43
   0  -4  -5   54.00    1.54
   0  -4  -5   55.30    1.64
   0  -4  -5   54.83    1.56
   0   4   5   54.74    1.48
  -1  -4  -5    1.75    0.24
  -1  -4  -5    2.01    0.20
  -1  -4  -5    2.02    0.22
   1   4   5    1.79    0.17
   1   4   5    1.69    0.11
   1   4   5    1.86    0.10
  -2  -4  -5  205.77    5.19
  -2  -4  -5  202.66    5.20
  -2  -4  -5  203.18    5.09
   2   4   5  192.73    4.92
   2   4   5  194.26    4.92
   2   4   5  207.59    5.11
  -3  -4  -5  266.94    6.38
  -3  -4  -5  266.63    6.49
  -3  -4  -5  269.23    6.70
  -3  -4  -5  262.13    6.61
  -3  -4  -5  265.61    6.71
   3   4   5  252.27    6.39
   3   4   5  256.56    6.45
  -4  -4  -5  200.49    5.16
  -4  -4  -5  199.14    5.21
  -4  -4  -5  202.80    5.27
  -4  -4  -5  203.99    5.02
  -4  -4  -5  204.26    5.00
   4   4   5  192.78    5.08
   4   4   5  196.26    5.24
   4   4   5  190.13    4.99
  -5  -4  -5   56.49    1.79
  -5  -4  -5   55.31    1.87
  -5  -4  -5   56.47    1.80
  -5  -4  -5   56.74    1.69
  -5  -4  -5   54.23    1.63
   5   4   5   53.77    1.62
   5   4   5   50.30    1.82
   5   4   5   53.64    1.72
  -6  -4  -5    0.40    0.13
  -6  -4  -5    0.54    0.18
  -6  -4  -5    0.35    0.15
  -6  -4  -5    0.91    0.27
  -6  -4  -5    0.73    0.22
   6   4   5    1.10    0.23
   6   4   5    0.84    0.18
   6   4   5    0.35    0.17
  -7  -4  -5   52.79    1.89
  -7  -4  -5   55.76    2.02
  -7  -4  -5   53.99    1.87
  -7  -4  -5   57.80    1.94
  -7  -4  -5   56.64    1.75
   7   4   5   55.82    1.76
   7   4   5   54.93    2.12
  -8  -4  -5   89.30    2.91
  -8  -4  -5   89.11    2.62
  -8  -4  -5   88.18    2.76
  -8  -4  -5   85.58    2.92
   8   4   5   95.32    2.68
   8   4   5   90.99    2.82
  -9  -4  -5   63.16    2.42
  -9  -4  -5   69.45    2.13
  -9  -4  -5   67.65    2.48
  -9  -4  -5   66.97    2.24
   9   4   5   69.29    2.18
 -10  -4  -5    1.08    0.27
 -10  -4  -5    0.64    0.33
 -11  -4  -5   -0.06    0.22
 -11  -4  -5   -0.08    0.15
 -12  -4  -5    4.70    0.54
   7  -5  -5    3.59    0.50
  -7   5   5    5.06    0.79
   6  -5  -5   19.46    0.98
  -6   5   5   20.57    1.27
   5  -5  -5   25.44    1.08
  -5   5   5   26.66    1.35
   4  -5  -5   38.50    1.37
  -4   5   5   38.17    1.56
   3  -5  -5   32.25    1.16
   3  -5  -5   31.35    1.15
  -3   5   5   33.25    1.30
   2  -5  -5    0.41    0.13
   2  -5  -5    0.49    0.13
  -2   5   5    1.43    0.24
   1  -5  -5   75.21    2.11
   1  -5  -5   71.38    2.21
   1  -5  -5   75.74    2.11
  -1   5   5   73.13    2.05
   0  -5  -5  137.26    3.77
   0  -5  -5  144.71    3.68
   0  -5  -5  141.29    3.71
   0  -5  -5  140.34    3.44
   0   5   5  139.33    3.38
   0   5   5  139.70    3.48
   0   5   5  137.01    3.56
   0   5   5  139.21    3.39
  -1  -5  -5   87.64    2.49
  -1  -5  -5   87.89    2.45
  -1  -5  -5   86.90    2.39
   1   5   5   83.03    2.17
   1   5   5   81.73    2.33
   1   5   5   86.93    2.19
  -2  -5  -5   10.23    0.54
  -2  -5  -5    7.87    0.46
  -2  -5  -5    8.73    0.52
   2   5   5    7.40    0.35
   2   5   5    6.75    0.43
  -3  -5  -5    1.49    0.23
  -3  -5  -5    1.70    0.22
  -3  -5  -5    1.54    0.11
  -3  -5  -5    1.96    0.30
  -3  -5  -5    1.32    0.25
   3   5   5    1.78    0.11
   3   5   5    1.47    0.18
   3   5   5    1.10    0.22
  -4  -5  -5  140.75    3.62
  -4  -5  -5  139.58    3.87
  -4  -5  -5  141.65    3.83
  -4  -5  -5  142.95    3.54
  -4  -5  -5  134.15    3.75
   4   5   5  134.62    3.59
   4   5   5  137.00    3.68
   4   5   5  135.32    3.82
  -5  -5  -5   99.32    2.87
  -5  -5  -5   96.91    2.88
  -5  -5  -5   98.49    2.70
  -5  -5  -5   98.01    2.95
  -5  -5  -5   98.19    2.70
   5   5   5   96.44    2.95
   5   5   5   95.66    2.68
   5   5   5  100.17    2.80
  -6  -5  -5  137.75    3.82
  -6  -5  -5  137.97    3.84
  -6  -5  -5  135.77    3.61
  -6  -5  -5  134.85    3.92
  -6  -5  -5  135.55    3.70
   6   5   5  132.95    3.74
   6   5   5  126.91    3.89
   6   5   5  135.12    3.62
  -7  -5  -5    4.11    0.43
  -7  -5  -5    3.27    0.45
  -7  -5  -5    3.55    0.52
  -7  -5  -5    4.42    0.44
  -7  -5  -5    3.79    0.50
   7   5   5    3.19    0.42
   7   5   5    3.97    0.42
  -8  -5  -5    6.52    0.56
  -8  -5  -5    6.50    0.62
  -8  -5  -5    6.28    0.57
  -8  -5  -5    6.21    0.47
   8   5   5    5.80    0.54
   8   5   5    6.76    0.50
  -9  -5  -5   55.50    1.85
  -9  -5  -5   53.69    2.15
  -9  -5  -5   55.40    2.15
  -9  -5  -5   56.93    2.03
   9   5   5   58.01    1.92
 -10  -5  -5   49.22    2.12
 -10  -5  -5   47.31    1.72
  10   5   5   54.91    2.19
 -11  -5  -5   14.42    0.82
 -11  -5  -5   15.53    1.17
 -12  -5  -5    7.67    0.62
   7  -6  -5    0.32    0.23
   6  -6  -5    4.61    0.57
   5  -6  -5   27.80    1.22
  -5   6   5   30.89    1.48
   4  -6  -5   67.01    2.19
  -4   6   5   71.15    2.40
   3  -6  -5   26.86    1.10
   3  -6  -5   27.58    1.11
  -3   6   5   29.03    1.20
   2  -6  -5    7.50    0.50
   2  -6  -5    7.66    0.43
  -2   6   5    7.67    0.49
   1  -6  -5   29.28    1.01
   1  -6  -5   26.70    1.03
  -1   6   5   27.26    0.73
  -1   6   5   27.12    0.94
  -1   6   5   25.24    0.72
   0  -6  -5   71.58    2.19
   0  -6  -5   66.76    2.04
   0  -6  -5   70.66    2.06
   0   6   5   65.96    1.77
   0   6   5   68.73    1.81
   0   6   5   68.89    1.80
   0   6   5   68.79    1.97
  -1  -6  -5  175.64    4.68
  -1  -6  -5  183.57    4.79
  -1  -6  -5  181.85    4.66
   1   6   5  178.49    4.42
   1   6   5  175.52    4.39
   1   6   5  168.26    4.59
  -2  -6  -5  112.35    3.16
  -2  -6  -5  109.45    2.89
  -2  -6  -5  106.52    3.03
  -2  -6  -5  106.83    3.08
   2   6   5  109.84    2.85
   2   6   5  106.28    3.03
  -3  -6  -5    1.44    0.24
  -3  -6  -5    1.91    0.32
  -3  -6  -5    2.31    0.34
  -3  -6  -5    0.84    0.17
   3   6   5    1.02    0.23
   3   6   5    0.76    0.15
  -4  -6  -5   51.45    1.80
  -4  -6  -5   49.09    1.69
  -4  -6  -5   51.61    1.56
  -4  -6  -5   52.91    1.76
  -4  -6  -5   52.11    1.44
   4   6   5   49.25    1.75
   4   6   5   50.30    1.62
   4   6   5   50.17    1.53
  -5  -6  -5  189.35    4.90
  -5  -6  -5  193.64    4.87
  -5  -6  -5  186.83    5.19
  -5  -6  -5  192.79    5.15
  -5  -6  -5  189.36    5.10
   5   6   5  191.69    4.89
   5   6   5  181.56    4.98
   5   6   5  189.21    5.19
  -6  -6  -5  114.14    3.17
  -6  -6  -5  116.45    3.39
  -6  -6  -5  118.82    3.25
  -6  -6  -5  116.10    3.49
  -6  -6  -5  110.94    3.39
   6   6   5  113.14    3.31
   6   6   5  117.15    3.19
   6   6   5  115.85    3.76
  -7  -6  -5   76.43    2.39
  -7  -6  -5   72.52    2.45
  -7  -6  -5   76.83    2.26
  -7  -6  -5   73.17    2.44
  -7  -6  -5   73.89    2.55
   7   6   5   73.90    2.40
   7   6   5   75.44    2.27
  -8  -6  -5    8.44    0.72
  -8  -6  -5    8.93    0.68
  -8  -6  -5    9.44    0.69
  -8  -6  -5    9.43    0.59
   8   6   5    9.41    0.59
  -9  -6  -5    7.04    0.66
  -9  -6  -5    6.99    0.63
  -9  -6  -5    6.17    0.65
  -9  -6  -5    5.99    0.50
   9   6   5    7.07    0.56
 -10  -6  -5   25.38    1.11
 -10  -6  -5   24.59    1.37
 -10  -6  -5   25.77    1.26
  10   6   5   24.18    1.22
 -11  -6  -5   29.64    1.64
 -11  -6  -5   29.11    1.24
 -12  -6  -5   14.77    0.87
   6  -7  -5    7.18    0.66
   5  -7  -5    0.58    0.25
   4  -7  -5    6.13    0.54
   3  -7  -5   63.79    2.12
   3  -7  -5   65.05    2.13
   2  -7  -5   32.16    1.26
   1  -7  -5   48.25    1.61
   1  -7  -5   47.02    1.52
  -1   7   5   44.19    1.26
  -1   7   5   46.21    1.29
   0  -7  -5    0.29    0.14
   0  -7  -5    0.73    0.20
   0   7   5    0.62    0.12
   0   7   5    0.24    0.13
  -1  -7  -5   82.57    2.56
  -1  -7  -5   81.62    2.42
  -1  -7  -5   84.48    2.44
   1   7   5   79.77    2.19
   1   7   5   74.36    2.35
  -2  -7  -5  148.97    4.07
  -2  -7  -5  148.28    3.88
  -2  -7  -5  149.55    4.04
  -2  -7  -5  147.43    4.17
   2   7   5  142.18    3.80
  -3  -7  -5   31.96    1.10
  -3  -7  -5   32.59    1.27
  -3  -7  -5   29.37    1.20
  -3  -7  -5   31.30    1.31
   3   7   5   30.08    1.23
   3   7   5   31.41    1.06
  -4  -7  -5    0.15    0.10
  -4  -7  -5    0.07    0.15
  -4  -7  -5    0.18    0.15
  -4  -7  -5    0.45    0.18
  -4  -7  -5    0.39    0.09
   4   7   5    0.48    0.19
   4   7   5    0.02    0.08
  -5  -7  -5   26.27    0.90
  -5  -7  -5   23.13    1.15
  -5  -7  -5   23.29    1.06
  -5  -7  -5   24.23    1.13
  -5  -7  -5   23.83    0.95
   5   7   5   24.11    0.95
  -6  -7  -5   10.50    0.60
  -6  -7  -5   11.25    0.78
  -6  -7  -5   10.36    0.69
  -6  -7  -5   10.84    0.61
  -6  -7  -5   11.56    0.75
   6   7   5   10.13    0.59
  -7  -7  -5   32.73    1.27
  -7  -7  -5   29.26    1.41
  -7  -7  -5   27.27    1.29
  -7  -7  -5   30.32    1.16
  -7  -7  -5   28.98    1.33
   7   7   5   30.50    1.18
  -8  -7  -5   45.21    1.82
  -8  -7  -5   45.50    1.90
  -8  -7  -5   45.26    1.61
  -8  -7  -5   45.92    1.76
   8   7   5   48.60    1.66
  -9  -7  -5   13.32    0.97
  -9  -7  -5   14.34    0.93
  -9  -7  -5   14.43    0.78
  -9  -7  -5   14.08    0.93
   9   7   5   14.76    0.82
 -10  -7  -5   -0.04    0.19
 -10  -7  -5    0.54    0.29
 -10  -7  -5    0.28    0.19
  10   7   5    0.09    0.17
 -11  -7  -5    5.88    0.83
 -11  -7  -5    6.19    0.55
   6  -8  -5   13.35    0.94
   5  -8  -5    7.81    0.68
   4  -8  -5    3.95    0.51
   3  -8  -5    6.55    0.57
   2  -8  -5  123.40    3.60
  -2   8   5  124.42    3.13
   1  -8  -5   23.56    0.95
   1  -8  -5   22.36    1.04
  -1   8   5   22.34    0.78
   0  -8  -5   57.61    1.93
   0  -8  -5   56.93    1.85
   0   8   5   57.09    1.66
  -1  -8  -5   11.30    0.67
  -1  -8  -5   10.87    0.66
   1   8   5   11.30    0.54
  -2  -8  -5   59.82    1.96
  -2  -8  -5   58.58    1.94
  -2  -8  -5   55.23    2.28
   2   8   5   57.89    1.74
  -3  -8  -5  140.24    3.90
  -3  -8  -5  134.64    3.85
  -3  -8  -5  131.35    3.99
  -3  -8  -5  136.76    3.67
   3   8   5  136.55    3.63
  -4  -8  -5   86.15    2.51
  -4  -8  -5   85.27    2.73
  -4  -8  -5   86.23    2.70
  -4  -8  -5   88.75    2.84
   4   8   5   87.61    2.49
  -5  -8  -5  129.14    3.89
  -5  -8  -5  126.67    3.75
  -5  -8  -5  130.75    3.55
  -5  -8  -5  129.11    3.81
   5   8   5  128.94    3.54
  -6  -8  -5    6.78    0.63
  -6  -8  -5    6.08    0.47
  -6  -8  -5    6.21    0.57
  -6  -8  -5    5.95    0.59
   6   8   5    6.46    0.48
  -7  -8  -5   20.54    1.17
  -7  -8  -5   23.17    1.19
  -7  -8  -5   22.07    0.97
   7   8   5   23.16    1.00
  -8  -8  -5   17.24    0.87
  -8  -8  -5   18.00    1.26
  -8  -8  -5   17.25    1.09
  -8  -8  -5   18.07    1.06
   8   8   5   17.74    0.90
  -9  -8  -5   49.36    2.50
  -9  -8  -5   47.55    1.95
  -9  -8  -5   46.33    2.01
  -9  -8  -5   46.82    1.69
   9   8   5   46.45    1.73
 -10  -8  -5   11.49    0.73
 -10  -8  -5   11.69    0.90
  10   8   5   13.01    0.82
 -11  -8  -5   -0.05    0.20
 -11  -8  -5    0.05    0.17
   5  -9  -5    8.36    0.75
   4  -9  -5   21.92    1.17
   3  -9  -5    1.03    0.31
   2  -9  -5    6.70    0.60
   2  -9  -5    6.90    0.61
  -2   9   5    7.98    0.39
   1  -9  -5    9.43    0.68
  -1   9   5   10.12    0.50
   0  -9  -5   59.16    1.93
   0  -9  -5   57.03    2.01
   0   9   5   55.93    1.72
  -1  -9  -5    0.24    0.18
  -1  -9  -5    0.73    0.24
   1   9   5    0.47    0.15
  -2  -9  -5    8.16    0.61
  -2  -9  -5    8.46    0.61
   2   9   5    8.74    0.51
  -3  -9  -5    0.97    0.27
  -3  -9  -5    1.00    0.27
   3   9   5    0.97    0.21
  -4  -9  -5   95.63    2.97
  -4  -9  -5   92.65    3.36
  -4  -9  -5   93.95    2.74
  -4  -9  -5   90.76    2.91
   4   9   5   95.10    2.71
  -5  -9  -5   17.81    0.85
  -5  -9  -5   16.95    1.05
  -5  -9  -5   18.67    1.02
  -5  -9  -5   17.64    0.97
   5   9   5   18.13    0.84
  -6  -9  -5   30.18    1.19
  -6  -9  -5   29.94    1.40
  -6  -9  -5   29.02    1.44
  -6  -9  -5   29.96    1.36
   6   9   5   30.78    1.20
  -7  -9  -5   34.60    1.34
  -7  -9  -5   35.71    1.59
  -7  -9  -5   33.27    1.60
   7   9   5   35.20    1.36
  -8  -9  -5    0.17    0.22
  -8  -9  -5   -0.08    0.18
  -8  -9  -5    0.00    0.14
   8   9   5    0.15    0.18
  -9  -9  -5   21.75    1.06
  -9  -9  -5   21.83    1.27
   9   9   5   22.66    1.10
 -10  -9  -5   16.47    0.91
 -10  -9  -5   16.70    1.11
  10   9   5   16.55    0.99
 -11  -9  -5    6.28    0.82
 -11  -9  -5    4.94    0.56
   4 -10  -5   11.28    0.88
   3 -10  -5   24.30    1.28
   2 -10  -5    4.11    0.55
   2 -10  -5    5.22    0.66
  -2  10   5    4.85    0.34
   1 -10  -5    0.48    0.24
  -1  10   5    0.41    0.15
   0 -10  -5   34.85    1.36
   0 -10  -5   31.10    1.41
   0  10   5   34.08    1.20
  -1 -10  -5   10.14    0.73
  -1 -10  -5   10.25    0.69
   1  10   5    9.94    0.57
  -2 -10  -5   14.55    0.86
  -2 -10  -5   14.30    0.87
   2  10   5   14.65    0.73
  -3 -10  -5   13.52    0.84
  -3 -10  -5   14.21    0.87
   3  10   5   14.23    0.73
  -4 -10  -5    0.88    0.28
  -4 -10  -5    0.59    0.23
  -4 -10  -5    0.91    0.30
   4  10   5    1.20    0.27
  -5 -10  -5   28.32    1.36
  -5 -10  -5   28.40    1.32
  -5 -10  -5   29.19    1.19
   5  10   5   28.31    1.16
  -6 -10  -5    6.86    0.66
  -6 -10  -5    6.35    0.53
   6  10   5    7.16    0.54
  -7 -10  -5    7.58    0.76
  -7 -10  -5    7.80    0.59
  -7 -10  -5    7.26    0.72
   7  10   5    7.84    0.59
  -8 -10  -5    0.59    0.31
  -8 -10  -5    0.41    0.22
  -8 -10  -5    1.58    0.44
   8  10   5    0.54    0.23
  -9 -10  -5    6.58    0.58
  -9 -10  -5    6.65    0.84
   9  10   5    7.06    0.62
 -10 -10  -5    6.00    0.79
 -10 -10  -5    4.39    0.55
  10  10   5    4.73    0.68
   3 -11  -5   13.51    0.97
   2 -11  -5   17.56    1.09
  -2  11   5   17.65    0.73
   1 -11  -5    7.24    0.69
   1 -11  -5    7.42    0.70
  -1  11   5    8.06    0.50
   0 -11  -5    0.00    0.19
   0 -11  -5    0.21    0.24
   0  11   5   -0.03    0.11
  -1 -11  -5   19.11    1.08
  -1 -11  -5   19.79    1.03
   1  11   5   19.43    0.89
  -2 -11  -5    7.18    0.65
  -2 -11  -5    5.68    0.57
   2  11   5    5.30    0.46
  -3 -11  -5   14.68    0.92
  -3 -11  -5   14.83    0.94
   3  11   5   15.28    0.79
  -4 -11  -5    0.65    0.27
  -4 -11  -5    0.94    0.33
   4  11   5    1.03    0.25
  -5 -11  -5    3.27    0.53
  -5 -11  -5    3.65    0.48
   5  11   5    2.45    0.38
  -6 -11  -5   16.47    0.91
  -6 -11  -5   17.38    1.08
   6  11   5   18.02    0.92
  -7 -11  -5    9.70    0.84
  -7 -11  -5    9.49    0.68
   7  11   5    8.80    0.66
  -8 -11  -5    0.75    0.26
  -8 -11  -5    1.24    0.42
   8  11   5    1.08    0.30
  -9 -11  -5    2.02    0.40
  -9 -11  -5    2.30    0.56
   9  11   5    2.06    0.40
 -10 -11  -5    4.34    0.55
 -10 -11  -5    4.81    0.74
  10  11   5    5.50    0.78
   2 -12  -5    3.52    0.59
  -2  12   5    2.77    0.33
   1 -12  -5    5.58    0.74
   1 -12  -5    6.03    0.75
  -1  12   5    6.23    0.48
   0 -12  -5   -0.04    0.19
   0 -12  -5    0.05    0.21
   0  12   5    0.01    0.13
  -1 -12  -5    0.75    0.30
  -1 -12  -5    0.28    0.24
   1  12   5    0.57    0.22
  -2 -12  -5    4.62    0.62
  -2 -12  -5    3.76    0.55
   2  12   5    4.14    0.48
  -3 -12  -5    2.12    0.44
  -3 -12  -5    1.15    0.35
   3  12   5    0.71    0.24
  -4 -12  -5    0.61    0.31
   4  12   5    0.72    0.24
  -5 -12  -5    0.22    0.24
   5  12   5    0.45    0.20
  -6 -12  -5    2.63    0.43
  -6 -12  -5    2.58    0.51
   6  12   5    2.87    0.43
  -7 -12  -5    9.94    0.88
  -7 -12  -5    9.24    0.70
   7  12   5    8.92    0.70
  -8 -12  -5   15.88    1.14
  -8 -12  -5   14.36    0.89
   8  12   5   17.28    0.98
  -9 -12  -5    1.38    0.47
  -9 -12  -5    0.74    0.27
   9  12   5    0.77    0.28
   0 -13  -5    3.66    0.61
   0 -13  -5    3.61    0.63
   0  13   5    4.50    0.50
  -1 -13  -5   -0.01    0.24
   1  13   5    0.00    0.15
  -2 -13  -5    3.94    0.59
   2  13   5    3.11    0.44
  -3 -13  -5   15.98    1.05
   3  13   5   14.90    0.87
  -4 -13  -5   13.59    0.98
   4  13   5   11.03    0.76
  -5 -13  -5    8.43    0.80
   5  13   5    6.69    0.61
  -6 -13  -5   -0.08    0.21
  -6 -13  -5    0.17    0.21
   6  13   5    0.24    0.20
  -7 -13  -5   10.50    0.96
  -7 -13  -5   11.53    0.81
   7  13   5   12.85    0.84
  -8 -13  -5   11.11    1.00
  -8 -13  -5   10.25    0.78
   8  13   5   10.69    0.80
  -2 -14  -5    0.88    0.32
   2  14   5    0.87    0.29
  -3 -14  -5    0.08    0.24
   3  14   5    0.29    0.22
  -4 -14  -5   11.16    0.93
   4  14   5   13.15    0.85
  -5 -14  -5   11.89    0.99
   5  14   5   12.78    0.85
  -6 -14  -5    6.76    0.88
   6  14   5    5.00    0.62
   5  12  -6    2.29    0.52
  -5 -12   6    3.67    0.73
   4  12  -6   -0.04    0.23
  -4 -12   6   -0.05    0.23
  -4 -12   6    0.07    0.11
   3  12  -6    1.91    0.44
  -3 -12   6    2.29    0.54
  -3 -12   6    2.68    0.34
   2  12  -6   14.00    1.00
  -2 -12   6   13.55    1.07
  -2 -12   6   13.74    0.74
   1  12  -6    9.97    0.87
   1  12  -6    8.85    0.84
  -1 -12   6    9.67    0.89
  -1 -12   6   10.28    0.67
   0  12  -6    0.34    0.28
   0 -12   6    0.23    0.25
   0 -12   6   -0.05    0.15
  -1  12  -6    2.97    0.56
   1 -12   6    2.75    0.57
   1 -12   6    3.26    0.48
   6  11  -6   11.12    0.91
  -6 -11   6   10.80    1.03
   5  11  -6    7.36    0.73
  -5 -11   6    8.93    0.92
   4  11  -6    0.24    0.24
  -4 -11   6    0.45    0.13
  -4 -11   6    0.32    0.27
   3  11  -6    4.91    0.65
  -3 -11   6    4.32    0.35
  -3 -11   6    3.56    0.68
   2  11  -6   13.28    0.94
  -2 -11   6   14.80    1.10
  -2 -11   6   14.84    0.73
   1  11  -6   24.60    1.29
  -1 -11   6   23.89    1.04
  -1 -11   6   26.16    1.45
   0  11  -6   14.21    0.97
   0  11  -6   16.19    1.05
   0 -11   6   14.93    0.82
   0 -11   6   15.22    1.07
  -1  11  -6    0.72    0.30
   1 -11   6    1.13    0.38
   1 -11   6    0.67    0.24
  -2  11  -6    0.54    0.29
   2 -11   6    0.78    0.34
   2 -11   6    0.73    0.25
  -3  11  -6   20.02    1.22
   3 -11   6   21.22    1.11
   7  10  -6    2.68    0.53
  -7 -10   6    2.65    0.61
   6  10  -6    6.18    0.73
  -6 -10   6    6.49    0.88
   5  10  -6   25.91    1.32
  -5 -10   6   24.68    1.49
   4  10  -6    6.79    0.64
  -4 -10   6    5.36    0.28
  -4 -10   6    5.92    0.82
   3  10  -6    0.15    0.19
  -3 -10   6    0.31    0.13
  -3 -10   6   -0.12    0.13
   2  10  -6    4.47    0.60
  -2 -10   6    4.28    0.69
  -2 -10   6    4.10    0.35
   1  10  -6   33.07    1.48
  -1 -10   6   31.49    1.58
  -1 -10   6   32.67    1.21
   0  10  -6   28.33    1.36
   0  10  -6   28.88    1.45
   0 -10   6   30.15    1.18
   0 -10   6   29.93    1.50
  -1  10  -6   26.78    1.38
  -1  10  -6   27.58    1.32
   1 -10   6   28.02    1.18
   1 -10   6   27.69    1.42
  -2  10  -6    0.47    0.26
   2 -10   6    0.39    0.21
   2 -10   6    0.11    0.21
  -3  10  -6    1.32    0.39
   3 -10   6    1.31    0.58
   3 -10   6    1.08    0.30
  -4  10  -6   12.64    1.33
  -4  10  -6    9.75    0.84
   4 -10   6    9.52    0.74
  -5  10  -6   19.33    1.13
   5 -10   6   18.38    1.08
   8   9  -6   15.89    1.04
  -8  -9   6   15.31    1.19
   7   9  -6   11.29    0.85
  -7  -9   6   11.47    1.00
  -7  -9   6   11.29    1.01
   6   9  -6    0.12    0.17
  -6  -9   6    0.06    0.20
  -6  -9   6    0.09    0.20
   5   9  -6   39.03    1.64
  -5  -9   6   41.32    1.92
   4   9  -6   76.13    2.60
  -4  -9   6   81.48    2.93
   3   9  -6   71.15    2.40
  -3  -9   6   69.70    1.91
  -3  -9   6   69.65    2.63
   2   9  -6    7.79    0.64
  -2  -9   6    7.62    0.72
  -2  -9   6    6.92    0.42
   1   9  -6   -0.09    0.13
  -1  -9   6    0.05    0.18
  -1  -9   6    0.10    0.12
   0   9  -6   30.58    1.35
   0  -9   6   30.42    1.46
   0  -9   6   29.60    1.14
  -1   9  -6   29.20    1.33
  -1   9  -6   29.54    1.41
   1  -9   6   30.59    1.19
   1  -9   6   29.38    1.43
  -2   9  -6   43.58    1.83
  -2   9  -6   44.93    1.78
   2  -9   6   50.28    1.94
   2  -9   6   46.65    1.65
  -3   9  -6   13.42    0.92
   3  -9   6   12.69    0.88
   3  -9   6   12.77    0.78
  -4   9  -6    0.29    0.22
  -4   9  -6    1.02    0.34
   4  -9   6    0.96    0.28
  -5   9  -6    6.88    0.74
  -5   9  -6    5.66    0.76
   5  -9   6    6.95    0.74
  -6   9  -6   16.34    1.00
   6  -9   6   15.45    0.98
   8   8  -6   19.18    1.10
  -8  -8   6   16.16    2.21
  -8  -8   6   18.91    1.26
   7   8  -6   24.99    1.23
  -7  -8   6   24.92    1.52
  -7  -8   6   24.10    1.44
   6   8  -6   25.96    1.25
  -6  -8   6   30.24    1.56
  -6  -8   6   25.71    1.49
   5   8  -6    9.27    0.67
  -5  -8   6    9.67    0.84
  -5  -8   6    8.08    0.77
   4   8  -6   55.60    1.95
  -4  -8   6   53.31    1.65
  -4  -8   6   56.78    2.24
   3   8  -6   18.97    0.96
  -3  -8   6   19.49    1.15
  -3  -8   6   18.59    0.58
  -3  -8   6   19.26    0.86
   2   8  -6  145.13    4.16
  -2  -8   6  144.00    4.42
  -2  -8   6  151.32    4.13
  -2  -8   6  149.40    3.77
   1   8  -6   26.92    1.22
  -1  -8   6   29.44    1.40
  -1  -8   6   29.41    1.01
  -1  -8   6   28.87    1.26
   0   8  -6    5.60    0.51
   0  -8   6    5.61    0.40
   0  -8   6    5.40    0.55
   0  -8   6    5.64    0.55
  -1   8  -6   -0.02    0.18
  -1   8  -6    0.43    0.21
   1  -8   6    0.16    0.12
   1  -8   6    0.03    0.16
   1  -8   6    0.01    0.14
  -2   8  -6   73.23    2.52
  -2   8  -6   81.01    2.67
   2  -8   6   78.68    2.40
   2  -8   6   79.67    2.78
   2  -8   6   81.69    2.69
  -3   8  -6   26.64    1.28
  -3   8  -6   24.04    1.17
   3  -8   6   26.36    1.25
   3  -8   6   24.43    1.08
   3  -8   6   22.64    1.32
  -4   8  -6   14.60    0.85
  -4   8  -6   15.74    0.98
   4  -8   6   14.55    0.84
   4  -8   6   15.89    1.25
  -5   8  -6    2.80    0.44
  -5   8  -6    2.72    0.50
   5  -8   6    3.41    0.47
  -6   8  -6    4.53    0.59
  -6   8  -6    5.19    0.75
   6  -8   6    6.02    0.67
  -7   8  -6   15.03    0.96
   7  -8   6   15.21    0.96
   9   7  -6    0.26    0.22
   8   7  -6    3.83    0.54
  -8  -7   6    3.52    0.68
  -8  -7   6    2.63    0.54
   7   7  -6   25.36    1.22
  -7  -7   6   28.47    1.48
  -7  -7   6   26.02    1.54
   6   7  -6   99.09    3.10
  -6  -7   6  105.56    3.49
  -6  -7   6  104.73    3.58
   5   7  -6   18.42    0.93
  -5  -7   6   18.96    1.15
  -5  -7   6   19.23    1.19
   4   7  -6   60.55    1.99
  -4  -7   6   63.19    2.32
  -4  -7   6   61.10    2.29
  -4  -7   6   57.69    1.56
  -4  -7   6   57.55    1.56
   3   7  -6   29.28    1.18
  -3  -7   6   28.40    1.00
  -3  -7   6   27.97    1.37
   2   7  -6   14.55    0.77
  -2  -7   6   13.85    0.50
  -2  -7   6   14.54    0.91
  -2  -7   6   14.75    0.71
   1   7  -6  135.13    3.90
  -1  -7   6  144.45    4.17
  -1  -7   6  141.39    3.91
  -1  -7   6  139.84    3.60
   0   7  -6   58.65    1.96
   0  -7   6   55.86    1.99
   0  -7   6   59.05    1.74
   0  -7   6   62.59    2.16
  -1   7  -6   28.23    1.19
   1  -7   6   27.10    1.27
   1  -7   6   29.98    1.32
   1  -7   6   28.37    1.04
  -2   7  -6    0.16    0.16
  -2   7  -6    0.16    0.16
   2  -7   6    0.04    0.16
   2  -7   6    0.10    0.12
   2  -7   6    1.44    0.36
  -3   7  -6    0.66    0.22
  -3   7  -6    0.79    0.23
  -3   7  -6    0.46    0.21
  -3   7  -6    0.37    0.20
   3  -7   6    1.00    0.25
   3  -7   6    0.66    0.28
   3  -7   6    0.60    0.24
  -4   7  -6   18.01    0.90
  -4   7  -6   16.80    0.88
  -4   7  -6   17.17    0.96
  -4   7  -6   19.60    1.06
   4  -7   6   19.47    0.92
   4  -7   6   17.48    1.11
   4  -7   6   20.19    1.02
  -5   7  -6   18.22    1.07
  -5   7  -6   19.35    0.97
  -5   7  -6   20.04    0.98
   5  -7   6   19.77    0.98
   5  -7   6   17.91    1.19
  -6   7  -6    2.31    0.40
  -6   7  -6    1.80    0.42
  -6   7  -6    2.31    0.41
   6  -7   6    2.35    0.42
  -7   7  -6    2.26    0.43
  -7   7  -6    1.55    0.42
   7  -7   6    1.22    0.34
   9   6  -6   26.78    1.32
   8   6  -6    6.77    0.60
  -8  -6   6    8.02    0.88
   7   6  -6    0.05    0.14
  -7  -6   6    0.14    0.20
  -7  -6   6   -0.11    0.18
   6   6  -6   33.42    1.31
  -6  -6   6   32.62    1.66
  -6  -6   6   31.84    1.52
   5   6  -6   64.58    2.08
  -5  -6   6   66.00    2.41
  -5  -6   6   66.62    2.50
   4   6  -6   58.57    1.88
  -4  -6   6   61.84    2.27
  -4  -6   6   57.01    2.17
   3   6  -6   81.30    2.38
  -3  -6   6   84.55    2.72
  -3  -6   6   82.31    2.69
  -3  -6   6   74.89    2.02
  -3  -6   6   76.48    2.03
   2   6  -6   19.38    0.85
  -2  -6   6   17.65    0.99
  -2  -6   6   19.36    0.74
  -2  -6   6   19.17    0.74
   1   6  -6   11.64    0.62
  -1  -6   6   10.81    0.57
  -1  -6   6   10.96    0.58
  -1  -6   6   10.52    0.41
  -1  -6   6   10.65    0.72
  -1  -6   6   10.76    0.42
   0   6  -6   60.64    1.98
   0  -6   6   62.35    1.78
   0  -6   6   65.24    2.04
   0  -6   6   65.93    2.20
  -1   6  -6  117.08    3.34
   1  -6   6  119.08    3.15
   1  -6   6  117.10    3.45
   1  -6   6  118.07    3.50
  -2   6  -6   13.50    0.79
  -2   6  -6   11.78    0.70
   2  -6   6   11.63    0.78
   2  -6   6   13.62    0.80
   2  -6   6   12.59    0.62
  -3   6  -6    0.14    0.15
  -3   6  -6   -0.02    0.10
  -3   6  -6    0.25    0.16
   3  -6   6    0.08    0.15
   3  -6   6    0.05    0.11
   3  -6   6    0.13    0.16
  -4   6  -6    2.81    0.36
  -4   6  -6    3.09    0.44
  -4   6  -6    3.27    0.47
   4  -6   6    3.55    0.47
   4  -6   6    2.22    0.44
   4  -6   6    3.14    0.40
  -5   6  -6   44.98    1.59
  -5   6  -6   45.88    1.79
  -5   6  -6   42.57    1.56
   5  -6   6   41.45    1.87
   5  -6   6   45.81    1.61
  -6   6  -6    8.52    0.62
  -6   6  -6    7.46    0.68
  -6   6  -6    7.86    0.61
   6  -6   6    8.58    0.80
   6  -6   6    7.60    0.60
  -7   6  -6    8.02    0.78
  -7   6  -6    6.68    0.60
  -7   6  -6    8.53    0.65
   7  -6   6    7.82    0.64
  -8   6  -6    0.15    0.19
  -8   6  -6    0.53    0.50
  -8   6  -6    0.28    0.22
   8  -6   6    0.33    0.22
   9   5  -6   30.24    1.39
   8   5  -6   28.90    1.27
  -8  -5   6   28.56    1.69
   7   5  -6   27.51    1.16
  -7  -5   6   26.21    1.53
  -7  -5   6   28.14    1.35
   6   5  -6    7.15    0.52
  -6  -5   6    7.71    0.68
  -6  -5   6    8.31    0.78
   5   5  -6    0.39    0.16
  -5  -5   6    0.78    0.26
  -5  -5   6    0.69    0.27
   4   5  -6   90.83    2.59
  -4  -5   6   93.28    2.95
  -4  -5   6   90.92    3.03
   3   5  -6  135.44    3.56
  -3  -5   6  128.87    3.88
  -3  -5   6  133.59    3.96
   2   5  -6   49.09    1.52
  -2  -5   6   47.13    1.26
  -2  -5   6   51.06    1.81
  -2  -5   6   45.70    1.26
   1   5  -6   10.16    0.59
   1   5  -6    8.18    0.49
  -1  -5   6    9.26    0.45
  -1  -5   6    9.38    0.29
  -1  -5   6    8.95    0.64
  -1  -5   6    9.11    0.46
   0   5  -6   18.24    0.86
   0   5  -6   18.58    0.79
   0  -5   6   18.02    0.61
   0  -5   6   17.76    0.77
   0  -5   6   18.14    0.62
   0  -5   6   16.50    0.88
   0  -5   6   18.36    0.77
  -1   5  -6   71.77    2.29
  -1   5  -6   72.74    2.16
   1  -5   6   71.56    2.23
   1  -5   6   72.87    2.33
   1  -5   6   72.24    2.19
   1  -5   6   69.00    1.97
  -2   5  -6   94.82    2.66
  -2   5  -6  100.03    2.95
  -2   5  -6   90.52    2.75
  -2   5  -6   93.57    2.89
   2  -5   6   98.76    2.93
   2  -5   6   96.12    2.91
   2  -5   6   98.04    2.63
  -3   5  -6   32.90    1.36
  -3   5  -6   35.46    1.45
  -3   5  -6   34.21    1.19
  -3   5  -6   32.63    1.27
   3  -5   6   36.70    1.39
   3  -5   6   33.51    1.18
   3  -5   6   32.77    1.41
  -4   5  -6    0.58    0.18
  -4   5  -6    0.09    0.16
  -4   5  -6    1.36    0.35
  -4   5  -6    0.40    0.18
   4  -5   6    1.00    0.23
   4  -5   6    0.34    0.21
  -5   5  -6   19.03    0.87
  -5   5  -6   18.22    1.07
  -5   5  -6   19.36    1.02
  -5   5  -6   18.85    0.96
   5  -5   6   18.74    1.09
   5  -5   6   18.50    0.87
  -6   5  -6   39.16    1.45
  -6   5  -6   38.63    1.65
  -6   5  -6   38.35    1.73
   6  -5   6   37.60    1.73
   6  -5   6   38.84    1.46
  -7   5  -6   10.88    0.70
  -7   5  -6   11.05    0.90
  -7   5  -6   11.23    0.87
   7  -5   6   10.12    0.88
   7  -5   6   10.30    0.69
  -8   5  -6    1.06    0.30
  -8   5  -6    0.96    0.29
  -8   5  -6    1.24    0.41
   8  -5   6    1.61    0.37
  -9   5  -6    0.37    0.24
  -9   5  -6    0.34    0.23
   9  -5   6    0.01    0.19
   9   4  -6    4.86    0.59
   8   4  -6   34.83    1.39
  -8  -4   6   35.40    1.89
   7   4  -6   16.02    0.81
  -7  -4   6   17.34    1.20
   6   4  -6   20.35    0.88
  -6  -4   6   22.04    1.10
  -6  -4   6   21.75    1.28
   5   4  -6    6.94    0.44
  -5  -4   6    7.61    0.61
  -5  -4   6    7.64    0.71
   4   4  -6    3.19    0.28
  -4  -4   6    2.75    0.42
  -4  -4   6    2.87    0.47
   3   4  -6   67.58    1.91
  -3  -4   6   68.72    2.25
  -3  -4   6   66.00    2.31
   2   4  -6  153.79    3.83
   2   4  -6  147.05    3.83
  -2  -4   6  142.28    4.16
  -2  -4   6  151.44    4.24
   1   4  -6    5.06    0.32
   1   4  -6    5.09    0.37
   1   4  -6    5.15    0.33
  -1  -4   6    5.40    0.23
  -1  -4   6    5.54    0.47
  -1  -4   6    5.40    0.23
   0   4  -6   26.62    0.94
   0   4  -6   26.92    1.02
   0  -4   6   25.32    1.11
   0  -4   6   25.84    0.73
   0  -4   6   26.96    0.74
   0  -4   6   26.03    0.90
   0  -4   6   25.96    0.90
  -1   4  -6   29.36    1.04
  -1   4  -6   30.16    1.13
   1  -4   6   29.67    1.07
   1  -4   6   27.59    0.88
   1  -4   6   29.01    0.89
   1  -4   6   27.40    1.06
  -2   4  -6   11.02    0.50
  -2   4  -6   10.75    0.57
  -2   4  -6    9.83    0.61
  -2   4  -6    9.81    0.63
   2  -4   6   10.49    0.48
   2  -4   6    9.76    0.62
   2  -4   6   10.98    0.63
  -3   4  -6    9.50    0.64
  -3   4  -6    9.14    0.55
  -3   4  -6    9.40    0.49
   3  -4   6    8.78    0.60
   3  -4   6    9.72    0.62
   3  -4   6    8.52    0.61
   3  -4   6    9.19    0.48
  -4   4  -6    0.68    0.18
  -4   4  -6    0.68    0.21
  -4   4  -6    0.46    0.20
  -4   4  -6    0.46    0.19
   4  -4   6    0.55    0.22
   4  -4   6    0.51    0.16
  -5   4  -6   11.91    0.80
  -5   4  -6   10.56    0.71
  -5   4  -6   11.91    0.62
  -5   4  -6   11.20    0.70
  -5   4  -6   11.01    0.68
   5  -4   6    9.98    0.59
   5  -4   6   11.46    0.78
  -6   4  -6   11.68    0.80
  -6   4  -6   12.74    0.88
  -6   4  -6   12.27    0.67
   6  -4   6   12.73    0.89
   6  -4   6   12.68    0.70
  -7   4  -6    8.90    0.78
  -7   4  -6    8.39    0.72
  -7   4  -6    8.62    0.60
   7  -4   6    8.06    0.75
   7  -4   6    8.62    0.61
  -8   4  -6    1.28    0.39
  -8   4  -6    0.44    0.22
   8  -4   6    0.28    0.20
  -9   4  -6    1.37    0.33
  -9   4  -6    1.31    0.46
   9  -4   6    1.05    0.31
   9   3  -6    2.19    0.40
  -9  -3   6    0.94    0.69
   8   3  -6    0.43    0.19
  -8  -3   6    0.55    0.34
   7   3  -6   42.74    1.50
  -7  -3   6   43.88    2.02
   6   3  -6   35.97    1.22
  -6  -3   6   33.56    1.39
  -6  -3   6   34.58    1.67
   5   3  -6   93.74    2.49
  -5  -3   6   88.80    2.78
  -5  -3   6   87.95    3.03
   4   3  -6   54.76    1.54
  -4  -3   6   53.79    2.03
  -4  -3   6   53.30    1.87
   3   3  -6   11.58    0.45
   3   3  -6   11.95    0.46
  -3  -3   6   11.02    0.67
  -3  -3   6   11.11    0.74
   2   3  -6  158.91    3.85
   2   3  -6  152.75    3.86
   2   3  -6  153.34    3.95
  -2  -3   6  156.69    4.33
  -2  -3   6  150.08    4.25
   1   3  -6  103.15    2.67
   1   3  -6  101.79    2.74
   1   3  -6  105.59    2.65
  -1  -3   6  100.79    3.00
   0   3  -6    0.66    0.15
   0   3  -6    0.29    0.09
   0   3  -6    0.31    0.10
   0  -3   6    0.31    0.14
   0  -3   6    0.52    0.09
   0  -3   6    0.54    0.09
  -1   3  -6    6.85    0.39
  -1   3  -6    6.69    0.43
   1  -3   6    6.48    0.28
   1  -3   6    6.99    0.40
   1  -3   6    6.78    0.39
   1  -3   6    6.68    0.29
   1  -3   6    7.70    0.52
  -2   3  -6    3.59    0.30
  -2   3  -6    3.67    0.34
  -2   3  -6    4.06    0.38
  -2   3  -6    3.67    0.26
   2  -3   6    3.47    0.32
   2  -3   6    4.42    0.26
   2  -3   6    3.62    0.32
   2  -3   6    4.48    0.39
  -3   3  -6    8.08    0.54
  -3   3  -6    7.78    0.42
  -3   3  -6    7.09    0.50
  -3   3  -6    7.33    0.47
   3  -3   6    7.96    0.53
   3  -3   6    7.65    0.52
   3  -3   6    8.10    0.42
  -4   3  -6    9.97    0.66
  -4   3  -6   11.01    0.54
  -4   3  -6   10.00    0.63
   4  -3   6   11.54    0.70
   4  -3   6   10.73    0.68
   4  -3   6   10.58    0.54
  -5   3  -6    7.66    0.56
  -5   3  -6    8.17    0.49
  -5   3  -6    8.66    0.60
  -5   3  -6    7.82    0.55
  -5   3  -6    7.37    0.61
   5  -3   6    8.58    0.65
   5  -3   6    7.92    0.49
  -6   3  -6    7.41    0.50
  -6   3  -6    6.57    0.61
  -6   3  -6    5.50    0.55
  -6   3  -6    6.62    0.50
  -6   3  -6    6.67    0.56
   6  -3   6    7.25    0.63
   6  -3   6    6.78    0.48
  -7   3  -6   21.41    0.94
  -7   3  -6   20.51    1.14
  -7   3  -6   20.99    1.17
   7  -3   6   20.68    1.16
   7  -3   6   18.55    0.91
  -8   3  -6   10.32    0.85
  -8   3  -6    9.68    0.83
  -8   3  -6    9.64    0.64
   8  -3   6   10.52    0.67
  -9   3  -6    9.06    0.86
  -9   3  -6    8.28    0.63
   9  -3   6    8.92    0.67
 -10   3  -6    1.96    0.38
   9   2  -6   11.65    0.77
  -9  -2   6    9.59    1.35
   8   2  -6    5.61    0.49
  -8  -2   6    4.99    0.78
   7   2  -6    4.83    0.41
  -7  -2   6    4.91    0.75
   6   2  -6   25.35    0.94
  -6  -2   6   24.69    1.36
   5   2  -6   23.57    0.81
  -5  -2   6   23.01    1.23
  -5  -2   6   23.52    1.02
   4   2  -6    0.59    0.11
   4   2  -6    0.50    0.10
  -4  -2   6    0.53    0.18
  -4  -2   6    0.25    0.17
   3   2  -6    4.54    0.20
   3   2  -6    4.53    0.21
  -3  -2   6    5.75    0.50
  -3  -2   6    4.39    0.41
   2   2  -6   31.27    0.82
   2   2  -6   32.68    0.82
   2   2  -6   31.75    0.91
  -2  -2   6   29.97    1.24
  -2  -2   6   30.74    1.20
   1   2  -6   65.57    1.70
   1   2  -6   67.95    1.69
   1   2  -6   67.56    1.78
  -1  -2   6   68.37    2.11
  -1  -2   6   64.89    2.07
   0   2  -6  152.28    3.82
   0   2  -6  156.99    3.80
   0   2  -6  152.85    3.89
   0  -2   6  150.50    4.15
  -1   2  -6    0.41    0.11
  -1   2  -6    0.55    0.12
   1  -2   6    0.40    0.10
   1  -2   6    0.76    0.13
   1  -2   6    0.56    0.05
   1  -2   6    0.84    0.20
  -2   2  -6    7.57    0.41
  -2   2  -6    8.06    0.47
   2  -2   6    7.36    0.43
   2  -2   6    8.02    0.34
   2  -2   6    7.96    0.34
   2  -2   6    7.34    0.43
  -3   2  -6   13.54    0.56
  -3   2  -6   12.89    0.66
  -3   2  -6   13.66    0.63
  -3   2  -6   14.38    0.71
   3  -2   6   13.39    0.67
   3  -2   6   12.59    0.54
  -4   2  -6   36.29    1.34
  -4   2  -6   36.90    1.39
  -4   2  -6   37.24    1.19
  -4   2  -6   36.30    1.36
  -4   2  -6   36.28    1.29
   4  -2   6   35.75    1.25
   4  -2   6   36.65    1.38
   4  -2   6   36.55    1.18
   4  -2   6   36.20    1.38
  -5   2  -6   53.58    1.60
  -5   2  -6   50.48    1.72
  -5   2  -6   50.14    1.70
  -5   2  -6   51.22    1.84
  -5   2  -6   52.21    1.77
   5  -2   6   48.77    1.80
   5  -2   6   48.22    1.83
   5  -2   6   49.06    1.57
  -6   2  -6   13.62    0.85
  -6   2  -6   12.08    0.74
  -6   2  -6   13.35    0.66
  -6   2  -6   12.47    0.69
  -6   2  -6   12.02    0.76
   6  -2   6   13.68    0.85
   6  -2   6   12.90    0.66
  -7   2  -6    0.38    0.23
  -7   2  -6    0.62    0.26
  -7   2  -6    0.59    0.19
   7  -2   6    1.29    0.27
   7  -2   6    0.95    0.31
  -8   2  -6   32.93    1.56
  -8   2  -6   31.16    1.51
  -8   2  -6   30.19    1.22
   8  -2   6   30.47    1.52
   8  -2   6   30.19    1.24
  -9   2  -6    8.57    0.62
  -9   2  -6    8.51    0.83
   9  -2   6    8.15    0.62
 -10   2  -6   12.69    0.78
 -10   2  -6   11.81    1.12
   9   1  -6    7.54    0.63
  -9  -1   6    8.48    1.43
   8   1  -6   13.95    0.78
  -8  -1   6   14.55    1.17
   7   1  -6    8.21    0.53
  -7  -1   6    7.71    0.80
   6   1  -6    0.69    0.17
  -6  -1   6    0.86    0.33
   5   1  -6    0.65    0.13
  -5  -1   6    0.52    0.24
   4   1  -6    0.22    0.07
   4   1  -6    0.33    0.08
  -4  -1   6    0.47    0.17
  -4  -1   6    1.01    0.28
  -3  -1   6   44.50    1.66
  -3  -1   6   45.28    1.52
  -2  -1   6   -0.05    0.09
  -2  -1   6    0.02    0.10
  -1  -1   6   96.31    2.74
  -1  -1   6   93.03    2.71
   0   1  -6    3.12    0.19
   0   1  -6    3.12    0.19
   0   1  -6    3.31    0.15
   0   1  -6    2.81    0.14
  -1   1  -6  214.95    5.26
  -1   1  -6  209.69    5.24
  -1   1  -6  199.21    5.14
  -1   1  -6  217.15    5.17
   1  -1   6  216.29    5.04
   1  -1   6  201.55    5.04
  -2   1  -6   30.11    1.05
  -2   1  -6   31.24    0.98
   2  -1   6   30.60    1.00
   2  -1   6   31.69    0.87
   2  -1   6   29.83    1.00
   2  -1   6   29.93    0.86
  -3   1  -6   11.12    0.58
  -3   1  -6   10.19    0.56
  -3   1  -6   10.59    0.61
  -3   1  -6   12.04    0.54
  -3   1  -6   10.69    0.46
   3  -1   6    9.87    0.43
   3  -1   6   11.37    0.57
  -4   1  -6    2.55    0.35
  -4   1  -6    3.22    0.40
  -4   1  -6    2.27    0.25
  -4   1  -6    2.33    0.30
  -4   1  -6    2.54    0.33
   4  -1   6    2.97    0.24
   4  -1   6    2.76    0.27
   4  -1   6    2.87    0.32
   4  -1   6    3.26    0.33
  -5   1  -6   92.38    2.75
  -5   1  -6   95.83    2.86
  -5   1  -6   91.90    2.72
  -5   1  -6   92.58    2.57
  -5   1  -6   91.89    2.71
   5  -1   6   91.18    2.84
   5  -1   6   92.39    2.81
   5  -1   6   91.28    2.56
   5  -1   6   95.28    2.69
  -6   1  -6  181.11    4.97
  -6   1  -6  178.47    5.08
  -6   1  -6  181.89    5.02
  -6   1  -6  182.99    4.77
  -6   1  -6  179.35    4.86
   6  -1   6  195.23    5.52
   6  -1   6  184.13    4.78
  -7   1  -6    2.77    0.45
  -7   1  -6    2.69    0.34
  -7   1  -6    2.80    0.36
  -7   1  -6    3.09    0.47
  -7   1  -6    3.36    0.52
   7  -1   6    3.45    0.40
  -8   1  -6   18.88    1.12
  -8   1  -6   17.56    0.85
  -8   1  -6   18.54    1.10
   8  -1   6   18.22    0.87
  -9   1  -6   44.13    1.59
  -9   1  -6   42.39    1.90
  -9   1  -6   45.94    2.01
   9  -1   6   45.03    1.64
 -10   1  -6   21.16    1.38
 -10   1  -6   21.70    1.04
 -11   1  -6   10.44    0.73
   9   0  -6    2.11    0.40
   8   0  -6    9.68    0.65
  -8   0   6    9.38    0.96
   7   0  -6   16.46    0.78
  -7   0   6   16.04    1.16
   6   0  -6    4.72    0.36
  -6   0   6    5.02    0.72
   5   0  -6   10.14    0.46
  -5   0   6    9.31    0.75
   4   0  -6   59.45    1.56
   4   0  -6   58.04    1.53
  -4   0   6   56.66    2.06
  -3   0   6  184.90    5.04
  -2   0   6   48.81    1.66
  -1   0   6   16.13    0.74
   0   0  -6   54.62    1.36
   0   0  -6   54.25    1.36
  -1   0  -6  499.24   12.27
  -1   0  -6  533.74   12.70
  -1   0  -6  524.20   12.93
  -1   0  -6  489.75   12.37
  -2   0  -6  248.22    6.21
  -2   0  -6  244.54    5.92
  -2   0  -6  226.92    6.00
   2   0   6  243.69    5.78
   2   0   6  234.60    5.92
   2   0   6  233.69    5.77
   2   0   6  248.28    5.93
  -3   0  -6   63.41    1.94
  -3   0  -6   65.86    2.02
  -3   0  -6   64.57    1.85
  -3   0  -6   67.45    1.91
   3   0   6   63.88    1.72
   3   0   6   63.47    1.89
   3   0   6   62.15    1.89
  -4   0  -6    6.02    0.35
  -4   0  -6    6.51    0.43
  -4   0  -6    7.13    0.49
  -4   0  -6    6.16    0.41
  -4   0  -6    5.79    0.44
   4   0   6    7.15    0.36
   4   0   6    6.06    0.45
  -5   0  -6   47.09    1.60
  -5   0  -6   49.67    1.61
  -5   0  -6   46.43    1.67
  -5   0  -6   46.44    1.46
  -5   0  -6   47.47    1.60
   5   0   6   46.59    1.44
   5   0   6   48.77    1.56
   5   0   6   46.34    1.68
  -6   0  -6   31.59    1.22
  -6   0  -6   33.91    1.17
  -6   0  -6   32.44    1.31
  -6   0  -6   33.43    1.39
  -6   0  -6   33.40    1.30
   6   0   6   33.08    1.15
   6   0   6   33.20    1.27
   6   0   6   34.47    1.45
  -7   0  -6   45.72    1.80
  -7   0  -6   47.02    1.54
  -7   0  -6   43.78    1.73
  -7   0  -6   47.13    1.71
  -7   0  -6   44.55    1.56
   7   0   6   46.51    1.53
  -8   0  -6   15.90    0.78
  -8   0  -6   13.99    0.94
  -8   0  -6   14.64    0.95
   8   0   6   15.21    0.77
  -9   0  -6   -0.06    0.19
  -9   0  -6    0.09    0.15
  -9   0  -6    0.21    0.21
   9   0   6    0.14    0.17
 -10   0  -6   30.89    1.67
 -10   0  -6   30.98    1.28
  10   0   6   30.85    1.32
 -11   0  -6   10.63    0.72
   9  -1  -6    0.79    0.27
   8  -1  -6    7.22    0.57
  -8   1   6    5.26    0.84
   7  -1  -6   24.31    1.04
  -7   1   6   26.68    1.52
   6  -1  -6   11.09    0.57
  -6   1   6    9.74    0.85
   5  -1  -6   10.66    0.49
  -5   1   6   10.03    0.78
   4  -1  -6   39.23    1.12
   4  -1  -6   40.42    1.29
   4  -1  -6   38.31    1.11
  -4   1   6   35.94    1.53
   3  -1  -6  101.90    2.78
  -3   1   6   96.75    2.96
   2  -1  -6  295.27    7.31
  -2   1   6  284.12    7.39
   1  -1  -6   87.94    2.50
  -1   1   6   86.52    2.49
   0  -1  -6    0.02    0.09
   0   1   6    0.14    0.09
  -1  -1  -6   77.08    2.03
  -1  -1  -6   78.43    1.96
  -1  -1  -6   77.50    2.28
  -1  -1  -6   75.91    1.95
  -2  -1  -6   81.99    2.38
  -2  -1  -6   82.38    2.13
  -2  -1  -6   78.41    2.27
  -2  -1  -6   78.78    2.22
  -2  -1  -6   81.10    2.20
   2   1   6   79.88    2.09
   2   1   6   81.00    1.96
   2   1   6   79.30    2.11
   2   1   6   79.52    1.96
  -3  -1  -6  222.17    5.59
  -3  -1  -6  219.95    5.69
  -3  -1  -6  221.63    5.58
  -3  -1  -6  224.92    5.77
   3   1   6  221.57    5.64
   3   1   6  224.21    5.45
  -4  -1  -6  129.14    3.44
  -4  -1  -6  132.25    3.59
  -4  -1  -6  127.55    3.35
  -4  -1  -6  131.04    3.48
  -4  -1  -6  127.98    3.56
   4   1   6  125.91    3.54
   4   1   6  129.22    3.31
  -5  -1  -6   49.89    1.51
  -5  -1  -6   49.48    1.63
  -5  -1  -6   51.00    1.62
  -5  -1  -6   48.59    1.64
  -5  -1  -6   49.85    1.72
   5   1   6   49.83    1.58
   5   1   6   49.90    1.73
   5   1   6   46.94    1.47
  -6  -1  -6   31.27    1.19
  -6  -1  -6   30.17    1.22
  -6  -1  -6   30.88    1.31
  -6  -1  -6   30.71    1.22
  -6  -1  -6   30.76    1.09
   6   1   6   30.61    1.32
   6   1   6   31.70    1.21
   6   1   6   29.31    1.06
  -7  -1  -6   45.74    1.66
  -7  -1  -6   45.55    1.72
  -7  -1  -6   44.93    1.75
  -7  -1  -6   43.68    1.54
  -7  -1  -6   45.75    1.50
   7   1   6   42.65    1.78
   7   1   6   45.80    1.49
  -8  -1  -6  148.87    4.45
  -8  -1  -6  145.03    4.11
  -8  -1  -6  148.69    4.46
  -8  -1  -6  154.67    4.11
   8   1   6  154.54    4.11
  -9  -1  -6   33.68    1.28
  -9  -1  -6   30.34    1.51
  -9  -1  -6   33.54    1.60
   9   1   6   31.02    1.27
 -10  -1  -6    1.01    0.38
 -10  -1  -6    0.77    0.25
  10   1   6    0.48    0.23
 -11  -1  -6    1.41    0.49
 -11  -1  -6    1.42    0.32
   8  -2  -6    1.48    0.34
  -8   2   6    1.42    0.47
   7  -2  -6   14.77    0.80
  -7   2   6   16.59    1.19
   6  -2  -6   76.64    2.28
  -6   2   6   78.36    2.84
   5  -2  -6   20.80    0.79
  -5   2   6   19.17    1.11
   4  -2  -6   34.05    1.07
  -4   2   6   36.30    1.48
   3  -2  -6   39.81    1.12
   3  -2  -6   41.16    1.30
   3  -2  -6   39.85    1.11
  -3   2   6   40.05    1.50
   2  -2  -6  122.20    3.26
  -2   2   6  119.74    3.36
   1  -2  -6   99.37    2.73
  -1   2   6   96.76    2.72
   0  -2  -6  116.55    3.19
   0  -2  -6  118.31    2.91
   0   2   6  115.57    3.06
  -1  -2  -6   67.24    1.85
  -1  -2  -6   72.07    1.78
  -1  -2  -6   66.25    2.04
  -1  -2  -6   68.25    1.77
  -2  -2  -6    0.07    0.07
  -2  -2  -6    0.44    0.12
  -2  -2  -6    0.03    0.07
  -2  -2  -6    0.53    0.16
  -2  -2  -6   -0.02    0.05
   2   2   6   -0.03    0.02
   2   2   6   -0.02    0.05
  -3  -2  -6    0.84    0.20
  -3  -2  -6    1.03    0.17
  -3  -2  -6    1.47    0.16
  -3  -2  -6    1.06    0.20
   3   2   6    1.08    0.14
   3   2   6    1.37    0.15
   3   2   6    1.50    0.23
  -4  -2  -6  232.80    5.86
  -4  -2  -6  237.80    6.07
  -4  -2  -6  235.12    5.94
  -4  -2  -6  232.58    6.03
  -4  -2  -6  233.50    5.82
   4   2   6  231.18    5.78
   4   2   6  229.71    6.01
  -5  -2  -6   23.56    0.91
  -5  -2  -6   21.84    0.95
  -5  -2  -6   23.89    1.04
  -5  -2  -6   21.92    0.83
  -5  -2  -6   21.30    0.91
   5   2   6   22.73    0.82
   5   2   6   22.23    1.00
   5   2   6   21.48    0.88
  -6  -2  -6    4.20    0.39
  -6  -2  -6    2.77    0.36
  -6  -2  -6    3.24    0.46
  -6  -2  -6    3.58    0.43
  -6  -2  -6    2.61    0.30
   6   2   6    3.22    0.44
   6   2   6    3.40    0.30
   6   2   6    3.22    0.40
  -7  -2  -6   14.94    0.70
  -7  -2  -6   14.18    0.75
  -7  -2  -6   14.72    0.84
  -7  -2  -6   13.14    0.84
  -7  -2  -6   13.30    0.79
   7   2   6   14.42    0.81
   7   2   6   14.88    0.70
  -8  -2  -6   55.73    2.13
  -8  -2  -6   57.38    1.83
  -8  -2  -6   56.28    2.10
  -8  -2  -6   56.66    1.89
   8   2   6   57.37    1.85
  -9  -2  -6   64.40    2.11
  -9  -2  -6   68.47    2.50
  -9  -2  -6   66.83    2.50
   9   2   6   66.48    2.15
 -10  -2  -6   33.84    1.34
 -10  -2  -6   34.46    1.73
  10   2   6   33.83    1.39
 -11  -2  -6    1.63    0.34
 -11  -2  -6    1.95    0.52
   8  -3  -6    0.46    0.23
  -8   3   6    0.18    0.30
   7  -3  -6    5.96    0.53
  -7   3   6    7.17    0.96
   6  -3  -6   17.06    0.81
  -6   3   6   17.70    1.16
   5  -3  -6   68.27    2.05
  -5   3   6   71.18    2.53
   4  -3  -6   65.17    1.90
  -4   3   6   68.18    2.30
   3  -3  -6   56.99    1.65
   3  -3  -6   55.41    1.59
  -3   3   6   56.90    1.91
   2  -3  -6    1.58    0.14
   2  -3  -6    1.78    0.24
   2  -3  -6    1.36    0.19
   2  -3  -6    1.74    0.15
  -2   3   6    1.24    0.24
   1  -3  -6   46.82    1.26
   1  -3  -6   47.13    1.24
   1  -3  -6   45.42    1.32
   1  -3  -6   46.01    1.46
  -1   3   6   46.58    1.44
   0  -3  -6   94.45    2.40
   0  -3  -6   99.49    2.40
   0  -3  -6   97.38    2.66
   0  -3  -6   92.64    2.48
   0   3   6   89.26    2.49
  -1  -3  -6  164.16    4.15
  -1  -3  -6  164.27    4.38
  -1  -3  -6  169.58    4.25
  -1  -3  -6  164.13    4.14
  -1  -3  -6  170.33    4.15
  -2  -3  -6  200.54    5.09
  -2  -3  -6  207.64    5.20
  -2  -3  -6  200.59    5.28
  -2  -3  -6  206.66    5.03
  -2  -3  -6  203.61    4.98
   2   3   6  203.97    5.06
   2   3   6  202.06    4.89
   2   3   6  204.54    4.90
  -3  -3  -6   21.22    0.77
  -3  -3  -6   21.19    0.87
  -3  -3  -6   18.81    0.65
  -3  -3  -6   19.48    0.82
   3   3   6   19.60    0.64
   3   3   6   18.39    0.63
   3   3   6   19.40    0.78
  -4  -3  -6    1.10    0.24
  -4  -3  -6    1.30    0.18
  -4  -3  -6    0.96    0.17
  -4  -3  -6    0.88    0.20
  -4  -3  -6    0.87    0.21
   4   3   6    1.98    0.22
   4   3   6    1.37    0.25
  -5  -3  -6  167.22    4.40
  -5  -3  -6  161.23    4.42
  -5  -3  -6  166.54    4.24
  -5  -3  -6  167.25    4.53
  -5  -3  -6  164.00    4.30
   5   3   6  157.04    4.47
   5   3   6  163.94    4.33
   5   3   6  163.55    4.21
  -6  -3  -6   41.66    1.36
  -6  -3  -6   42.14    1.49
  -6  -3  -6   39.85    1.49
  -6  -3  -6   42.08    1.47
  -6  -3  -6   41.93    1.60
   6   3   6   39.71    1.44
   6   3   6   40.73    1.59
   6   3   6   42.30    1.35
  -7  -3  -6   19.90    0.94
  -7  -3  -6   19.80    1.05
  -7  -3  -6   20.33    0.99
  -7  -3  -6   18.67    0.96
  -7  -3  -6   20.72    0.86
   7   3   6   19.69    1.01
   7   3   6   20.89    0.86
  -8  -3  -6    2.31    0.37
  -8  -3  -6    1.24    0.36
  -8  -3  -6    1.85    0.31
  -8  -3  -6    1.73    0.38
   8   3   6    1.71    0.31
  -9  -3  -6   14.98    0.79
  -9  -3  -6   15.67    1.02
  -9  -3  -6   15.81    0.87
  -9  -3  -6   16.12    1.03
   9   3   6   15.66    0.82
 -10  -3  -6   17.67    1.17
 -10  -3  -6   17.60    0.90
  10   3   6   17.71    0.93
 -11  -3  -6   18.32    1.28
 -11  -3  -6   17.72    0.93
   8  -4  -6   24.48    1.23
  -8   4   6   26.20    1.70
   7  -4  -6   10.25    0.70
  -7   4   6   10.61    0.99
   6  -4  -6    2.45    0.37
  -6   4   6    3.25    0.60
   5  -4  -6    1.47    0.26
  -5   4   6    1.39    0.39
   4  -4  -6   62.24    1.89
  -4   4   6   62.88    2.20
   3  -4  -6  154.31    3.96
  -3   4   6  149.15    4.23
   2  -4  -6   19.05    0.73
   2  -4  -6   20.28    0.80
   2  -4  -6   19.80    0.77
  -2   4   6   20.38    0.86
   1  -4  -6   53.75    1.51
   1  -4  -6   51.39    1.61
   1  -4  -6   54.30    1.49
   1  -4  -6   51.37    1.58
  -1   4   6   50.53    1.56
   0  -4  -6    4.31    0.24
   0  -4  -6    4.65    0.32
   0  -4  -6    4.93    0.36
   0  -4  -6    4.70    0.28
   0  -4  -6    4.61    0.29
   0   4   6    4.94    0.27
  -1  -4  -6  206.25    5.18
  -1  -4  -6  211.79    5.07
  -1  -4  -6  201.48    5.08
  -1  -4  -6  197.41    5.24
  -1  -4  -6  198.93    4.88
   1   4   6  197.53    4.91
  -2  -4  -6  235.01    5.75
  -2  -4  -6  242.61    6.17
  -2  -4  -6  240.68    6.01
  -2  -4  -6  238.12    5.73
  -2  -4  -6  244.00    6.12
   2   4   6  235.48    5.78
   2   4   6  235.28    5.78
   2   4   6  243.31    5.97
  -3  -4  -6  239.58    6.18
  -3  -4  -6  246.99    5.83
  -3  -4  -6  230.35    6.05
  -3  -4  -6  248.37    6.19
   3   4   6  235.29    5.93
   3   4   6  239.84    5.89
   3   4   6  235.43    6.08
  -4  -4  -6    5.44    0.34
  -4  -4  -6    4.59    0.37
  -4  -4  -6    5.60    0.31
  -4  -4  -6    5.79    0.44
  -4  -4  -6    5.76    0.45
   4   4   6    4.99    0.41
   4   4   6    5.36    0.32
  -5  -4  -6   49.67    1.54
  -5  -4  -6   50.25    1.71
  -5  -4  -6   49.60    1.66
  -5  -4  -6   50.08    1.77
  -5  -4  -6   50.86    1.53
   5   4   6   50.42    1.61
   5   4   6   51.54    1.52
   5   4   6   47.67    1.73
  -6  -4  -6   86.52    2.48
  -6  -4  -6   84.53    2.64
  -6  -4  -6   86.24    2.56
  -6  -4  -6   88.78    2.78
  -6  -4  -6   84.36    2.64
   6   4   6   90.12    2.48
   6   4   6   87.35    2.77
   6   4   6   88.06    2.60
  -7  -4  -6  100.31    3.05
  -7  -4  -6  102.66    2.89
  -7  -4  -6  102.59    3.06
  -7  -4  -6  100.61    3.20
  -7  -4  -6  103.19    3.11
   7   4   6  103.33    2.89
  -8  -4  -6   33.19    1.45
  -8  -4  -6   34.05    1.54
  -8  -4  -6   35.70    1.30
  -8  -4  -6   34.30    1.41
   8   4   6   36.40    1.31
  -9  -4  -6   14.06    0.76
  -9  -4  -6   14.47    0.85
  -9  -4  -6   13.68    0.93
  -9  -4  -6   13.27    0.94
   9   4   6   13.47    0.76
 -10  -4  -6   14.60    0.81
 -10  -4  -6   15.83    1.08
  10   4   6   14.37    0.84
 -11  -4  -6   10.88    0.98
 -11  -4  -6   11.90    0.75
 -12  -4  -6   14.62    0.86
   7  -5  -6   16.34    0.94
   6  -5  -6   15.48    0.86
  -6   5   6   15.30    1.11
   5  -5  -6    8.59    0.59
  -5   5   6   10.27    0.81
   4  -5  -6    2.08    0.31
  -4   5   6    2.78    0.46
   3  -5  -6   64.49    1.95
  -3   5   6   64.05    2.12
   2  -5  -6   57.07    1.75
   2  -5  -6   57.49    1.72
  -2   5   6   58.71    1.84
   1  -5  -6   20.95    0.81
   1  -5  -6   21.46    0.84
   1  -5  -6   19.36    0.87
  -1   5   6   21.62    0.80
   0  -5  -6   12.83    0.64
   0  -5  -6   12.16    0.63
   0  -5  -6   13.55    0.44
   0  -5  -6   12.65    0.59
   0   5   6   13.70    0.48
  -1  -5  -6    2.33    0.31
  -1  -5  -6    1.44    0.22
  -1  -5  -6    1.88    0.29
   1   5   6    1.82    0.18
  -2  -5  -6  173.54    4.42
  -2  -5  -6  169.72    4.50
  -2  -5  -6  165.10    4.49
   2   5   6  167.47    4.15
   2   5   6  165.36    4.35
   2   5   6  169.52    4.17
  -3  -5  -6  128.62    3.55
  -3  -5  -6  125.02    3.44
  -3  -5  -6  130.13    3.55
  -3  -5  -6  127.16    3.31
   3   5   6  125.79    3.47
   3   5   6  123.42    3.24
  -4  -5  -6   78.07    2.35
  -4  -5  -6   80.95    2.10
  -4  -5  -6   76.34    2.43
  -4  -5  -6   78.75    2.42
  -4  -5  -6   80.69    2.22
   4   5   6   79.89    2.18
   4   5   6   76.87    2.39
  -5  -5  -6    0.01    0.11
  -5  -5  -6    0.29    0.13
  -5  -5  -6    0.10    0.12
  -5  -5  -6    0.46    0.14
  -5  -5  -6    0.21    0.16
   5   5   6    1.06    0.19
   5   5   6    0.05    0.12
   5   5   6    0.12    0.11
  -6  -5  -6   25.29    1.13
  -6  -5  -6   25.77    0.99
  -6  -5  -6   26.41    1.04
  -6  -5  -6   27.19    1.23
  -6  -5  -6   26.39    1.16
   6   5   6   26.85    0.99
  -7  -5  -6   32.51    1.18
  -7  -5  -6   29.54    1.39
  -7  -5  -6   31.96    1.27
  -7  -5  -6   29.76    1.30
  -7  -5  -6   31.07    1.33
   7   5   6   32.17    1.17
  -8  -5  -6   21.06    1.06
  -8  -5  -6   19.39    1.12
  -8  -5  -6   20.61    1.05
  -8  -5  -6   21.38    0.93
   8   5   6   21.61    0.95
  -9  -5  -6   26.66    1.29
  -9  -5  -6   30.32    1.42
  -9  -5  -6   28.92    1.46
  -9  -5  -6   29.05    1.18
   9   5   6   28.84    1.20
 -10  -5  -6    1.74    0.34
 -10  -5  -6    1.81    0.45
 -10  -5  -6    2.13    0.41
  10   5   6    1.25    0.30
 -11  -5  -6    3.60    0.47
 -11  -5  -6    3.65    0.66
 -12  -5  -6    0.89    0.28
   7  -6  -6    7.68    0.68
   6  -6  -6   26.46    1.23
   5  -6  -6   27.89    1.21
   4  -6  -6   36.79    1.40
   3  -6  -6    1.75    0.30
   3  -6  -6    2.02    0.32
  -3   6   6    1.88    0.38
   2  -6  -6   16.79    0.78
   2  -6  -6   16.35    0.72
  -2   6   6   16.31    0.77
   1  -6  -6   92.35    2.66
   1  -6  -6   94.27    2.64
  -1   6   6   91.68    2.53
   0  -6  -6   84.29    2.49
   0  -6  -6   84.43    2.47
   0   6   6   87.86    2.20
  -1  -6  -6   13.08    0.68
  -1  -6  -6   12.19    0.63
  -1  -6  -6   11.91    0.69
   1   6   6   13.27    0.44
   1   6   6   12.36    0.56
   1   6   6   12.42    0.42
  -2  -6  -6   31.26    1.22
  -2  -6  -6   30.50    1.19
  -2  -6  -6   30.24    1.12
   2   6   6   29.41    1.09
   2   6   6   30.39    0.92
   2   6   6   29.80    0.93
  -3  -6  -6    7.28    0.42
  -3  -6  -6    7.41    0.50
  -3  -6  -6    7.77    0.56
   3   6   6    8.21    0.40
   3   6   6    8.20    0.52
  -4  -6  -6   83.35    2.60
  -4  -6  -6   87.13    2.66
  -4  -6  -6   85.85    2.39
  -4  -6  -6   83.16    2.55
  -4  -6  -6   86.38    2.19
   4   6   6   84.89    2.34
   4   6   6   80.87    2.56
  -5  -6  -6   25.81    1.11
  -5  -6  -6   25.91    1.15
  -5  -6  -6   26.26    0.91
  -5  -6  -6   24.75    0.96
  -5  -6  -6   27.22    1.20
   5   6   6   24.89    0.94
   5   6   6   24.47    1.25
  -6  -6  -6    3.57    0.34
  -6  -6  -6    2.77    0.41
  -6  -6  -6    3.55    0.51
  -6  -6  -6    3.22    0.43
  -6  -6  -6    2.71    0.34
   6   6   6    2.96    0.35
  -7  -6  -6    0.84    0.30
  -7  -6  -6    0.76    0.27
  -7  -6  -6    0.77    0.20
  -7  -6  -6    1.30    0.28
  -7  -6  -6    0.70    0.25
   7   6   6    1.22    0.25
  -8  -6  -6    5.70    0.61
  -8  -6  -6    6.47    0.57
  -8  -6  -6    6.36    0.60
  -8  -6  -6    7.35    0.52
   8   6   6    6.56    0.50
  -9  -6  -6   25.34    1.11
  -9  -6  -6   25.91    1.38
  -9  -6  -6   26.91    1.32
  -9  -6  -6   27.28    1.30
   9   6   6   27.78    1.17
 -10  -6  -6    7.47    0.74
 -10  -6  -6    6.76    0.65
 -10  -6  -6    6.77    0.56
  10   6   6    7.96    0.62
 -11  -6  -6    1.79    0.48
 -11  -6  -6    2.00    0.38
   6  -7  -6    5.15    0.64
   5  -7  -6    9.27    0.69
   4  -7  -6   31.76    1.34
   3  -7  -6   15.64    0.83
   3  -7  -6   14.82    0.82
   2  -7  -6    0.12    0.13
   1  -7  -6   49.51    1.70
   1  -7  -6   50.97    1.65
   0  -7  -6  116.87    3.30
   0  -7  -6  119.83    3.30
[truncated: 210,983 more chars]
