# Supplementary material for: Synthesis, crystal structure and photophysical properties of bis­[2,6-di­fluoro-3-(pyridin-2-yl)pyridine-κN](tri­fluoro­methane­sulfonato-κO)silver(I)
Source: Acta Crystallogr E Crystallogr Commun. 2021 Nov 4;77(Pt 12):1224–8. doi: 10.1107/S2056989021011282 (PMC8647753; doi:10.1107/S2056989021011282)
Supplement: Supplementary file 2 [file e-77-01224-Isup2.hkl]

data_I                                                                          
_shelx_title ' SO in P-1'                                                       
_shelx_refln_list_code          4                                               
_shelx_F_calc_maximum      174.20                                               
_exptl_crystal_F_000       632.00                                               
_reflns_d_resolution_high  0.7487                                               
                                                                                
loop_                                                                           
 _space_group_symop_operation_xyz                                               
 'x, y, z'                                                                      
 '-x, -y, -z'                                                                   
                                                                                
_cell_length_a     9.0627                                                       
_cell_length_b    10.9637                                                       
_cell_length_c    12.5727                                                       
_cell_angle_alpha  82.451                                                       
_cell_angle_beta   73.721                                                       
_cell_angle_gamma  71.549                                                       
                                                                                
_shelx_F_squared_multiplier     1.000                                           
                                                                                
loop_                                                                           
 _refln_index_h                                                                 
 _refln_index_k                                                                 
 _refln_index_l                                                                 
 _refln_F_squared_calc                                                          
 _refln_F_squared_meas                                                          
 _refln_F_squared_sigma                                                         
 _refln_observed_status                                                         
   2   0   0        993.99       1115.64        12.09 o                         
   3   0   0        438.02        486.62         6.40 o                         
   4   0   0       3467.48       3368.19        35.17 o                         
   5   0   0       4049.02       3796.40        39.71 o                         
   6   0   0       2096.44       2089.49        26.04 o                         
   7   0   0       1185.58       1199.85        19.72 o                         
   8   0   0        534.20        562.38        17.72 o                         
   9   0   0        316.26        307.34         9.91 o                         
  10   0   0        228.29        236.01        17.35 o                         
  11   0   0        375.47        398.24        25.41 o                         
 -10   1   0        299.42        310.39        10.19 o                         
  -9   1   0        478.22        488.46        13.30 o                         
  -8   1   0        881.75        873.14        16.62 o                         
  -7   1   0         98.56         98.20         5.56 o                         
  -6   1   0         16.83         30.72         4.07 o                         
  -5   1   0       3573.78       3512.55        41.15 o                         
  -4   1   0       4616.49       4305.55        44.68 o                         
  -3   1   0       1663.78       1536.63        18.86 o                         
  -2   1   0       7028.55       6603.33        87.45 o                         
  -1   1   0        708.62        747.02         7.55 o                         
   1   1   0      18151.61      14639.53       242.48 o                         
   2   1   0        832.34        758.52         8.12 o                         
   3   1   0         57.48         59.53         4.12 o                         
   4   1   0        369.29        430.87         6.37 o                         
   5   1   0         74.98        109.87         3.00 o                         
   6   1   0       1531.47       1545.04        18.36 o                         
   7   1   0       1661.52       1600.64        24.57 o                         
   8   1   0        282.65        287.84         7.86 o                         
   9   1   0         91.76         95.68         5.58 o                         
  10   1   0        131.42        127.87         6.53 o                         
  11   1   0        525.26        576.14        30.80 o                         
 -10   2   0         12.68          9.01         2.59 o                         
  -9   2   0        450.13        458.93        13.08 o                         
  -8   2   0       1394.93       1332.42        26.26 o                         
  -7   2   0       2324.69       2270.83        33.75 o                         
  -6   2   0       2390.55       2387.95        30.20 o                         
  -5   2   0          0.05          2.68         0.77 o                         
  -4   2   0       2259.89       2308.01        25.30 o                         
  -3   2   0       9180.11       8495.02       105.85 o                         
  -2   2   0       3323.70       3241.68        27.15 o                         
  -1   2   0      14313.39      10955.90       287.84 o                         
   0   2   0        623.58        649.71         9.36 o                         
   1   2   0        297.66        305.72         6.95 o                         
   2   2   0       3951.24       3970.26        84.73 o                         
   3   2   0        819.20        748.16         9.31 o                         
   4   2   0         91.58        111.39         5.35 o                         
   5   2   0        488.87        551.91         8.00 o                         
   6   2   0         47.05         47.70         2.29 o                         
   7   2   0       1982.51       1971.01        25.59 o                         
   8   2   0       1104.99       1059.45        18.45 o                         
   9   2   0         82.23         78.66         6.76 o                         
  10   2   0        102.40        106.98         5.92 o                         
  11   2   0        186.91        181.35         7.07 o                         
 -10   3   0        133.43        134.99        16.15 o                         
  -9   3   0         17.62         27.51         3.79 o                         
  -8   3   0        220.72        229.87         8.77 o                         
  -7   3   0       1165.40       1170.78        20.49 o                         
  -6   3   0       1374.10       1390.94        22.54 o                         
  -5   3   0       4090.93       4092.72        62.13 o                         
  -4   3   0         90.99        100.90         4.67 o                         
  -3   3   0          1.10          5.04         1.05 o                         
  -2   3   0       2137.07       2075.12        18.33 o                         
  -1   3   0       2575.01       2628.49        21.26 o                         
   0   3   0        750.62        819.50        20.77 o                         
   1   3   0        971.99       1049.26         9.76 o                         
   2   3   0       1140.45       1206.12        15.13 o                         
   3   3   0       2616.39       2525.64        25.93 o                         
   4   3   0       2606.84       2559.62        38.36 o                         
   5   3   0        531.78        517.71         7.83 o                         
   6   3   0          4.89         14.54         1.72 o                         
   7   3   0        482.57        499.36         9.24 o                         
   8   3   0       1182.62       1167.78        19.78 o                         
   9   3   0        331.56        350.26        10.44 o                         
  10   3   0        175.22        185.68         7.87 o                         
  11   3   0          1.13          5.72         2.15 o                         
  -9   4   0        406.17        439.49        13.29 o                         
  -8   4   0        100.47         91.41         6.05 o                         
  -7   4   0          0.55          9.02        12.23 o                         
  -6   4   0        540.14        519.89        11.66 o                         
  -5   4   0        616.35        620.38        12.40 o                         
  -4   4   0       3998.47       4114.09        44.13 o                         
  -3   4   0        174.24        139.40         4.58 o                         
  -2   4   0          3.40          8.39         1.58 o                         
  -1   4   0       1721.37       1849.03        15.87 o                         
   0   4   0       5478.60       5550.59        48.64 o                         
   1   4   0       4554.88       4794.28        53.19 o                         
   2   4   0       2885.23       2988.90        53.03 o                         
   3   4   0        853.81        982.40        10.57 o                         
   4   4   0       2653.30       2733.34        27.61 o                         
   5   4   0       2731.95       2716.96        29.95 o                         
   6   4   0        400.08        372.09         6.75 o                         
   7   4   0         12.59         14.90         1.85 o                         
   8   4   0        347.50        361.67         8.03 o                         
   9   4   0        967.35        946.81        24.01 o                         
  10   4   0        671.71        660.32        20.62 o                         
  11   4   0         52.96         42.01         4.01 o                         
  -9   5   0        666.07        670.72        19.67 o                         
  -8   5   0        405.82        414.38        12.96 o                         
  -7   5   0        289.78        308.07        10.52 o                         
  -6   5   0         11.95         23.25         3.26 o                         
  -5   5   0        578.41        593.15        14.13 o                         
  -4   5   0       1164.29       1071.49        16.00 o                         
  -3   5   0        333.65        299.36         5.40 o                         
  -2   5   0          0.43          6.41         2.16 o                         
  -1   5   0        602.49        586.54         6.56 o                         
   0   5   0       1026.17        957.07         9.92 o                         
   1   5   0       4593.43       4678.43        44.72 o                         
   2   5   0        261.48        226.86         4.40 o                         
   3   5   0       1049.27       1208.21        15.64 o                         
   4   5   0       1429.41       1582.94        16.37 o                         
   5   5   0        846.57        820.26        11.51 o                         
   6   5   0        125.98        143.71         4.05 o                         
   7   5   0         68.30         77.77         3.69 o                         
   8   5   0         23.79         41.55         5.02 o                         
   9   5   0        657.82        658.77        15.91 o                         
  10   5   0        200.52        210.51        11.54 o                         
  11   5   0        342.25        325.29        10.36 o                         
  -8   6   0        510.46        500.65        14.80 o                         
  -7   6   0        329.68        326.65        19.21 o                         
  -6   6   0          4.87          1.47         1.93 o                         
  -5   6   0         75.33         66.59         5.25 o                         
  -4   6   0        186.43        185.94         7.00 o                         
  -3   6   0       1329.78       1320.89        16.81 o                         
  -2   6   0       1196.46       1232.97        13.58 o                         
  -1   6   0        162.26        160.19         3.28 o                         
   0   6   0         79.08         65.46         2.43 o                         
   1   6   0       2322.62       2446.35        25.26 o                         
   2   6   0       3166.81       3077.71        34.20 o                         
   3   6   0        806.20        815.85         9.80 o                         
   4   6   0         27.23         36.77         2.54 o                         
   5   6   0       2383.11       2498.90        28.64 o                         
   6   6   0        878.98        863.60        14.04 o                         
   7   6   0        493.22        493.97        10.24 o                         
   8   6   0        196.95        191.47         5.95 o                         
   9   6   0          0.39          1.47         1.57 o                         
  10   6   0        456.97        513.16        14.01 o                         
  11   6   0        170.39        167.18        14.07 o                         
  -8   7   0         84.19         74.50         6.50 o                         
  -7   7   0         96.30         94.66         7.23 o                         
  -6   7   0          3.42          5.04         2.32 o                         
  -5   7   0        161.25        149.78         7.28 o                         
  -4   7   0         20.12         26.42         3.42 o                         
  -3   7   0         50.77         53.83         5.25 o                         
  -2   7   0        517.13        539.26         8.90 o                         
  -1   7   0        238.95        230.69         4.53 o                         
   0   7   0        745.88        760.81        13.50 o                         
   1   7   0        873.61        870.99        10.71 o                         
   2   7   0        547.82        508.01         8.38 o                         
   3   7   0       5384.04       5470.45        49.72 o                         
   4   7   0       1547.89       1458.25        18.27 o                         
   5   7   0       1149.25       1139.96        15.52 o                         
   6   7   0        221.65        235.67         7.67 o                         
   7   7   0       2287.72       2222.60        30.02 o                         
   8   7   0       1024.86        980.72        16.57 o                         
   9   7   0        316.78        320.54         9.29 o                         
  10   7   0        253.05        243.36         9.15 o                         
  11   7   0        251.32        270.47        10.55 o                         
  -7   8   0        123.51        111.15         8.10 o                         
  -6   8   0        118.66        136.58         8.79 o                         
  -5   8   0         31.05         39.88         8.69 o                         
  -4   8   0         99.51         96.99         6.64 o                         
  -3   8   0          9.86         13.24         2.69 o                         
  -2   8   0        126.43        114.82         4.05 o                         
  -1   8   0       2430.14       2448.64        28.56 o                         
   0   8   0          1.88          8.62         2.20 o                         
   1   8   0        151.61        144.99         3.79 o                         
   2   8   0        498.33        475.98         7.86 o                         
   3   8   0        902.61        893.48        15.84 o                         
   4   8   0       1177.43       1220.49        17.93 o                         
   5   8   0        460.89        451.66         8.46 o                         
   6   8   0        214.82        191.66         6.00 o                         
   7   8   0        315.89        309.84         8.11 o                         
   8   8   0        563.37        569.37        13.15 o                         
   9   8   0       1081.45       1060.12        20.21 o                         
  10   8   0        591.99        594.58        18.14 o                         
  11   8   0         60.07         65.79         5.89 o                         
  -6   9   0        233.05        219.70        10.51 o                         
  -5   9   0        118.60        127.15         7.90 o                         
  -4   9   0        402.64        403.18        12.50 o                         
  -3   9   0        336.13        340.43        10.89 o                         
  -2   9   0        222.72        221.25         6.27 o                         
  -1   9   0        996.66        957.94        14.20 o                         
   0   9   0       5708.90       5612.68        59.85 o                         
   1   9   0       2054.21       1967.41        22.33 o                         
   2   9   0        482.70        481.23         8.90 o                         
   3   9   0        134.90        129.80         4.72 o                         
   4   9   0       1024.91       1025.88        16.41 o                         
   5   9   0       3821.73       3649.47        41.36 o                         
   6   9   0       1584.22       1534.47        22.92 o                         
   7   9   0        293.26        278.18         7.91 o                         
   8   9   0        246.11        251.95         8.47 o                         
   9   9   0        460.36        467.24        14.27 o                         
  10   9   0        648.20        679.67        15.69 o                         
  -5  10   0        322.41        323.93        18.95 o                         
  -4  10   0        284.01        327.81        18.74 o                         
  -3  10   0        173.80        181.79        11.90 o                         
  -2  10   0        373.93        387.48        11.79 o                         
  -1  10   0          3.56          7.51         2.41 o                         
   0  10   0        799.90        812.78        14.18 o                         
   1  10   0       1611.47       1610.39        23.17 o                         
   2  10   0       2188.39       2074.61        31.74 o                         
   3  10   0        376.14        356.70         8.57 o                         
   4  10   0        137.58        125.09         5.02 o                         
   5  10   0         81.75        106.45         5.25 o                         
   6  10   0       1274.95       1248.33        20.19 o                         
   7  10   0        524.81        538.86        13.07 o                         
   8  10   0        337.95        327.30        10.05 o                         
   9  10   0         21.30         17.22         3.00 o                         
  10  10   0        248.19        258.43         9.39 o                         
  -4  11   0        314.11        303.25        18.74 o                         
  -3  11   0        388.20        422.57        22.18 o                         
  -2  11   0        618.52        675.21        28.86 o                         
  -1  11   0        531.49        527.48        14.30 o                         
   0  11   0         11.00         14.41         3.09 o                         
   1  11   0        470.77        482.46        12.11 o                         
   2  11   0        753.16        793.27        18.82 o                         
   3  11   0       1171.81       1105.98        20.54 o                         
   4  11   0        290.17        312.81         9.45 o                         
   5  11   0         10.55         15.84         5.16 o                         
   6  11   0         51.98         61.02         5.67 o                         
   7  11   0        616.10        613.99        14.60 o                         
   8  11   0        768.87        755.02        17.07 o                         
   9  11   0        231.24        228.03        10.82 o                         
  -3  12   0         20.13         11.85         5.60 o                         
  -2  12   0        293.15        306.70        19.38 o                         
  -1  12   0        385.92        411.16        22.40 o                         
   0  12   0        251.35        267.36        10.27 o                         
   1  12   0         35.41         39.15         4.68 o                         
   2  12   0         67.43         62.75         6.02 o                         
   3  12   0        956.03        941.64        19.08 o                         
   4  12   0        478.96        507.36        14.50 o                         
   5  12   0        336.08        345.37        14.48 o                         
   6  12   0         33.15         32.20         5.27 o                         
   7  12   0          5.00          6.46         5.49 o                         
   8  12   0        350.70        343.05        21.11 o                         
   9  12   0        410.70        448.35        33.49 o                         
  -1  13   0         30.67         17.23         6.25 o                         
   0  13   0        510.74        558.94        16.90 o                         
   1  13   0        527.37        545.29        19.43 o                         
   2  13   0        342.68        364.63        12.56 o                         
   3  13   0          3.00          3.93         2.81 o                         
   4  13   0        296.16        310.91        15.16 o                         
   5  13   0        758.80        739.05        31.66 o                         
   6  13   0        359.90        343.66        31.66 o                         
   7  13   0        275.33        305.62        19.17 o                         
   1  14   0        245.45        289.49        11.73 o                         
   2  14   0        192.24        208.53        10.05 o                         
   3  14   0         43.22         31.24         4.97 o                         
   4  14   0          3.39          7.19         3.08 o                         
   5  14   0          8.20          8.40         3.93 o                         
   6  14   0         68.10         78.20        12.38 o                         
  -5 -14   1         77.59         77.64        17.55 o                         
  -4 -14   1        645.83        637.76        31.98 o                         
  -3 -14   1        726.54        786.28        25.23 o                         
  -2 -14   1         82.24         78.81         7.32 o                         
  -1 -14   1          4.46          2.64         2.78 o                         
  -7 -13   1        649.72        696.82        22.79 o                         
  -6 -13   1        421.82        429.86        19.81 o                         
  -5 -13   1         82.70         91.00        12.49 o                         
  -4 -13   1         54.58         48.69         6.69 o                         
  -3 -13   1        198.17        187.16        10.11 o                         
  -2 -13   1        509.50        491.84        14.97 o                         
  -1 -13   1        177.50        173.12        12.09 o                         
   0 -13   1         51.82         61.23         9.63 o                         
   1 -13   1         36.29         27.46         5.40 o                         
  -8 -12   1         57.13         83.71         7.63 o                         
  -7 -12   1        237.99        219.54        14.89 o                         
  -6 -12   1        456.96        477.50        14.72 o                         
  -5 -12   1        615.10        619.92        32.20 o                         
  -4 -12   1        147.03        147.81        20.89 o                         
  -3 -12   1          8.87         10.36         2.85 o                         
  -2 -12   1        138.30        132.84        10.45 o                         
  -1 -12   1        285.57        274.37         9.36 o                         
   0 -12   1        453.21        456.41        13.73 o                         
   1 -12   1        129.38        136.36        17.77 o                         
   2 -12   1          3.99          0.00         3.66 o                         
   3 -12   1        173.57        170.36        14.86 o                         
  -9 -11   1        515.50        504.57        13.35 o                         
  -8 -11   1        434.03        431.76        12.06 o                         
  -7 -11   1          0.86          4.78         2.11 o                         
  -6 -11   1        245.12        222.16         9.26 o                         
  -5 -11   1       1028.22        978.58        34.45 o                         
  -4 -11   1       1155.19       1123.47        29.87 o                         
  -3 -11   1        711.17        652.57        19.83 o                         
  -2 -11   1          8.16          8.08         2.25 o                         
  -1 -11   1        168.42        161.99         5.95 o                         
   0 -11   1        449.40        450.25        10.65 o                         
   1 -11   1        472.09        489.04        12.69 o                         
   2 -11   1         28.84         34.22         5.30 o                         
   3 -11   1          7.66          1.72         4.09 o                         
   4 -11   1         55.21         63.54        10.34 o                         
 -10 -10   1        105.59        108.44         6.14 o                         
  -9 -10   1        181.84        183.46         7.45 o                         
  -8 -10   1        410.67        404.91        11.29 o                         
  -7 -10   1        368.01        351.87        10.24 o                         
  -6 -10   1          1.13          3.04         1.80 o                         
  -5 -10   1        735.20        690.37        14.87 o                         
  -4 -10   1        807.76        858.31        16.99 o                         
  -3 -10   1       2341.93       2216.50        36.03 o                         
  -2 -10   1        328.77        335.52         8.30 o                         
  -1 -10   1         98.70        108.99         4.70 o                         
   0 -10   1        208.51        208.62         6.50 o                         
   1 -10   1        542.43        531.13        11.10 o                         
   2 -10   1        680.40        693.76        16.62 o                         
   3 -10   1         17.80         25.24         6.03 o                         
   4 -10   1         46.74         50.56         6.65 o                         
   5 -10   1        138.98        116.09        13.14 o                         
 -10  -9   1         25.02         22.94         3.36 o                         
  -9  -9   1          9.98         10.95         2.45 o                         
  -8  -9   1        361.66        350.27        10.06 o                         
  -7  -9   1        844.48        823.53        16.71 o                         
  -6  -9   1        208.61        199.59         6.40 o                         
  -5  -9   1        231.37        233.53         6.82 o                         
  -4  -9   1         38.87         56.88         5.97 o                         
  -3  -9   1         58.93         63.74         3.87 o                         
  -2  -9   1        435.55        449.20         9.33 o                         
  -1  -9   1        716.41        701.85        14.19 o                         
   0  -9   1        127.29        138.92         5.82 o                         
   1  -9   1       1290.49       1259.86        17.46 o                         
   2  -9   1        171.38        165.47         5.19 o                         
   3  -9   1        377.29        392.70        10.18 o                         
   4  -9   1          1.02         11.42         7.56 o                         
   5  -9   1          2.33         -0.90         2.38 o                         
   6  -9   1        137.79        135.87        10.24 o                         
 -10  -8   1        145.77        155.53         6.88 o                         
  -9  -8   1          0.41          1.25         1.44 o                         
  -8  -8   1         58.53         59.39         4.42 o                         
  -7  -8   1        648.98        623.51        12.17 o                         
  -6  -8   1        664.08        646.05        12.17 o                         
  -5  -8   1        638.42        653.43        12.01 o                         
  -4  -8   1          4.75         10.23         1.51 o                         
  -3  -8   1        718.49        724.99        12.25 o                         
  -2  -8   1       1650.01       1593.30        17.40 o                         
  -1  -8   1       1005.56        979.22        11.44 o                         
   0  -8   1          0.63          2.03         0.85 o                         
   1  -8   1        624.48        599.46         9.24 o                         
   2  -8   1        773.89        760.39        11.96 o                         
   3  -8   1          3.75         11.20         8.05 o                         
   4  -8   1        454.87        445.69        12.76 o                         
   5  -8   1         38.38         51.38         6.78 o                         
   6  -8   1          8.50         15.95         3.59 o                         
   7  -8   1        126.81        107.27         9.51 o                         
 -11  -7   1         53.61         49.75        10.55 o                         
 -10  -7   1        251.70        263.90         8.85 o                         
  -9  -7   1         77.22         85.80         4.87 o                         
  -8  -7   1        178.43        192.77         6.74 o                         
  -7  -7   1         44.13         42.52         3.22 o                         
  -6  -7   1        527.38        514.25        13.56 o                         
  -5  -7   1        786.48        811.44        13.44 o                         
  -4  -7   1        938.77        930.42        13.14 o                         
  -3  -7   1         12.55         18.39         1.59 o                         
  -2  -7   1        628.52        666.11         8.95 o                         
  -1  -7   1        311.11        279.37         4.75 o                         
   0  -7   1       2301.74       2241.49        21.34 o                         
   1  -7   1        152.06        160.77         3.60 o                         
   2  -7   1        236.94        251.72         5.23 o                         
   3  -7   1        600.68        602.31        10.02 o                         
   4  -7   1       1148.23       1101.73        19.11 o                         
   5  -7   1       1139.09       1103.07        58.40 o                         
   6  -7   1        465.73        444.44        13.47 o                         
   7  -7   1         12.68         17.96         3.71 o                         
   8  -7   1        326.34        343.38        15.22 o                         
 -11  -6   1         32.12         29.08         8.83 o                         
 -10  -6   1        155.27        149.96         5.99 o                         
  -9  -6   1        697.02        700.31        16.14 o                         
  -8  -6   1        361.82        360.67         8.28 o                         
  -7  -6   1         15.40         15.91         2.05 o                         
  -6  -6   1        638.57        625.19        11.10 o                         
  -5  -6   1       1725.08       1800.30        22.50 o                         
  -4  -6   1       5353.72       5454.50        56.98 o                         
  -3  -6   1       1583.91       1510.20        16.85 o                         
  -2  -6   1        880.09        909.65        12.11 o                         
  -1  -6   1       1439.48       1414.71        16.77 o                         
   0  -6   1       1093.01       1026.40        11.68 o                         
   1  -6   1        921.02        853.08         9.68 o                         
   2  -6   1        779.41        727.62         8.82 o                         
   3  -6   1         22.59         28.89         2.15 o                         
   4  -6   1        278.62        280.31         7.00 o                         
   5  -6   1       2213.82       2142.45        37.29 o                         
   6  -6   1       1212.79       1248.70        25.58 o                         
   7  -6   1        183.59        161.25         8.02 o                         
   8  -6   1         96.56        105.28        10.55 o                         
 -11  -5   1          3.10          3.66         5.17 o                         
 -10  -5   1         37.99         43.38         7.23 o                         
  -9  -5   1        172.71        178.48         6.79 o                         
  -8  -5   1       1708.24       1655.48        23.21 o                         
  -7  -5   1        891.17        929.70        15.80 o                         
  -6  -5   1         30.28         32.06         5.75 o                         
  -5  -5   1         78.35         72.38         3.01 o                         
  -4  -5   1       1014.25        972.99        12.92 o                         
  -3  -5   1       9410.35       9431.54       144.30 o                         
  -2  -5   1        306.61        247.17         4.05 o                         
  -1  -5   1       1415.26       1567.98        15.76 o                         
   0  -5   1       1068.53       1083.28        11.00 o                         
   1  -5   1       2940.75       2809.84        24.99 o                         
   2  -5   1       1694.03       1678.97        16.20 o                         
   3  -5   1       1352.23       1339.01        14.54 o                         
   4  -5   1        109.59         95.60         3.50 o                         
   5  -5   1        423.56        477.19        13.73 o                         
   6  -5   1       1226.05       1261.16        25.49 o                         
   7  -5   1        757.73        770.69        18.51 o                         
   8  -5   1        203.94        201.13         9.03 o                         
   9  -5   1         49.48         43.56         5.60 o                         
 -11  -4   1        295.06        282.15        20.68 o                         
 -10  -4   1         60.22         51.76         7.48 o                         
  -9  -4   1          0.44         -0.85         1.27 o                         
  -8  -4   1       1355.70       1330.93        19.45 o                         
  -7  -4   1       2254.37       2244.40        28.85 o                         
  -6  -4   1       2624.88       2538.24        31.49 o                         
  -5  -4   1        342.12        316.92         6.40 o                         
  -4  -4   1       1203.79       1269.59        15.47 o                         
  -3  -4   1       4068.01       4154.98        65.64 o                         
  -2  -4   1       8060.88       7677.86        94.37 o                         
  -1  -4   1       9812.97       9317.46       216.58 o                         
   0  -4   1        421.51        465.40         5.48 o                         
   1  -4   1       4546.70       4718.65        37.62 o                         
   2  -4   1       9545.19       8789.01        94.29 o                         
   3  -4   1       3709.12       3607.15        31.50 o                         
   4  -4   1       3215.02       3143.45        32.17 o                         
   5  -4   1        181.29        175.30         6.08 o                         
   6  -4   1         63.64         72.48         4.51 o                         
   7  -4   1       1066.15       1075.10        20.03 o                         
   8  -4   1        597.03        586.33        15.86 o                         
   9  -4   1        492.50        494.22        16.42 o                         
 -11  -3   1        350.12        350.42        23.26 o                         
 -10  -3   1        785.53        720.58        25.56 o                         
  -9  -3   1        589.26        574.40        14.97 o                         
  -8  -3   1         12.01          7.15         1.57 o                         
  -7  -3   1        496.06        522.00         9.29 o                         
  -6  -3   1       1308.95       1191.81        14.81 o                         
  -5  -3   1         11.92          7.89         1.03 o                         
  -4  -3   1         26.87         25.46         1.93 o                         
  -3  -3   1         83.74         80.99         2.89 o                         
  -2  -3   1        852.33        842.17        11.15 o                         
  -1  -3   1       1903.37       1916.80        20.58 o                         
   0  -3   1       8057.89       7133.81       145.38 o                         
   1  -3   1       2836.93       2725.57        21.10 o                         
   2  -3   1       1904.03       2203.18        18.49 o                         
   3  -3   1        427.06        390.49         4.79 o                         
   4  -3   1       4357.10       4341.62        41.04 o                         
   5  -3   1       5176.00       5007.88        48.97 o                         
   6  -3   1       1077.71       1040.66        17.40 o                         
   7  -3   1        400.20        399.04         8.86 o                         
   8  -3   1        167.05        159.50         7.57 o                         
   9  -3   1        583.06        574.96        19.77 o                         
  10  -3   1        154.49        150.69         9.19 o                         
 -11  -2   1        249.12        219.04        18.52 o                         
 -10  -2   1       1091.52       1089.44        52.88 o                         
  -9  -2   1       1299.52       1290.93        24.45 o                         
  -8  -2   1        431.03        436.38         9.60 o                         
  -7  -2   1         41.85         47.12         3.42 o                         
  -6  -2   1        449.91        470.70         7.61 o                         
  -5  -2   1       2463.19       2348.17        25.60 o                         
  -4  -2   1      14315.68      12510.92       298.68 o                         
  -3  -2   1       4801.09       4651.72        91.40 o                         
  -2  -2   1        283.10        300.29         4.40 o                         
  -1  -2   1       5817.69       5669.24        94.32 o                         
   0  -2   1       8844.83       7233.24       166.40 o                         
   2  -2   1       7086.77       6260.04        64.32 o                         
   3  -2   1        246.91        243.16         4.07 o                         
   4  -2   1       1041.80       1074.90        13.56 o                         
   5  -2   1       1691.85       1608.30        21.25 o                         
   6  -2   1       1059.58       1008.71        15.42 o                         
   7  -2   1       1489.13       1429.64        20.61 o                         
   8  -2   1         22.16         18.06         2.44 o                         
   9  -2   1         92.18        100.36         6.62 o                         
  10  -2   1        147.27        147.42         8.22 o                         
 -11  -1   1         11.38         15.94         7.11 o                         
 -10  -1   1         52.14         56.39        15.40 o                         
  -9  -1   1        626.15        605.57        13.73 o                         
  -8  -1   1        594.63        592.19         9.93 o                         
  -7  -1   1        629.70        596.99        17.17 o                         
  -6  -1   1        158.68        161.68         3.55 o                         
  -5  -1   1        506.97        543.14         7.52 o                         
  -4  -1   1       6526.20       6188.10        95.57 o                         
  -3  -1   1      30346.52      18973.95       656.45 o                         
  -2  -1   1      24058.96      17372.53       754.21 o                         
  -1  -1   1       1219.89       1304.77        18.11 o                         
   0  -1   1       3326.05       2889.69        97.91 o                         
   1  -1   1       5960.08       5134.16        93.57 o                         
   3  -1   1       3891.98       3809.33        33.81 o                         
   4  -1   1          2.44          7.72         1.11 o                         
   5  -1   1         68.70         72.01         2.70 o                         
   6  -1   1        202.29        190.98         7.44 o                         
   7  -1   1       1001.91        970.50        17.41 o                         
   8  -1   1        318.58        315.67         8.94 o                         
   9  -1   1         15.21         11.10         2.14 o                         
  10  -1   1        118.25        129.52         9.31 o                         
 -10   0   1         21.17         21.51         5.84 o                         
  -9   0   1          6.24          5.85         1.73 o                         
  -8   0   1        411.14        424.22         9.48 o                         
  -7   0   1       2280.05       2358.20        33.69 o                         
  -6   0   1       1059.06       1110.77        22.00 o                         
  -5   0   1       3753.28       3723.53        45.13 o                         
  -4   0   1       1345.39       1459.92        15.14 o                         
  -3   0   1      13477.69      11495.12       316.04 o                         
  -2   0   1      14933.36      11396.44       261.57 o                         
  -1   0   1       2649.01       2641.70        38.63 o                         
   1   0   1        514.55        528.28         6.68 o                         
   2   0   1       9596.90       7722.81       139.59 o                         
   3   0   1        522.83        503.87         5.78 o                         
   4   0   1       3246.58       3176.02        36.16 o                         
   5   0   1         35.09         41.58         2.09 o                         
   6   0   1        589.91        609.12         8.90 o                         
   7   0   1        220.89        231.70         7.62 o                         
   8   0   1       1507.15       1491.34        24.56 o                         
   9   0   1         64.89         67.73         5.52 o                         
  10   0   1         12.11         13.23         2.41 o                         
  11   0   1        225.84        232.03        13.03 o                         
 -10   1   1        537.06        555.04        22.71 o                         
  -9   1   1        158.41        182.78        22.40 o                         
  -8   1   1         42.04         43.30         3.66 o                         
  -7   1   1       1601.21       1571.83        24.30 o                         
  -6   1   1       1725.62       1748.69        25.79 o                         
  -5   1   1       3754.70       3726.77        41.57 o                         
  -4   1   1        172.87        164.76         4.46 o                         
  -3   1   1         50.91         57.08         3.58 o                         
  -2   1   1      12646.70      11617.26       204.68 o                         
  -1   1   1         36.02         51.35         1.60 o                         
   0   1   1       2437.15       2388.22        48.38 o                         
   1   1   1        218.41        247.88         5.78 o                         
   2   1   1        571.37        697.40         7.94 o                         
   3   1   1        100.71         83.13         1.77 o                         
   4   1   1       1774.05       1938.71        18.81 o                         
   5   1   1        332.06        345.24         5.44 o                         
   6   1   1          3.25         13.12         1.76 o                         
   7   1   1        130.99        150.75         5.33 o                         
   8   1   1        126.31        121.01         5.23 o                         
   9   1   1        595.63        593.82        15.11 o                         
  10   1   1          0.46          1.88         1.89 o                         
  11   1   1          9.87         11.33         2.86 o                         
 -10   2   1        177.86        177.47        16.37 o                         
  -9   2   1        609.00        622.95        33.17 o                         
  -8   2   1        601.82        647.40        15.11 o                         
  -7   2   1          5.69          7.41         3.23 o                         
  -6   2   1         75.81         83.49         3.86 o                         
  -5   2   1        864.67        819.68        12.12 o                         
  -4   2   1       2949.99       2990.30        35.58 o                         
  -3   2   1          1.36          5.27         0.87 o                         
  -2   2   1       1645.17       1777.24        23.76 o                         
  -1   2   1       2985.29       3204.74        43.77 o                         
   0   2   1       3843.88       3824.83        79.77 o                         
   1   2   1          7.75         11.68         0.73 o                         
   2   2   1         70.79         64.63         1.63 o                         
   3   2   1        217.47        234.21         4.90 o                         
   4   2   1       7239.76       7291.88       186.79 o                         
   5   2   1       4184.67       4096.13        39.90 o                         
   6   2   1       1841.64       1925.37        22.37 o                         
   7   2   1        275.12        287.76         7.09 o                         
   8   2   1        217.60        233.69         7.17 o                         
   9   2   1        491.64        525.07        14.46 o                         
  10   2   1        411.71        405.90        12.91 o                         
  11   2   1        209.48        217.67         9.48 o                         
  -9   3   1        238.58        219.72        13.40 o                         
  -8   3   1        560.08        569.34        14.13 o                         
  -7   3   1        133.39        143.56         9.82 o                         
  -6   3   1        185.02        194.72         6.09 o                         
  -5   3   1        152.45        139.50         4.73 o                         
  -4   3   1       1225.49       1250.79        15.15 o                         
  -3   3   1       1775.17       1714.26        24.01 o                         
  -2   3   1       1131.07       1220.02        14.02 o                         
  -1   3   1         20.91         26.03         3.30 o                         
   0   3   1       1490.88       1571.98        15.66 o                         
   1   3   1        615.61        601.20         6.43 o                         
   2   3   1       3849.93       3839.50        42.48 o                         
   3   3   1       1489.19       1534.52        17.60 o                         
   4   3   1       3207.44       3346.05        39.10 o                         
   5   3   1       2330.91       2416.57        28.41 o                         
   6   3   1       3447.01       3484.11        37.77 o                         
   7   3   1        325.92        322.13         7.14 o                         
   8   3   1         12.93         16.23         2.13 o                         
   9   3   1        422.72        424.01        12.14 o                         
  10   3   1        859.99        939.91        21.33 o                         
  11   3   1        839.54        895.33        24.27 o                         
  -9   4   1         44.52         53.14        11.31 o                         
  -8   4   1        157.15        153.53         7.20 o                         
  -7   4   1        673.06        655.09        15.62 o                         
  -6   4   1         76.79         75.66         4.78 o                         
  -5   4   1         25.29         20.53         2.74 o                         
  -4   4   1        191.30        205.96         5.90 o                         
  -3   4   1       1254.95       1229.76        14.71 o                         
  -2   4   1       2690.76       2647.37        26.30 o                         
  -1   4   1        452.03        503.90         6.68 o                         
   0   4   1         69.88         76.92         1.80 o                         
   1   4   1        290.41        283.89         5.47 o                         
   2   4   1        230.21        215.93         3.93 o                         
   3   4   1        509.39        489.16         6.21 o                         
   4   4   1        475.81        498.35         6.60 o                         
   5   4   1        512.38        469.92         8.31 o                         
   6   4   1       1765.99       1753.03        21.09 o                         
   7   4   1       1514.69       1535.06        21.45 o                         
   8   4   1       1698.30       1648.50        23.30 o                         
   9   4   1          9.27          8.76         3.72 o                         
  10   4   1         13.52         14.29         3.99 o                         
  11   4   1        510.23        508.74        14.53 o                         
  -9   5   1         15.37         13.14         6.46 o                         
  -8   5   1        233.14        210.90         8.24 o                         
  -7   5   1        180.52        182.34         7.67 o                         
  -6   5   1        810.58        793.84        34.83 o                         
  -5   5   1        102.84        102.68         5.32 o                         
  -4   5   1         29.31         36.24         7.37 o                         
  -3   5   1        819.40        839.46        11.27 o                         
  -2   5   1       3046.93       3047.63        32.71 o                         
  -1   5   1       8035.76       8291.13        68.08 o                         
   0   5   1       3345.49       3741.82        33.84 o                         
   1   5   1       5925.04       6181.20        69.65 o                         
   2   5   1       5626.08       5797.90        51.19 o                         
   3   5   1       7887.00       7686.38        82.19 o                         
   4   5   1       2234.35       2208.31        21.69 o                         
   5   5   1         93.13        100.29         2.95 o                         
   6   5   1       1025.97       1045.97        14.28 o                         
   7   5   1       3301.08       3253.34        40.36 o                         
   8   5   1       2538.99       2541.43        33.37 o                         
   9   5   1       1019.78       1052.49        22.42 o                         
  10   5   1         72.72         74.14         5.96 o                         
  11   5   1          0.71         -1.92         1.93 o                         
  -8   6   1          1.35          0.85         2.90 o                         
  -7   6   1          2.47          4.32         2.90 o                         
  -6   6   1         41.74         49.93         4.80 o                         
  -5   6   1        192.08        204.28         7.78 o                         
  -4   6   1         16.76         20.62         2.82 o                         
  -3   6   1         74.63         67.83         2.99 o                         
  -2   6   1        710.05        678.37        10.33 o                         
  -1   6   1       2438.67       2542.57        23.06 o                         
   0   6   1       1212.83       1212.69        12.36 o                         
   1   6   1       2508.21       2571.93        26.35 o                         
   2   6   1       4634.08       5060.17        53.61 o                         
   3   6   1       1187.80       1108.41        13.17 o                         
   4   6   1       1288.57       1284.62        14.11 o                         
   5   6   1       5535.53       5365.91        56.91 o                         
   6   6   1       2355.74       2325.12        32.60 o                         
   7   6   1        265.65        253.39         6.77 o                         
   8   6   1        117.19        116.03         4.82 o                         
   9   6   1       1240.77       1235.94        21.93 o                         
  10   6   1        823.08        785.27        19.00 o                         
  11   6   1        155.92        148.87        17.98 o                         
  -7   7   1         55.80         52.44         5.20 o                         
  -6   7   1         99.01         81.06         6.22 o                         
  -5   7   1        598.74        584.89        15.01 o                         
  -4   7   1       2311.35       2328.59        39.46 o                         
  -3   7   1        190.41        208.53         9.94 o                         
  -2   7   1        338.69        314.60         7.50 o                         
  -1   7   1          4.73          5.32         1.49 o                         
   0   7   1       6541.39       6456.17        57.67 o                         
   1   7   1       4442.43       4296.70        42.45 o                         
   2   7   1       2499.46       2407.13        25.49 o                         
   3   7   1         24.16         22.24         1.94 o                         
   4   7   1        757.91        745.17         9.73 o                         
   5   7   1       1119.38       1107.34        15.18 o                         
   6   7   1       1459.85       1486.35        19.43 o                         
   7   7   1       4629.28       4529.05        54.86 o                         
   8   7   1         28.61         28.68         2.94 o                         
   9   7   1        257.33        248.46         8.28 o                         
  10   7   1        623.87        641.20        16.88 o                         
  11   7   1        413.55        404.92        13.02 o                         
  -7   8   1         77.50         73.50         6.39 o                         
  -6   8   1         16.98         22.59         3.77 o                         
  -5   8   1          5.11          7.79         2.70 o                         
  -4   8   1       1531.36       1474.95        28.25 o                         
  -3   8   1       1981.68       1945.39        34.11 o                         
  -2   8   1       1136.77       1136.83        18.90 o                         
  -1   8   1        536.16        525.65         8.32 o                         
   0   8   1         91.97         86.27         3.09 o                         
   1   8   1       1755.69       1757.82        18.64 o                         
   2   8   1       4397.56       4180.32        42.10 o                         
   3   8   1       3228.67       3062.84        32.12 o                         
   4   8   1       1348.19       1282.99        15.78 o                         
   5   8   1         62.38         60.37         3.37 o                         
   6   8   1         76.98         86.85         3.95 o                         
   7   8   1       2421.91       2409.12        32.48 o                         
   8   8   1       1208.07       1213.74        25.40 o                         
   9   8   1          4.39          4.69         2.01 o                         
  10   8   1          0.51          3.57         1.97 o                         
  11   8   1        149.86        171.57         8.94 o                         
  -6   9   1        515.31        508.98        17.49 o                         
  -5   9   1        109.20        118.77         9.15 o                         
  -4   9   1         75.23         87.16         6.67 o                         
  -3   9   1       1139.10       1105.73        30.45 o                         
  -2   9   1        717.83        712.53        17.32 o                         
  -1   9   1       2679.07       2707.07        44.16 o                         
   0   9   1        840.09        824.32        11.69 o                         
   1   9   1        257.94        257.00         6.01 o                         
   2   9   1        288.93        299.56         6.66 o                         
   3   9   1       2563.19       2578.88        30.39 o                         
   4   9   1       1185.11       1168.73        18.70 o                         
   5   9   1          8.76         11.38         1.97 o                         
   6   9   1         52.48         50.34         3.42 o                         
   7   9   1        906.83        912.53        16.16 o                         
   8   9   1       1116.19       1112.56        20.89 o                         
   9   9   1        703.23        701.88        15.80 o                         
  10   9   1        152.81        151.79         8.25 o                         
  11   9   1         58.44         78.40         6.82 o                         
  -5  10   1        886.48        912.05        32.85 o                         
  -4  10   1         63.36         68.04         7.23 o                         
  -3  10   1        132.43        133.25         8.56 o                         
  -2  10   1        401.54        409.90        14.95 o                         
  -1  10   1       1210.54       1179.38        23.60 o                         
   0  10   1        807.62        807.47        14.04 o                         
   1  10   1        358.07        361.45         7.19 o                         
   2  10   1         58.47         50.51         3.27 o                         
   3  10   1        111.96        123.32         6.47 o                         
   4  10   1         10.10         17.44         2.31 o                         
   5  10   1        317.89        302.58         8.01 o                         
   6  10   1        409.24        414.26         8.93 o                         
   7  10   1          7.54          5.49         2.04 o                         
   8  10   1        100.59        113.31         6.52 o                         
   9  10   1        270.11        258.61         9.16 o                         
  10  10   1        270.77        262.41         9.46 o                         
  -4  11   1        646.79        653.67        28.86 o                         
  -3  11   1         69.07         58.80         9.05 o                         
  -2  11   1         55.31         59.66         9.26 o                         
  -1  11   1         82.92        103.17        12.28 o                         
   0  11   1        707.24        707.73        16.95 o                         
   1  11   1        653.37        662.99        16.11 o                         
   2  11   1        127.79        151.66         6.50 o                         
   3  11   1        108.22        101.97         6.93 o                         
   4  11   1        302.19        290.85         9.10 o                         
   5  11   1        528.79        518.95        12.69 o                         
   6  11   1        914.88        868.93        37.03 o                         
   7  11   1        371.71        389.00        15.27 o                         
   8  11   1         20.87         31.91         5.34 o                         
   9  11   1         58.37         58.71         6.92 o                         
  10  11   1        287.26        288.44        13.26 o                         
  -3  12   1        109.51        117.60        13.78 o                         
  -2  12   1        299.45        293.78        18.52 o                         
  -1  12   1         47.87         51.69         9.05 o                         
   0  12   1          0.32          1.10         2.48 o                         
   1  12   1        116.32        110.62         7.42 o                         
   2  12   1        456.63        468.72        13.68 o                         
   3  12   1        283.66        309.62        12.46 o                         
   4  12   1         47.44         55.26         6.22 o                         
   5  12   1         13.65         13.39         4.10 o                         
   6  12   1        234.87        226.32        11.69 o                         
   7  12   1        457.82        417.38        16.46 o                         
   8  12   1         69.25         59.80         7.25 o                         
   9  12   1         35.55         31.08         5.64 o                         
  -1  13   1         93.61        118.24        14.00 o                         
   0  13   1         20.13         14.43         5.82 o                         
   1  13   1         30.32         38.22         4.91 o                         
   2  13   1         13.25         12.53         3.34 o                         
   3  13   1         75.92         68.33         6.28 o                         
   4  13   1         55.67         65.21         6.11 o                         
   5  13   1          2.13          4.81         2.51 o                         
   6  13   1        117.26        134.74        14.54 o                         
   7  13   1         68.40         56.39        10.77 o                         
   8  13   1        270.77        298.07        22.61 o                         
   1  14   1         25.66         35.75         6.36 o                         
   2  14   1          2.97          3.93         2.69 o                         
   3  14   1         70.75         66.05         7.18 o                         
   4  14   1        230.94        233.42        10.46 o                         
   5  14   1         63.83         62.55         6.43 o                         
   6  14   1          8.68         10.36         4.26 o                         
  -4 -14   2        190.59        184.60        13.03 o                         
  -3 -14   2          4.04          7.55         3.92 o                         
  -2 -14   2         11.54          7.95         4.09 o                         
  -7 -13   2        150.39        153.79        18.95 o                         
  -6 -13   2         28.15         32.56         5.45 o                         
  -5 -13   2         53.11         50.02         6.68 o                         
  -4 -13   2        162.47        168.49        13.35 o                         
  -3 -13   2        191.07        208.66        11.79 o                         
  -2 -13   2         39.84         51.06        13.78 o                         
  -1 -13   2          0.46          0.02         2.22 o                         
   0 -13   2        195.88        220.09        11.83 o                         
   1 -13   2        243.06        238.07        12.64 o                         
  -8 -12   2        286.93        281.83         9.78 o                         
  -7 -12   2        300.23        294.98        13.43 o                         
  -6 -12   2         38.43         31.73         5.45 o                         
  -5 -12   2         46.48         38.48         4.82 o                         
  -4 -12   2        209.32        199.27        10.27 o                         
  -3 -12   2        263.66        256.98        12.82 o                         
  -2 -12   2         81.20         95.32         8.69 o                         
  -1 -12   2          7.15          9.20         2.83 o                         
   0 -12   2         68.21         64.18         7.51 o                         
   1 -12   2        199.39        198.23         9.17 o                         
   2 -12   2        151.53        143.45        11.20 o                         
   3 -12   2          0.33          3.72         3.82 o                         
  -9 -11   2          9.77          8.08         2.31 o                         
  -8 -11   2         28.29         28.94         3.97 o                         
  -7 -11   2        150.50        158.91         7.20 o                         
  -6 -11   2        231.26        216.52         9.08 o                         
  -5 -11   2        376.05        364.66        20.40 o                         
  -4 -11   2         20.49         24.55         3.79 o                         
  -3 -11   2        671.90        656.45        19.27 o                         
  -2 -11   2        505.62        499.61        11.18 o                         
  -1 -11   2        169.55        177.26         6.32 o                         
   0 -11   2          1.59          4.77         1.87 o                         
   1 -11   2        107.75        108.70         5.69 o                         
   2 -11   2        385.90        393.94        12.47 o                         
   3 -11   2        223.23        224.74         9.72 o                         
   4 -11   2         47.67         40.71         8.40 o                         
  -9 -10   2         32.44         26.24         3.15 o                         
  -8 -10   2         91.71         84.79         5.34 o                         
  -7 -10   2        126.18        129.49         7.15 o                         
  -6 -10   2        645.67        668.03        14.75 o                         
  -5 -10   2        423.47        417.23        12.36 o                         
  -4 -10   2         55.88         70.38         5.08 o                         
  -3 -10   2         48.14         51.86         4.35 o                         
  -2 -10   2        957.32        912.46        16.01 o                         
  -1 -10   2        232.23        250.35        12.59 o                         
   0 -10   2          3.61          3.17         1.52 o                         
   1 -10   2        154.99        171.16         6.10 o                         
   2 -10   2        122.84        126.79         5.97 o                         
   3 -10   2        416.45        422.85        12.88 o                         
   4 -10   2        114.36         99.91         9.08 o                         
   5 -10   2         87.72         77.17        11.95 o                         
 -10  -9   2        343.10        324.15        22.83 o                         
  -9  -9   2         99.62         90.62         4.80 o                         
  -8  -9   2         50.63         58.25         4.47 o                         
  -7  -9   2        319.09        303.86         8.97 o                         
  -6  -9   2        413.62        420.40        10.56 o                         
  -5  -9   2        471.84        451.15         9.88 o                         
  -4  -9   2       1827.10       1802.53        28.23 o                         
  -3  -9   2        250.85        241.35         6.77 o                         
  -2  -9   2       1685.95       1688.36        23.73 o                         
  -1  -9   2       1880.08       1857.17        27.79 o                         
   0  -9   2       1093.65       1095.77        15.80 o                         
   1  -9   2        166.54        181.20         5.94 o                         
   2  -9   2        192.58        213.32         6.56 o                         
   3  -9   2         27.06         25.90         3.67 o                         
   4  -9   2        565.05        560.35        25.52 o                         
   5  -9   2        414.82        410.65        16.22 o                         
   6  -9   2        240.67        253.93        13.18 o                         
 -10  -8   2         90.34        103.64        12.49 o                         
  -9  -8   2        390.10        386.28        12.47 o                         
  -8  -8   2        675.49        661.79        14.01 o                         
  -7  -8   2        832.45        794.32        15.73 o                         
  -6  -8   2        371.75        372.43         8.57 o                         
  -5  -8   2        462.97        473.58         9.72 o                         
  -4  -8   2       1485.92       1511.99        21.69 o                         
  -3  -8   2       2082.78       2069.43        27.22 o                         
  -2  -8   2        171.59        179.08         5.25 o                         
  -1  -8   2       2379.68       2368.68        30.45 o                         
   0  -8   2         54.86         61.07         4.00 o                         
   1  -8   2       3588.83       3479.51        42.13 o                         
   2  -8   2        562.84        556.59         9.86 o                         
   3  -8   2        974.83        927.16        14.15 o                         
   4  -8   2          0.07          0.49         1.56 o                         
   5  -8   2       1284.13       1300.62        44.69 o                         
   6  -8   2        820.84        865.91        25.66 o                         
   7  -8   2        209.19        202.55        11.85 o                         
 -10  -7   2          0.16          3.20         3.65 o                         
  -9  -7   2        197.62        198.04         9.76 o                         
  -8  -7   2       1301.03       1271.07        21.71 o                         
  -7  -7   2       2662.57       2609.08        33.94 o                         
  -6  -7   2        124.92        134.11         4.62 o                         
  -5  -7   2         92.94         91.75         3.76 o                         
  -4  -7   2        124.05        124.54         4.25 o                         
  -3  -7   2       1373.39       1399.06        16.51 o                         
  -2  -7   2       1187.73       1163.55        13.29 o                         
  -1  -7   2       3486.69       3390.82        34.42 o                         
   0  -7   2          2.54          5.52         1.00 o                         
   1  -7   2        458.86        462.03         6.75 o                         
   2  -7   2       1136.38       1079.23        12.36 o                         
   3  -7   2       2095.74       2046.55        24.91 o                         
   4  -7   2       1444.46       1387.81        20.88 o                         
   5  -7   2         42.82         41.39         4.27 o                         
   6  -7   2        338.40        393.60        12.69 o                         
   7  -7   2        555.41        571.18        20.03 o                         
   8  -7   2        230.97        252.21        13.92 o                         
 -10  -6   2        431.26        413.81        18.78 o                         
  -9  -6   2         91.52         83.79        16.15 o                         
  -8  -6   2        437.02        442.62         9.77 o                         
  -7  -6   2       1923.98       1948.65        26.16 o                         
  -6  -6   2       3485.68       3391.65        41.48 o                         
  -5  -6   2       3044.08       3050.31        37.49 o                         
  -4  -6   2          2.58          3.70         0.94 o                         
  -3  -6   2        239.30        219.00         4.78 o                         
  -2  -6   2       2854.24       2652.10        40.05 o                         
  -1  -6   2       3665.45       3549.39        33.07 o                         
   0  -6   2       1878.35       1813.90        18.55 o                         
   1  -6   2         34.76         39.37         1.94 o                         
   2  -6   2       1151.67       1176.80        12.71 o                         
   3  -6   2       3165.48       3127.62        30.46 o                         
   4  -6   2       2264.16       2240.14        27.28 o                         
   5  -6   2        467.11        479.71        10.15 o                         
   6  -6   2         25.23         19.50         3.10 o                         
   7  -6   2         62.03         60.70         5.86 o                         
   8  -6   2        159.98        178.13        10.87 o                         
 -11  -5   2        754.73        731.64        35.32 o                         
 -10  -5   2        676.70        688.91        50.94 o                         
  -9  -5   2        415.45        405.90        17.39 o                         
  -8  -5   2        360.41        336.00         9.29 o                         
  -7  -5   2        166.27        162.37         4.56 o                         
  -6  -5   2       2694.59       2744.97        34.02 o                         
  -5  -5   2       1961.78       1889.30        21.89 o                         
  -4  -5   2       4689.05       4639.03        57.68 o                         
  -3  -5   2         92.80        117.57         3.32 o                         
  -2  -5   2       1791.07       1898.71        20.03 o                         
  -1  -5   2       2799.35       2709.06        25.43 o                         
   0  -5   2       6226.26       6088.34        53.91 o                         
   1  -5   2       2443.84       2394.35        20.78 o                         
   2  -5   2          1.59          3.31         0.96 o                         
   3  -5   2       1229.61       1254.16        13.25 o                         
   4  -5   2        654.29        649.92         9.47 o                         
   5  -5   2       1014.50       1006.14        19.86 o                         
   6  -5   2        341.93        342.39         9.66 o                         
   7  -5   2         94.63         87.72         6.61 o                         
   8  -5   2          3.26          3.08         2.45 o                         
   9  -5   2        246.25        228.02        13.49 o                         
 -11  -4   2          0.03         -1.29         4.52 o                         
 -10  -4   2        430.57        416.23        18.68 o                         
  -9  -4   2        609.30        630.55        23.26 o                         
  -8  -4   2       1486.84       1484.58        37.46 o                         
  -7  -4   2        632.29        599.49         8.61 o                         
  -6  -4   2        165.82        163.89         4.27 o                         
  -5  -4   2       2288.68       2364.45        26.47 o                         
  -4  -4   2        886.95        826.76        10.61 o                         
  -3  -4   2       4216.88       4118.80        44.99 o                         
  -2  -4   2        509.51        493.76         6.65 o                         
  -1  -4   2        186.73        186.27         3.41 o                         
   0  -4   2       2299.36       2397.87        22.39 o                         
   1  -4   2       6137.95       5853.52        44.01 o                         
   2  -4   2       6305.93       5891.82        44.58 o                         
   3  -4   2       5215.84       5048.39        40.75 o                         
   4  -4   2         54.95         76.57         5.83 o                         
   5  -4   2         22.90         20.22         1.79 o                         
   6  -4   2        606.70        580.71         9.99 o                         
   7  -4   2        697.69        684.16        12.94 o                         
   8  -4   2         93.92         86.62         6.94 o                         
   9  -4   2         13.81         17.84         3.70 o                         
 -11  -3   2        200.91        213.22        18.31 o                         
 -10  -3   2        128.04         91.39         9.96 o                         
  -9  -3   2        308.83        325.49        15.21 o                         
  -8  -3   2        941.13        944.61        20.13 o                         
  -7  -3   2        992.53       1004.89        17.33 o                         
  -6  -3   2        990.13       1004.25        12.45 o                         
  -5  -3   2          1.42          4.47         1.34 o                         
  -4  -3   2       2503.63       2560.46        27.22 o                         
  -3  -3   2       6621.33       6742.54        74.00 o                         
  -2  -3   2       5391.55       5329.73        43.74 o                         
  -1  -3   2       2030.60       1968.14        21.18 o                         
   0  -3   2         33.79         42.20         1.25 o                         
   1  -3   2        258.28        317.44         4.17 o                         
   2  -3   2       7323.98       6889.90        69.18 o                         
   3  -3   2         10.85          7.84         1.61 o                         
   4  -3   2       3438.42       3501.26        32.92 o                         
   5  -3   2         21.21         17.42         1.77 o                         
   6  -3   2        119.22        131.84         4.26 o                         
   7  -3   2         41.74         38.57         3.17 o                         
   8  -3   2        175.18        171.79         6.52 o                         
   9  -3   2         35.17         37.21         4.70 o                         
  10  -3   2        207.27        211.44        10.98 o                         
 -11  -2   2        351.03        377.56        24.34 o                         
 -10  -2   2        135.85        142.36        11.63 o                         
  -9  -2   2        100.56         94.90         9.60 o                         
  -8  -2   2         52.84         48.89         4.18 o                         
  -7  -2   2        157.39        172.58         6.60 o                         
  -6  -2   2       4851.66       4811.13        62.25 o                         
  -5  -2   2       4900.23       4805.23        56.62 o                         
  -4  -2   2       1130.61       1198.47        13.49 o                         
  -3  -2   2       3172.33       3378.59        41.17 o                         
  -2  -2   2       1890.80       1981.89        21.28 o                         
  -1  -2   2       2761.08       2635.44        28.51 o                         
   0  -2   2      13944.25       9078.74       252.95 o                         
   1  -2   2        115.08        113.22         3.75 o                         
   2  -2   2       1514.78       1608.44        14.55 o                         
   3  -2   2       4500.15       4356.82        39.10 o                         
   4  -2   2       1367.78       1409.00        14.56 o                         
   5  -2   2        660.82        652.09         8.70 o                         
   6  -2   2        162.37        148.87         5.68 o                         
   7  -2   2        209.15        216.45         7.13 o                         
   8  -2   2        901.77        937.42        18.19 o                         
   9  -2   2        140.73        143.25         6.11 o                         
  10  -2   2          1.03         -1.38         2.16 o                         
 -10  -1   2        377.25        418.77        19.04 o                         
  -9  -1   2        577.12        614.42        22.09 o                         
  -8  -1   2         88.63         89.20         5.51 o                         
  -7  -1   2         28.46         29.11         3.26 o                         
  -6  -1   2       1377.95       1354.34        20.45 o                         
  -5  -1   2       5467.34       5463.95        87.20 o                         
  -4  -1   2       5675.20       5806.10       109.99 o                         
  -3  -1   2       1105.37       1338.30        22.80 o                         
  -2  -1   2          9.10         18.53         1.68 o                         
  -1  -1   2         16.31         11.70         1.62 o                         
   0  -1   2        368.34        399.61         4.12 o                         
   1  -1   2        139.65        170.08         5.05 o                         
   2  -1   2       2731.26       2697.36        25.94 o                         
   3  -1   2        430.05        448.78         5.57 o                         
   4  -1   2       1334.41       1354.67        13.89 o                         
   5  -1   2       1120.68       1121.77        12.32 o                         
   6  -1   2        251.07        249.43         6.68 o                         
   7  -1   2         96.45        104.04         4.83 o                         
   8  -1   2       1923.33       1866.03        29.65 o                         
   9  -1   2        701.81        726.30        18.08 o                         
  10  -1   2         44.43         39.09         3.83 o                         
  11  -1   2         39.09         32.31         5.82 o                         
 -10   0   2        220.38        216.06        13.92 o                         
  -9   0   2        327.61        331.30        15.66 o                         
  -8   0   2        458.14        478.79        12.93 o                         
  -7   0   2         30.76         42.62         4.00 o                         
  -6   0   2        166.25        166.85         6.12 o                         
  -5   0   2       1899.73       1949.86        36.78 o                         
  -4   0   2       5165.55       5145.45        94.86 o                         
  -3   0   2       2250.07       2472.63        26.66 o                         
  -2   0   2      13561.16      11515.19       305.35 o                         
  -1   0   2       4225.75       4189.03        59.85 o                         
   0   0   2       3072.82       3027.73       127.61 o                         
   1   0   2        267.86        255.54         4.36 o                         
   2   0   2       8328.77       7733.77       150.99 o                         
   3   0   2       2790.14       3025.88        27.26 o                         
   4   0   2       2062.26       2028.25        19.44 o                         
   5   0   2       2281.85       2358.08        22.77 o                         
   6   0   2        354.82        378.88         6.24 o                         
   7   0   2        376.24        358.02         7.79 o                         
   8   0   2        242.28        259.39         8.73 o                         
   9   0   2        393.58        410.82        12.46 o                         
  10   0   2        363.94        394.49        16.72 o                         
  11   0   2        352.97        344.37        10.62 o                         
 -10   1   2          4.02          6.89         4.74 o                         
  -9   1   2        218.80        213.71        17.23 o                         
  -8   1   2        333.24        334.84        14.74 o                         
  -7   1   2        534.65        487.95        24.88 o                         
  -6   1   2         10.83         12.13         2.42 o                         
  -5   1   2        492.80        471.02         7.12 o                         
  -4   1   2       1649.23       1622.59        21.81 o                         
  -3   1   2        722.69        662.24         8.96 o                         
  -2   1   2       7528.56       7742.15       202.42 o                         
  -1   1   2      12740.95      10625.91       144.02 o                         
   0   1   2        839.50        882.55        11.64 o                         
   1   1   2      13618.32      10380.31       214.65 o                         
   2   1   2       8114.79       7514.38       190.01 o                         
   3   1   2         34.56         44.81         2.87 o                         
   4   1   2        188.18        219.76         3.97 o                         
   5   1   2       1957.76       1980.85        19.57 o                         
   6   1   2       5434.10       5431.56        62.16 o                         
   7   1   2       1016.47       1013.71        13.88 o                         
   8   1   2        191.74        195.12         6.71 o                         
   9   1   2        103.80        102.79         6.42 o                         
  10   1   2        359.56        365.27        11.99 o                         
  11   1   2        536.09        537.86        17.60 o                         
 -10   2   2         30.94         31.01         8.18 o                         
  -9   2   2          3.29          7.16         4.08 o                         
  -8   2   2        147.16        138.19        10.27 o                         
  -7   2   2       1224.43       1231.90        43.83 o                         
  -6   2   2         15.19         19.23         1.60 o                         
  -5   2   2        367.92        370.14        12.22 o                         
  -4   2   2        108.16        129.42         3.25 o                         
  -3   2   2       1893.61       1897.54        24.73 o                         
  -2   2   2         11.60         10.30         1.02 o                         
  -1   2   2       8931.01       7728.71       168.57 o                         
   0   2   2       1399.00       1489.09        14.23 o                         
   1   2   2       1153.84       1292.96        16.42 o                         
   2   2   2         10.11         22.92         2.23 o                         
   3   2   2       3372.15       3302.66        31.73 o                         
   4   2   2       9433.87       9053.91       196.72 o                         
   5   2   2         58.65         58.41         3.30 o                         
   6   2   2        264.01        226.95         4.95 o                         
   7   2   2       3917.79       3923.78        42.68 o                         
   8   2   2       1375.80       1371.37        22.89 o                         
   9   2   2        563.70        571.15        13.12 o                         
  10   2   2          0.54          3.47         2.15 o                         
  11   2   2        157.52        161.93         9.99 o                         
  -9   3   2        108.68        104.04        22.18 o                         
  -8   3   2         29.88         36.58         6.45 o                         
  -7   3   2       1254.98       1252.18        32.77 o                         
  -6   3   2        696.77        671.60        14.19 o                         
  -5   3   2       1686.61       1667.05        23.62 o                         
  -4   3   2        109.10        116.37         4.26 o                         
  -3   3   2        396.43        442.38         6.50 o                         
  -2   3   2        680.54        642.61         7.01 o                         
  -1   3   2       6181.78       6263.15        70.11 o                         
   0   3   2       1564.96       1569.54        16.62 o                         
   1   3   2        312.36        410.52         5.52 o                         
   2   3   2      11271.43      10596.78       181.95 o                         
   3   3   2       8735.02       8436.96       103.77 o                         
   4   3   2       7738.74       7629.09       126.48 o                         
   5   3   2       4156.68       4069.65        37.78 o                         
   6   3   2        745.21        794.79        10.52 o                         
   7   3   2        582.16        551.91         9.22 o                         
   8   3   2       2695.64       2742.19        35.14 o                         
   9   3   2       1476.70       1494.81        25.27 o                         
  10   3   2        406.28        429.97        13.04 o                         
  11   3   2         84.76         98.38         7.58 o                         
  -9   4   2        236.30        240.55        14.54 o                         
  -8   4   2         31.53         34.33        14.65 o                         
  -7   4   2          6.23          4.43         1.37 o                         
  -6   4   2        936.30        916.07        25.45 o                         
  -5   4   2       1157.57       1127.35        20.99 o                         
  -4   4   2       2695.46       2717.39        32.91 o                         
  -3   4   2        320.83        327.79         6.52 o                         
  -2   4   2        301.26        273.72         4.25 o                         
  -1   4   2       3709.08       3833.61        44.34 o                         
   0   4   2      10484.38      10211.06       171.62 o                         
   1   4   2       5984.98       6187.92        65.64 o                         
   2   4   2        220.10        259.70         5.29 o                         
   3   4   2       2803.85       2897.87        26.78 o                         
   4   4   2       8666.94       8257.13       115.65 o                         
   5   4   2       5544.16       5354.94        48.32 o                         
   6   4   2       4976.14       4891.45        48.76 o                         
   7   4   2        436.30        447.89         9.43 o                         
   8   4   2         37.92         51.12         3.58 o                         
   9   4   2       1153.39       1135.89        20.72 o                         
  10   4   2        349.16        360.81        11.83 o                         
  11   4   2        474.56        476.41        20.91 o                         
  -8   5   2        315.35        309.87        15.94 o                         
  -7   5   2        128.97        137.15         7.58 o                         
  -6   5   2         10.33         14.98         2.97 o                         
  -5   5   2        419.36        415.40        10.83 o                         
  -4   5   2       1672.91       1682.80        28.83 o                         
  -3   5   2       2289.31       2299.88        28.27 o                         
  -2   5   2       1832.88       1891.82        19.86 o                         
  -1   5   2       1156.85       1320.80        15.56 o                         
   0   5   2       3900.24       4000.97        38.43 o                         
   1   5   2       8435.09       8341.95        75.91 o                         
   2   5   2       3478.49       3219.02        31.34 o                         
   3   5   2       6424.42       6561.04        81.87 o                         
   4   5   2        315.09        325.42         5.22 o                         
   5   5   2        974.44        960.68        12.28 o                         
   6   5   2       1878.04       1898.83        21.17 o                         
   7   5   2       2317.83       2302.14        27.33 o                         
   8   5   2       1550.21       1465.28        22.33 o                         
   9   5   2         68.75         69.67         4.48 o                         
  10   5   2         61.62         67.35         5.81 o                         
  11   5   2        284.57        264.36        10.40 o                         
  -8   6   2        339.97        326.76        16.92 o                         
  -7   6   2        868.30        871.37        18.71 o                         
  -6   6   2        374.08        399.50        11.30 o                         
  -5   6   2         15.80         11.88         2.47 o                         
  -4   6   2       1189.89       1168.96        22.25 o                         
  -3   6   2       2582.83       2570.78        41.22 o                         
  -2   6   2       3938.77       3883.52        38.40 o                         
  -1   6   2       1009.22       1012.56        14.84 o                         
   0   6   2         40.98         40.91         2.12 o                         
   1   6   2          9.53          6.50         1.47 o                         
   2   6   2       1070.10       1013.23        12.22 o                         
   3   6   2       3199.11       3118.19        29.41 o                         
   4   6   2       4356.05       4538.39        41.65 o                         
   5   6   2       1366.18       1394.48        15.49 o                         
   6   6   2         34.84         32.55         2.95 o                         
   7   6   2        464.92        485.74         8.94 o                         
   8   6   2        221.52        215.79         6.55 o                         
   9   6   2        552.16        553.38        12.90 o                         
  10   6   2         40.82         44.20         4.81 o                         
  11   6   2         28.67         28.01         4.26 o                         
  -7   7   2        326.84        321.12         9.93 o                         
  -6   7   2        688.96        700.70        16.88 o                         
  -5   7   2        399.35        409.87        11.75 o                         
  -4   7   2         96.27        101.64         6.24 o                         
  -3   7   2        110.40        111.58         5.35 o                         
  -2   7   2        803.22        815.87        12.71 o                         
  -1   7   2       4849.09       4772.08        46.65 o                         
   0   7   2       4170.22       4041.38        37.35 o                         
   1   7   2        198.85        155.30         3.41 o                         
   2   7   2          0.52          1.50         0.71 o                         
   3   7   2        979.08       1026.85        12.98 o                         
   4   7   2       4479.41       4527.40        42.03 o                         
   5   7   2       2047.98       2082.06        21.88 o                         
   6   7   2        344.57        354.43         8.32 o                         
   7   7   2         87.01         96.65         6.06 o                         
   8   7   2       1243.42       1256.84        19.97 o                         
   9   7   2        123.93        145.41         6.75 o                         
  10   7   2        420.86        420.92        11.58 o                         
  11   7   2         15.23         14.20         3.50 o                         
  -7   8   2          0.05         -1.15         1.62 o                         
  -6   8   2        253.36        227.78        10.04 o                         
  -5   8   2        491.99        509.01        25.82 o                         
  -4   8   2       1483.78       1480.26        28.20 o                         
  -3   8   2        645.89        628.89        21.42 o                         
  -2   8   2          1.00          2.37         1.55 o                         
  -1   8   2          6.02          7.40         1.28 o                         
   0   8   2       1074.52       1075.97        14.51 o                         
   1   8   2        916.39        909.73        11.91 o                         
   2   8   2         43.96         43.08         3.68 o                         
   3   8   2        141.57        138.99         3.96 o                         
   4   8   2        901.26        928.26        11.71 o                         
   5   8   2       1962.59       2019.67        22.98 o                         
   6   8   2          1.27          4.03         1.22 o                         
   7   8   2         27.25         23.83         2.42 o                         
   8   8   2        118.28        117.74         5.51 o                         
   9   8   2        766.11        802.44        16.97 o                         
  10   8   2        190.38        199.58         9.92 o                         
  11   8   2        157.84        148.89        10.32 o                         
  -6   9   2          5.00         10.14         3.19 o                         
  -5   9   2        132.48        137.79         8.74 o                         
  -4   9   2        612.74        569.68        17.91 o                         
  -3   9   2        919.46        978.36        42.32 o                         
  -2   9   2         40.50         42.53         4.59 o                         
  -1   9   2        258.22        270.53         6.79 o                         
   0   9   2        541.75        538.12         9.91 o                         
   1   9   2        118.94        116.48         3.88 o                         
   2   9   2        244.96        269.79         6.09 o                         
   3   9   2        255.24        281.23         6.53 o                         
   4   9   2          4.73          5.83         1.37 o                         
   5   9   2        374.62        346.77        10.40 o                         
   6   9   2        100.19        102.89         4.42 o                         
   7   9   2       1196.81       1174.48        17.30 o                         
   8   9   2         78.90         86.48        11.66 o                         
   9   9   2         37.82         41.36         4.36 o                         
  10   9   2        174.89        171.26         7.85 o                         
  11   9   2        326.46        326.56        14.34 o                         
  -5  10   2          2.03          4.66         2.99 o                         
  -4  10   2        159.59        171.14        12.28 o                         
  -3  10   2        188.36        167.42         9.44 o                         
  -2  10   2        457.54        482.00        38.77 o                         
  -1  10   2         37.57         45.90         4.42 o                         
   0  10   2        609.68        569.01        16.87 o                         
   1  10   2         54.84         57.24         4.17 o                         
   2  10   2        197.75        233.24         6.77 o                         
   3  10   2       1006.17        934.33        15.82 o                         
   4  10   2          0.51         11.36         4.41 o                         
   5  10   2        127.88        135.46         5.96 o                         
   6  10   2       1478.42       1415.21        22.12 o                         
   7  10   2        626.33        595.00        12.50 o                         
   8  10   2         55.10         64.24         9.76 o                         
   9  10   2         28.89         29.18         4.99 o                         
  10  10   2         71.78         70.83         7.56 o                         
  -4  11   2         15.07         19.03         4.44 o                         
  -3  11   2         20.56         15.60         5.06 o                         
  -2  11   2         58.21         74.10        13.78 o                         
  -1  11   2        216.65        220.98        14.86 o                         
   0  11   2        155.35        162.08         6.73 o                         
   1  11   2          0.16          4.62         1.69 o                         
   2  11   2          3.08          2.18         1.91 o                         
   3  11   2        140.55        131.41         6.25 o                         
   4  11   2        857.80        782.71        16.34 o                         
   5  11   2         91.26         79.51         6.81 o                         
   6  11   2         36.21         42.61         4.20 o                         
   7  11   2        339.41        337.02        21.79 o                         
   8  11   2        361.81        372.28        15.27 o                         
   9  11   2         60.08         52.26         6.73 o                         
  10  11   2         21.21         24.22         6.57 o                         
  -3  12   2          3.41          4.74         4.09 o                         
  -2  12   2         70.04         76.24        10.55 o                         
  -1  12   2        239.18        225.29        15.72 o                         
   0  12   2         72.78         71.34         7.31 o                         
   1  12   2          1.95          0.75         2.44 o                         
   2  12   2         73.93         69.13         5.80 o                         
   3  12   2        473.03        504.65        14.36 o                         
   4  12   2        382.66        361.45        10.71 o                         
   5  12   2        596.96        541.81        13.64 o                         
   6  12   2         26.50         26.89         4.11 o                         
   7  12   2        175.04        160.03        10.19 o                         
   8  12   2        689.17        705.87        23.08 o                         
   9  12   2        228.77        229.09        17.12 o                         
  -1  13   2        102.07         86.37        11.63 o                         
   0  13   2        223.28        245.32        17.23 o                         
   1  13   2        276.31        307.72        16.69 o                         
   2  13   2         50.21         50.03         5.52 o                         
   3  13   2         65.46         56.73         5.71 o                         
   4  13   2        358.62        330.09        11.86 o                         
   5  13   2        947.93        964.88        22.72 o                         
   6  13   2        584.61        586.91        24.32 o                         
   7  13   2        182.33        186.11        32.09 o                         
   8  13   2          0.15          3.55         3.62 o                         
   1  14   2        293.00        308.14        14.67 o                         
   2  14   2        391.60        435.76        24.88 o                         
   3  14   2        262.03        259.99        10.87 o                         
   4  14   2         28.37         29.53         4.59 o                         
   5  14   2        389.48        419.50        14.32 o                         
   6  14   2        615.03        652.84        25.74 o                         
  -6 -13   3        111.35         92.56         7.29 o                         
  -5 -13   3         14.04          8.88         3.57 o                         
  -4 -13   3         72.42         62.90         7.35 o                         
  -3 -13   3        189.66        177.31        10.96 o                         
  -2 -13   3        718.44        783.59        24.66 o                         
  -1 -13   3         81.76         77.26         8.46 o                         
   0 -13   3         31.39         35.24         5.05 o                         
   1 -13   3         66.00         57.16         7.46 o                         
  -7 -12   3        199.98        203.84         8.96 o                         
  -6 -12   3        269.79        229.72         9.68 o                         
  -5 -12   3        297.79        297.91        16.25 o                         
  -4 -12   3        135.09        145.58         8.84 o                         
  -3 -12   3          2.68          4.37         2.54 o                         
  -2 -12   3        461.23        470.31        17.28 o                         
  -1 -12   3        724.56        746.09        18.97 o                         
   0 -12   3        499.26        496.98        12.86 o                         
   1 -12   3         49.17         52.04         4.99 o                         
   2 -12   3          4.05          6.76         3.42 o                         
   3 -12   3        254.13        274.16        13.70 o                         
  -8 -11   3        234.15        240.68        10.26 o                         
  -7 -11   3         25.97         27.59         3.46 o                         
  -6 -11   3        195.93        203.56         8.68 o                         
  -5 -11   3       1146.43       1129.01        24.30 o                         
  -4 -11   3        564.43        611.39        16.21 o                         
  -3 -11   3        223.42        240.43         9.48 o                         
  -2 -11   3         13.02         16.74         3.22 o                         
  -1 -11   3        106.14        110.01         7.81 o                         
   0 -11   3        421.38        426.69        10.78 o                         
   1 -11   3        555.34        547.90        13.37 o                         
   2 -11   3        108.23        108.40        10.63 o                         
   3 -11   3          2.47          1.35         2.34 o                         
   4 -11   3         69.95         77.98         7.06 o                         
  -9 -10   3        341.22        343.06        15.32 o                         
  -8 -10   3        820.89        788.35        16.76 o                         
  -7 -10   3        803.93        795.98        16.49 o                         
  -6 -10   3         47.56         46.42         4.13 o                         
  -5 -10   3       1124.44       1089.78        22.95 o                         
  -4 -10   3       1476.66       1443.20        25.99 o                         
  -3 -10   3       1417.14       1336.91        23.26 o                         
  -2 -10   3        676.27        661.40        14.49 o                         
  -1 -10   3        207.93        209.63        10.17 o                         
   0 -10   3        197.43        195.61         5.92 o                         
   1 -10   3        646.50        662.02        13.08 o                         
   2 -10   3       1177.41       1171.61        21.71 o                         
   3 -10   3        112.43        127.48         7.81 o                         
   4 -10   3        107.55         96.45         8.62 o                         
   5 -10   3         10.23          7.87         3.80 o                         
  -9  -9   3         16.14         19.10         4.48 o                         
  -8  -9   3        293.03        299.95        12.52 o                         
  -7  -9   3       1029.06       1048.66        19.36 o                         
  -6  -9   3       1338.28       1371.06        23.56 o                         
  -5  -9   3        278.01        252.85         7.08 o                         
  -4  -9   3        475.16        493.34        11.37 o                         
  -3  -9   3       1007.24       1019.75        18.51 o                         
  -2  -9   3        249.06        246.27         8.92 o                         
  -1  -9   3        419.61        423.03         9.20 o                         
   0  -9   3       1842.52       1817.13        25.43 o                         
   1  -9   3         75.47         92.22         4.39 o                         
   2  -9   3        203.43        216.94         6.71 o                         
   3  -9   3       1076.62       1089.55        20.46 o                         
   4  -9   3        342.68        359.80        11.78 o                         
   5  -9   3         24.47         27.17         4.19 o                         
   6  -9   3         16.80         18.10         4.74 o                         
 -10  -8   3       1042.52        970.71        42.21 o                         
  -9  -8   3        185.09        174.03         9.65 o                         
  -8  -8   3         10.24          8.24         2.96 o                         
  -7  -8   3        271.59        255.12        14.74 o                         
  -6  -8   3       2996.85       2887.94        37.11 o                         
  -5  -8   3       1262.51       1273.32        19.22 o                         
  -4  -8   3        751.20        757.13        13.09 o                         
  -3  -8   3        221.24        231.00         6.89 o                         
  -2  -8   3        231.19        224.73         5.99 o                         
  -1  -8   3       1878.26       1864.76        25.15 o                         
   0  -8   3       2569.33       2518.53        33.16 o                         
   1  -8   3       6329.03       6147.24        70.44 o                         
   2  -8   3        194.06        204.85         7.10 o                         
   3  -8   3        317.43        335.72         8.30 o                         
   4  -8   3        584.47        596.28        14.46 o                         
   5  -8   3        467.25        489.62        14.03 o                         
   6  -8   3        128.13        145.30         9.93 o                         
   7  -8   3          6.54          6.87         3.67 o                         
 -10  -7   3        783.41        843.85        37.91 o                         
  -9  -7   3        738.65        751.48        26.49 o                         
  -8  -7   3        404.33        391.88        13.55 o                         
  -7  -7   3        213.11        207.65         5.86 o                         
  -6  -7   3        631.77        648.08        11.40 o                         
  -5  -7   3        328.42        348.68         7.84 o                         
  -4  -7   3       2109.68       2075.30        27.23 o                         
  -3  -7   3        406.80        418.89         7.73 o                         
  -2  -7   3        289.13        325.86         6.94 o                         
  -1  -7   3        592.94        573.65         9.94 o                         
   0  -7   3       1763.71       1729.22        39.32 o                         
   1  -7   3       2046.71       2009.65        20.98 o                         
   2  -7   3        131.52        129.91         3.88 o                         
   3  -7   3         41.77         44.86         2.78 o                         
   4  -7   3        373.01        377.71         8.53 o                         
   5  -7   3        427.44        429.72        11.21 o                         
   6  -7   3        140.27        159.51         9.98 o                         
   7  -7   3        243.94        248.74        12.88 o                         
   8  -7   3         15.86         15.94         5.82 o                         
 -10  -6   3         24.42         25.10         6.42 o                         
  -9  -6   3        466.81        469.33        19.14 o                         
  -8  -6   3       1471.40       1499.47        30.94 o                         
  -7  -6   3       1813.63       1730.74        27.73 o                         
  -6  -6   3        360.05        331.83         5.68 o                         
  -5  -6   3         27.32         35.50         1.74 o                         
  -4  -6   3       3159.13       3131.11        33.01 o                         
  -3  -6   3       2802.03       2810.03        28.44 o                         
  -2  -6   3       1443.17       1404.73        18.73 o                         
  -1  -6   3        417.11        407.20         7.75 o                         
   0  -6   3        750.79        772.68        10.12 o                         
   1  -6   3       2203.60       2166.12        20.63 o                         
   2  -6   3       1647.75       1633.87        15.83 o                         
   3  -6   3         49.94         54.79         3.39 o                         
   4  -6   3          8.16         15.19         1.76 o                         
   5  -6   3        259.19        231.24         6.34 o                         
   6  -6   3        133.56        145.16         8.83 o                         
   7  -6   3        280.57        277.49        13.04 o                         
   8  -6   3         86.41         98.69         9.67 o                         
 -10  -5   3         79.62         91.32        10.27 o                         
  -9  -5   3          1.78          3.49         3.15 o                         
  -8  -5   3        359.62        368.62         9.31 o                         
  -7  -5   3       1001.47        996.10        17.69 o                         
  -6  -5   3        557.45        567.81        11.78 o                         
  -5  -5   3        149.47        154.00         3.20 o                         
  -4  -5   3         18.71         23.75         2.10 o                         
  -3  -5   3       2665.22       2783.02        27.86 o                         
  -2  -5   3        261.47        229.66         4.22 o                         
  -1  -5   3        784.64        833.73        11.15 o                         
   0  -5   3       1209.99       1185.10        12.82 o                         
   1  -5   3         35.73         27.97         2.34 o                         
   2  -5   3         45.27         38.10         2.08 o                         
   3  -5   3        483.61        470.68         6.28 o                         
   4  -5   3        595.88        604.00         7.69 o                         
   5  -5   3         32.19         41.58         2.72 o                         
   6  -5   3         19.52         23.92         2.45 o                         
   7  -5   3        310.97        289.78        12.11 o                         
   8  -5   3         85.50         79.11        10.23 o                         
   9  -5   3         19.64         31.23         7.11 o                         
 -10  -4   3        371.87        356.55        17.32 o                         
  -9  -4   3        164.55        171.56        11.42 o                         
  -8  -4   3         51.77         46.32         6.33 o                         
  -7  -4   3        240.31        244.17         7.38 o                         
  -6  -4   3        550.60        576.23        11.44 o                         
  -5  -4   3       1499.11       1555.49        23.26 o                         
  -4  -4   3        391.37        434.06         9.89 o                         
  -3  -4   3         35.38         33.80         2.22 o                         
  -2  -4   3       3074.38       3291.54        29.83 o                         
  -1  -4   3       4081.69       4071.69        42.13 o                         
   0  -4   3        712.59        744.12         7.98 o                         
   1  -4   3       1702.50       1768.82        16.54 o                         
   2  -4   3        235.57        276.44         4.14 o                         
   3  -4   3        446.73        377.36         5.50 o                         
   4  -4   3       1179.99       1244.67        14.26 o                         
   5  -4   3        132.54        128.29         3.70 o                         
   6  -4   3         56.22         52.11         3.29 o                         
   7  -4   3        336.07        341.57        10.98 o                         
   8  -4   3        325.63        322.13         9.48 o                         
   9  -4   3        361.58        350.96        18.20 o                         
 -10  -3   3         85.48         85.84         9.88 o                         
  -9  -3   3        266.99        262.79        13.69 o                         
  -8  -3   3        768.08        792.39        24.26 o                         
  -7  -3   3         10.98          8.59         1.34 o                         
  -6  -3   3        302.65        306.75         6.94 o                         
  -5  -3   3       1024.67       1087.35        16.87 o                         
  -4  -3   3       1154.61       1166.08        13.85 o                         
  -3  -3   3        595.19        590.83         7.81 o                         
  -2  -3   3       5391.05       5395.80        79.15 o                         
  -1  -3   3       6210.49       6092.20        52.99 o                         
   0  -3   3       1568.13       1430.99        17.64 o                         
   1  -3   3       1610.76       1629.17        14.98 o                         
   2  -3   3         12.74         26.13         3.78 o                         
   3  -3   3        223.65        213.14         3.91 o                         
   4  -3   3       2463.57       2314.06        24.54 o                         
   5  -3   3       2625.56       2627.75        25.89 o                         
   6  -3   3         40.09         40.47         2.78 o                         
   7  -3   3        222.25        209.74         6.33 o                         
   8  -3   3        477.20        485.17        13.88 o                         
   9  -3   3        452.20        454.38        11.74 o                         
  10  -3   3        436.80        460.91        21.75 o                         
 -10  -2   3         25.89         24.61         5.73 o                         
  -9  -2   3        420.58        416.59        17.64 o                         
  -8  -2   3       1926.41       1831.03        43.54 o                         
  -7  -2   3        515.20        540.89        17.70 o                         
  -6  -2   3        432.23        421.31        10.86 o                         
  -5  -2   3        938.13        944.77        18.08 o                         
  -4  -2   3        238.49        216.87         5.29 o                         
  -3  -2   3       1294.25       1343.77        27.05 o                         
  -2  -2   3       3481.77       3666.58        48.53 o                         
  -1  -2   3        275.88        281.75         3.41 o                         
   0  -2   3       7354.96       6630.67       100.27 o                         
   1  -2   3        393.42        380.10         5.95 o                         
   2  -2   3       3036.27       3146.25        31.62 o                         
   3  -2   3        433.75        462.95         7.54 o                         
   4  -2   3        172.70        161.51         3.61 o                         
   5  -2   3       3221.76       3182.13        30.27 o                         
   6  -2   3       3667.83       3624.08        43.85 o                         
   7  -2   3        283.25        276.13         7.07 o                         
   8  -2   3         11.68         18.95         2.91 o                         
   9  -2   3        225.94        234.33         9.70 o                         
  10  -2   3        328.33        351.35        10.52 o                         
 -10  -1   3          5.55          9.38         4.80 o                         
  -9  -1   3        134.05        125.05        13.68 o                         
  -8  -1   3       1113.30       1099.09        30.12 o                         
  -7  -1   3       1719.92       1608.01        37.59 o                         
  -6  -1   3         41.21         42.29         3.82 o                         
  -5  -1   3       2737.54       2801.46        43.73 o                         
  -4  -1   3       1226.81       1283.14        21.89 o                         
  -3  -1   3       4775.42       4678.96        90.65 o                         
  -2  -1   3       3963.46       3876.96        56.19 o                         
  -1  -1   3          7.52          8.14         1.23 o                         
   0  -1   3          1.20          3.09         0.59 o                         
   1  -1   3      15896.73      12632.81       246.18 o                         
   2  -1   3       3247.49       3213.14        28.75 o                         
   3  -1   3       2355.69       2353.37        22.00 o                         
   4  -1   3       1477.55       1549.28        15.70 o                         
   5  -1   3        604.65        653.01         9.50 o                         
   6  -1   3       4398.02       4405.20        43.51 o                         
   7  -1   3        895.92        918.30        14.87 o                         
   8  -1   3       1088.06       1120.02        20.45 o                         
   9  -1   3         69.87         75.66         6.19 o                         
  10  -1   3         12.79         16.84         3.58 o                         
  11  -1   3         93.02        106.83        12.17 o                         
 -10   0   3         14.29         10.12         5.82 o                         
  -9   0   3          7.03          5.03         3.39 o                         
  -8   0   3         97.33         89.74         8.85 o                         
  -7   0   3       2223.34       2102.81        46.54 o                         
  -6   0   3       1131.43       1087.90        26.86 o                         
  -5   0   3         37.13         30.23         2.56 o                         
  -4   0   3         13.57         16.90         2.06 o                         
  -3   0   3       1880.80       1844.91        34.79 o                         
  -2   0   3        143.23        113.96         3.06 o                         
  -1   0   3       1547.10       1446.82        27.94 o                         
   0   0   3      18655.22      14027.83       390.48 o                         
   1   0   3       8067.02       6836.76       199.53 o                         
   2   0   3       7983.27       7575.37        75.67 o                         
   3   0   3       1844.47       1844.86        17.55 o                         
   4   0   3       1052.68       1049.89        11.26 o                         
   5   0   3        211.30        213.71         5.50 o                         
   6   0   3       1256.91       1258.52        14.88 o                         
   7   0   3        387.50        392.63         8.42 o                         
   8   0   3       3429.14       3439.82        48.72 o                         
   9   0   3       1000.88       1025.16        22.53 o                         
  10   0   3        220.97        216.25         9.40 o                         
  11   0   3         48.49         46.72         8.29 o                         
 -10   1   3        353.63        347.19        22.40 o                         
  -9   1   3        173.59        171.87        12.16 o                         
  -8   1   3         14.86         13.71         4.95 o                         
  -7   1   3        441.88        449.67        16.24 o                         
  -6   1   3        908.87        868.17        23.08 o                         
  -5   1   3       4998.11       4917.26       113.40 o                         
  -4   1   3        365.55        348.21         6.61 o                         
  -3   1   3       2162.87       2303.30        29.85 o                         
  -2   1   3       1058.18       1158.53        18.76 o                         
  -1   1   3       3552.80       3586.99        63.51 o                         
   0   1   3      14081.28      10325.75       161.65 o                         
   1   1   3       5871.83       5568.69       107.12 o                         
   2   1   3       5106.69       5020.14        57.72 o                         
   3   1   3        439.49        439.58         6.10 o                         
   4   1   3       6337.73       6002.51        76.41 o                         
   5   1   3       4291.56       4101.72        37.56 o                         
   6   1   3       2824.90       2930.93        28.35 o                         
   7   1   3          6.45          8.18         1.75 o                         
   8   1   3        667.53        648.63        12.78 o                         
   9   1   3       1390.22       1353.89        23.89 o                         
  10   1   3        716.38        738.04        18.65 o                         
  11   1   3        285.86        291.65        11.57 o                         
  -9   2   3        496.30        536.71        21.31 o                         
  -8   2   3        397.35        445.75        17.89 o                         
  -7   2   3         61.99         65.59         7.24 o                         
  -6   2   3        489.98        486.28        16.04 o                         
  -5   2   3        514.31        479.44        22.29 o                         
  -4   2   3       5290.53       5302.86        78.45 o                         
  -3   2   3         45.02         84.38         6.90 o                         
  -2   2   3         90.07        114.58         2.71 o                         
  -1   2   3       2063.77       2238.83        27.37 o                         
   0   2   3       8263.60       7593.37        90.22 o                         
   1   2   3       8727.65       7529.59       145.17 o                         
   2   2   3       6192.65       6138.76        71.94 o                         
   3   2   3        855.91        887.25         9.97 o                         
   4   2   3       3875.19       3968.84        35.89 o                         
   5   2   3       5927.66       5828.87        59.48 o                         
   6   2   3       1978.85       1992.89        20.41 o                         
   7   2   3       2536.23       2532.15        29.23 o                         
   8   2   3        308.00        297.65         8.12 o                         
   9   2   3         11.68         11.06         2.45 o                         
  10   2   3        258.67        271.16        10.26 o                         
  11   2   3        329.24        334.16        12.08 o                         
  -9   3   3        163.11        157.76        12.31 o                         
  -8   3   3        483.64        481.96        47.06 o                         
  -7   3   3       1208.33       1173.56        31.39 o                         
  -6   3   3        749.01        742.65        21.63 o                         
  -5   3   3         20.17         20.68         3.62 o                         
  -4   3   3        962.91        937.99        46.95 o                         
  -3   3   3       8524.46       8632.61       122.02 o                         
  -2   3   3       2305.81       2258.14        26.44 o                         
  -1   3   3        896.45        927.32         9.64 o                         
   0   3   3       2739.76       2887.43        25.35 o                         
   1   3   3      13764.85      11686.67       346.85 o                         
   2   3   3      21946.36      17852.96       579.48 o                         
   3   3   3      12034.15      11494.18       292.62 o                         
   4   3   3       1237.48       1298.93        13.51 o                         
   5   3   3        831.76        900.14        10.55 o                         
   6   3   3       2480.48       2491.10        24.70 o                         
   7   3   3       1578.92       1535.16        19.51 o                         
   8   3   3        666.71        637.07        10.68 o                         
   9   3   3        203.87        194.43         7.23 o                         
  10   3   3          6.79          9.17         2.72 o                         
  11   3   3        216.07        219.96         9.89 o                         
  -9   4   3          0.85          2.37         4.95 o                         
  -8   4   3        175.42        177.84        16.48 o                         
  -7   4   3        705.51        741.38        27.14 o                         
  -6   4   3        839.54        793.54        23.18 o                         
  -5   4   3       1044.91       1013.57        26.03 o                         
  -4   4   3         53.00         46.74         2.39 o                         
  -3   4   3       2858.34       2963.59        31.21 o                         
  -2   4   3       1595.32       1517.11        16.89 o                         
  -1   4   3       1907.07       1874.22        22.97 o                         
   0   4   3       1208.89       1230.12        12.79 o                         
   1   4   3        239.18        297.67         6.50 o                         
   2   4   3       2148.57       2229.91        19.38 o                         
   3   4   3       1380.18       1424.42        14.15 o                         
   4   4   3       3528.08       3612.83        33.29 o                         
   5   4   3        419.81        387.46         5.96 o                         
   6   4   3          6.32          5.02         0.99 o                         
   7   4   3         46.81         52.85         3.39 o                         
   8   4   3        141.69        153.76         5.55 o                         
   9   4   3        304.98        303.72         9.16 o                         
  10   4   3         87.35         79.86         9.91 o                         
  11   4   3         11.39         14.87         3.58 o                         
  12   4   3        160.85        161.32        11.85 o                         
  -8   5   3         65.66         62.66        13.89 o                         
  -7   5   3         85.16         94.15        11.42 o                         
  -6   5   3        931.68        859.10        25.28 o                         
  -5   5   3       1869.85       1831.26        35.56 o                         
  -4   5   3       1287.41       1266.09        18.75 o                         
  -3   5   3        271.94        315.72         6.32 o                         
  -2   5   3       1066.31       1059.46        12.97 o                         
  -1   5   3        509.62        464.53         6.76 o                         
   0   5   3       1961.46       1965.72        36.48 o                         
   1   5   3       7529.60       7806.80       104.56 o                         
   2   5   3       4212.20       4500.78        40.20 o                         
   3   5   3         30.94         49.12         1.89 o                         
   4   5   3       1086.55       1166.37        12.80 o                         
   5   5   3        648.65        666.25         8.75 o                         
   6   5   3        328.72        334.30         5.90 o                         
   7   5   3         50.35         55.32         3.24 o                         
   8   5   3         39.30         50.67         3.25 o                         
   9   5   3       1312.13       1249.40        19.92 o                         
  10   5   3        269.16        289.09        13.39 o                         
  11   5   3         14.77         12.46         3.25 o                         
  12   5   3         30.38         25.41         5.82 o                         
  -8   6   3        190.64        198.77        13.39 o                         
  -7   6   3          0.40         -1.14         2.88 o                         
  -6   6   3         69.62         69.89        10.02 o                         
  -5   6   3        176.08        190.64         6.95 o                         
  -4   6   3       1146.03       1095.62        20.79 o                         
  -3   6   3        485.91        500.86        11.52 o                         
  -2   6   3         51.35         49.83         2.42 o                         
  -1   6   3        999.91       1023.65        11.28 o                         
   0   6   3         19.56         14.64         1.97 o                         
   1   6   3       3522.18       3850.18        34.90 o                         
   2   6   3        381.63        383.14         6.95 o                         
   3   6   3          0.03          1.45         0.80 o                         
   4   6   3       1168.18       1242.64        13.75 o                         
   5   6   3       2191.43       2203.87        24.36 o                         
   6   6   3          1.63          5.68         1.47 o                         
   7   6   3         35.74         37.75         2.72 o                         
   8   6   3        247.58        257.66         6.50 o                         
   9   6   3        548.91        538.84        11.59 o                         
  10   6   3        500.96        527.98        17.94 o                         
  11   6   3         85.43         80.04         6.82 o                         
  -7   7   3        253.01        273.96        19.60 o                         
  -6   7   3         75.80         81.38         9.37 o                         
  -5   7   3        165.59        156.96         9.76 o                         
  -4   7   3        165.64        167.98         6.55 o                         
  -3   7   3       1332.72       1342.49        31.43 o                         
  -2   7   3        569.31        539.30         9.47 o                         
  -1   7   3        957.65       1033.19        15.11 o                         
   0   7   3        812.79        826.89        11.42 o                         
   1   7   3         36.90         31.88         3.73 o                         
   2   7   3        468.32        486.99         6.97 o                         
   3   7   3       3793.70       3962.69        39.70 o                         
   4   7   3         22.59         25.32         2.13 o                         
   5   7   3       2584.43       2488.62        25.18 o                         
   6   7   3        424.67        422.70         7.52 o                         
   7   7   3       1822.23       1822.48        29.57 o                         
   8   7   3          3.06          6.90         1.65 o                         
   9   7   3        147.79        150.38         6.56 o                         
  10   7   3        244.37        237.70         8.58 o                         
  11   7   3        658.13        646.18        21.35 o                         
  -6   8   3        147.61        157.01        15.29 o                         
  -5   8   3          0.09          3.81         2.12 o                         
  -4   8   3         76.81         84.31         8.40 o                         
  -3   8   3        264.18        255.20         8.62 o                         
  -2   8   3        640.43        651.09        12.92 o                         
  -1   8   3          0.93          2.39         1.24 o                         
   0   8   3         52.39         45.13         2.58 o                         
   1   8   3       1152.15       1179.43        15.33 o                         
   2   8   3       2113.73       2008.32        22.04 o                         
   3   8   3        380.14        394.42         7.07 o                         
   4   8   3        527.97        540.96         8.01 o                         
   5   8   3         15.01         19.70         1.77 o                         
   6   8   3        810.76        811.34        12.70 o                         
   7   8   3        472.45        463.97         9.19 o                         
   8   8   3        761.00        772.98        13.15 o                         
   9   8   3          6.62          7.43         2.37 o                         
  10   8   3         55.92         58.09         5.82 o                         
  11   8   3        209.47        188.31        10.96 o                         
  -6   9   3        225.24        228.95        18.95 o                         
  -5   9   3         41.84         41.35         6.68 o                         
  -4   9   3         51.00         50.22         5.42 o                         
  -3   9   3        172.67        185.15         9.10 o                         
  -2   9   3        169.89        178.00        10.77 o                         
  -1   9   3        177.02        193.53         6.47 o                         
   0   9   3        386.13        406.31        11.11 o                         
   1   9   3        194.91        197.33         5.96 o                         
   2   9   3        562.68        531.99        10.41 o                         
   3   9   3       1026.54        976.72        15.77 o                         
   4   9   3       1056.41       1004.84        16.19 o                         
   5   9   3        297.39        273.96         6.78 o                         
   6   9   3          0.63          1.17         1.16 o                         
   7   9   3       1544.87       1530.08        21.00 o                         
   8   9   3       1498.64       1513.59        23.19 o                         
   9   9   3        729.83        714.11        18.36 o                         
  10   9   3         64.28         61.27         6.83 o                         
  11   9   3          8.93         10.23         3.58 o                         
  -5  10   3        347.83        348.38        12.78 o                         
  -4  10   3         55.24         64.95         6.53 o                         
  -3  10   3          3.20          1.86         2.31 o                         
  -2  10   3         53.37         48.90         5.89 o                         
  -1  10   3         12.28         19.87         3.30 o                         
   0  10   3        689.95        725.25        16.74 o                         
   1  10   3        602.06        549.08        13.98 o                         
   2  10   3        291.73        247.16         7.62 o                         
   3  10   3        408.51        432.77         9.69 o                         
   4  10   3       1354.40       1267.91        19.85 o                         
   5  10   3        627.20        611.94        15.45 o                         
   6  10   3        103.90         93.32         8.49 o                         
   7  10   3          0.17          4.39         2.03 o                         
   8  10   3        503.74        510.30        14.53 o                         
   9  10   3        970.66        996.22        27.82 o                         
  10  10   3        495.59        512.08        18.52 o                         
  -4  11   3        475.44        490.67        24.23 o                         
  -3  11   3         40.05         46.30         6.05 o                         
  -2  11   3          0.51          4.45         2.90 o                         
  -1  11   3         43.52         50.88         6.31 o                         
   0  11   3        475.71        471.01        11.75 o                         
   1  11   3       1005.33        974.30        21.23 o                         
   2  11   3        313.20        321.43        11.94 o                         
   3  11   3        299.79        276.43         8.65 o                         
   4  11   3        701.41        629.10        14.27 o                         
   5  11   3        637.86        661.70        14.87 o                         
   6  11   3       1004.20        996.16        20.73 o                         
   7  11   3        872.36        853.84        18.27 o                         
   8  11   3        311.68        295.25        11.88 o                         
   9  11   3         64.20         62.55         7.61 o                         
  10  11   3        257.29        238.33        39.41 o                         
  -2  12   3        325.36        310.89        25.95 o                         
  -1  12   3         64.91         68.54         7.29 o                         
   0  12   3         89.88         85.98         6.82 o                         
   1  12   3        460.77        507.72        14.41 o                         
   2  12   3       1572.34       1552.48        37.04 o                         
   3  12   3       1283.58       1275.75        26.22 o                         
   4  12   3        220.80        238.42         9.56 o                         
   5  12   3         43.39         37.29         6.61 o                         
   6  12   3        527.79        538.02        14.55 o                         
   7  12   3        605.13        608.46        16.67 o                         
   8  12   3        953.96        943.16        27.82 o                         
   9  12   3        103.49        100.10        13.03 o                         
  -1  13   3        266.46        278.48        17.88 o                         
   0  13   3        282.93        280.85        18.09 o                         
   1  13   3         19.09         21.83         4.78 o                         
   2  13   3        227.28        254.01        12.63 o                         
   3  13   3        950.35        932.41        26.99 o                         
   4  13   3        656.74        683.37        18.00 o                         
   5  13   3        451.49        435.11        13.83 o                         
   6  13   3          0.03         -0.18         2.36 o                         
   7  13   3          6.69          9.87         3.31 o                         
   8  13   3        254.03        260.21        13.71 o                         
   1  14   3        274.07        279.35        18.74 o                         
   2  14   3         67.86         68.75         8.29 o                         
   3  14   3         20.43         23.81         5.23 o                         
   4  14   3         98.41         87.42         7.43 o                         
   5  14   3        149.96        124.56         8.65 o                         
   6  14   3        285.92        302.21        12.11 o                         
  -5 -13   4        334.73        340.98        12.44 o                         
  -4 -13   4        382.89        369.74        15.38 o                         
  -3 -13   4        494.73        495.94        29.61 o                         
  -2 -13   4        216.18        243.69        16.48 o                         
  -1 -13   4          8.13          6.56         3.56 o                         
   0 -13   4         80.58         73.87         8.64 o                         
  -7 -12   4       1001.14       1035.18        22.53 o                         
  -6 -12   4        229.67        259.80        11.06 o                         
  -5 -12   4         26.12         32.81         4.31 o                         
  -4 -12   4        323.41        330.30        11.73 o                         
  -3 -12   4        650.08        649.48        17.56 o                         
  -2 -12   4        877.53        852.41        22.86 o                         
  -1 -12   4        179.49        174.26         8.75 o                         
   0 -12   4         24.40         31.55         4.63 o                         
   1 -12   4        115.26        106.14         7.85 o                         
   2 -12   4        458.65        474.47        14.82 o                         
  -8 -11   4         61.30         63.74         9.04 o                         
  -7 -11   4        984.61        971.65        18.79 o                         
  -6 -11   4        557.66        515.65        13.97 o                         
  -5 -11   4        174.74        177.83         7.94 o                         
  -4 -11   4          0.61          5.35         5.85 o                         
  -3 -11   4         13.63         11.39         3.00 o                         
  -2 -11   4        430.18        400.61        12.60 o                         
  -1 -11   4        590.71        570.20        15.71 o                         
   0 -11   4        200.34        210.57         9.14 o                         
   1 -11   4         11.26         13.76         2.74 o                         
   2 -11   4          3.36          2.91         2.03 o                         
   3 -11   4        397.92        426.66        13.79 o                         
   4 -11   4        111.65         94.96        12.48 o                         
  -8 -10   4        177.60        161.34        10.24 o                         
  -7 -10   4         47.55         47.37         6.24 o                         
  -6 -10   4        531.96        506.71        11.98 o                         
  -5 -10   4        787.85        764.33        17.68 o                         
  -4 -10   4        483.72        537.32        24.91 o                         
  -3 -10   4       1062.60       1012.13        21.77 o                         
  -2 -10   4          9.50          7.85         2.27 o                         
  -1 -10   4        365.60        375.49        10.45 o                         
   0 -10   4        169.91        176.10         6.38 o                         
   1 -10   4        465.31        471.88        10.86 o                         
   2 -10   4         16.28         17.40         2.73 o                         
   3 -10   4         48.96         47.82         5.28 o                         
   4 -10   4        154.04        149.04         8.44 o                         
   5 -10   4        169.74        174.81        12.71 o                         
  -9  -9   4        330.80        338.22        16.77 o                         
  -8  -9   4        712.32        741.03        21.09 o                         
  -7  -9   4        118.38        119.31         8.47 o                         
  -6  -9   4        103.62         99.85         4.70 o                         
  -5  -9   4        228.37        205.41         6.87 o                         
  -4  -9   4        428.81        413.42        10.06 o                         
  -3  -9   4       1393.07       1377.33        23.05 o                         
  -2  -9   4        847.54        861.26        20.16 o                         
  -1  -9   4        705.23        702.83        14.55 o                         
   0  -9   4        529.47        530.30        14.18 o                         
   1  -9   4       1183.70       1153.16        16.93 o                         
   2  -9   4        182.53        208.04        12.53 o                         
   3  -9   4        121.05        131.47         5.85 o                         
   4  -9   4         11.62         10.45         2.97 o                         
   5  -9   4        146.92        148.49         8.77 o                         
   6  -9   4         79.11         86.13         7.32 o                         
  -9  -8   4        179.82        164.36        12.65 o                         
  -8  -8   4        186.78        195.60        10.08 o                         
  -7  -8   4        481.70        486.28        15.51 o                         
  -6  -8   4        446.76        453.18        15.04 o                         
  -5  -8   4         39.77         34.40         2.66 o                         
  -4  -8   4         71.18         72.24         3.72 o                         
  -3  -8   4        556.22        531.12        11.30 o                         
  -2  -8   4       2730.46       2699.39        38.50 o                         
  -1  -8   4        193.43        194.02         6.47 o                         
   0  -8   4          9.55         14.99         2.02 o                         
   1  -8   4       1322.81       1323.64        18.18 o                         
   2  -8   4        423.23        426.93         8.63 o                         
   3  -8   4         10.86         10.79         2.06 o                         
   4  -8   4         32.43         35.40         3.82 o                         
   5  -8   4         74.13         79.15         6.50 o                         
   6  -8   4        163.95        165.95         8.46 o                         
   7  -8   4         53.14         63.50         8.17 o                         
 -10  -7   4        388.26        399.53        24.77 o                         
  -9  -7   4         48.89         52.43         7.76 o                         
  -8  -7   4         58.92         53.30         5.98 o                         
  -7  -7   4        345.46        346.99         9.18 o                         
  -6  -7   4       1070.02       1025.20        24.56 o                         
  -5  -7   4        352.98        315.54         7.99 o                         
  -4  -7   4         96.99         94.83         3.53 o                         
  -3  -7   4       2159.99       2162.16        30.98 o                         
  -2  -7   4        478.81        522.32        16.02 o                         
  -1  -7   4       1596.86       1558.22        24.01 o                         
   0  -7   4        234.81        233.93         9.83 o                         
   1  -7   4         88.43         83.75         4.16 o                         
   2  -7   4        702.10        691.23        10.58 o                         
   3  -7   4        625.15        591.15         9.73 o                         
   4  -7   4        245.72        232.46         6.49 o                         
   5  -7   4          2.32          5.47         2.18 o                         
   6  -7   4         57.92         61.42         5.71 o                         
   7  -7   4        170.10        170.17        10.79 o                         
   8  -7   4         71.74         56.43         9.91 o                         
 -10  -6   4        246.10        245.32        18.74 o                         
  -9  -6   4        154.58        152.67        11.47 o                         
  -8  -6   4         21.50         23.72         4.23 o                         
  -7  -6   4         31.29         37.64         4.72 o                         
  -6  -6   4        488.34        477.46         8.90 o                         
  -5  -6   4         57.86         73.53         7.03 o                         
  -4  -6   4        118.37        130.56         2.80 o                         
  -3  -6   4        180.74        170.15         6.12 o                         
  -2  -6   4       1790.86       1789.97        29.52 o                         
  -1  -6   4        325.14        309.72         7.32 o                         
   0  -6   4        503.21        511.54         8.29 o                         
   1  -6   4         85.71         92.79         3.07 o                         
   2  -6   4         35.40         37.63         3.04 o                         
   3  -6   4        246.01        246.55         4.91 o                         
   4  -6   4        998.23        996.75        12.67 o                         
   5  -6   4       1205.86       1145.77        16.80 o                         
   6  -6   4         19.20         17.26         3.45 o                         
   7  -6   4         13.19         12.95         3.30 o                         
   8  -6   4        181.26        181.70        11.26 o                         
 -10  -5   4        158.92        118.03        14.43 o                         
  -9  -5   4        152.07        159.34        11.58 o                         
  -8  -5   4        251.74        218.24        11.89 o                         
  -7  -5   4         12.97         15.44         3.21 o                         
  -6  -5   4       2017.74       2009.19        36.25 o                         
  -5  -5   4        369.90        358.67         8.94 o                         
  -4  -5   4       1927.73       1880.99        24.07 o                         
  -3  -5   4        350.93        397.21         5.48 o                         
  -2  -5   4        394.73        412.37         5.91 o                         
  -1  -5   4        599.69        528.52         7.68 o                         
   0  -5   4       3323.07       3115.41        31.12 o                         
   1  -5   4        754.06        731.27         8.46 o                         
   2  -5   4        114.84        120.45         2.79 o                         
   3  -5   4        254.62        265.35         4.82 o                         
   4  -5   4        851.85        851.31        11.03 o                         
   5  -5   4       2291.78       2187.38        24.75 o                         
   6  -5   4        519.84        509.37         9.87 o                         
   7  -5   4         24.14         21.92         2.77 o                         
   8  -5   4         68.35         64.71         5.91 o                         
   9  -5   4        221.15        219.47        15.51 o                         
 -10  -4   4          4.01          2.58         4.31 o                         
  -9  -4   4        142.69        134.37        10.57 o                         
  -8  -4   4        616.77        605.99        20.59 o                         
  -7  -4   4         29.02         29.58         3.84 o                         
  -6  -4   4        193.56        200.85        13.27 o                         
  -5  -4   4       1526.81       1522.23        27.84 o                         
  -4  -4   4       2001.82       2018.26        34.18 o                         
  -3  -4   4       2277.06       2309.91        25.25 o                         
  -2  -4   4       1060.24        955.81        10.43 o                         
  -1  -4   4        480.65        521.11         7.83 o                         
   0  -4   4        464.70        451.30         6.48 o                         
   1  -4   4       4372.63       4165.29        37.91 o                         
   2  -4   4       2379.06       2328.64        21.64 o                         
   3  -4   4        492.97        466.67         6.45 o                         
   4  -4   4         53.66         61.38         2.88 o                         
   5  -4   4        956.48        974.68        11.66 o                         
   6  -4   4       1338.94       1316.18        18.38 o                         
   7  -4   4        955.89        912.16        17.42 o                         
   8  -4   4         89.51         82.34         6.21 o                         
   9  -4   4          1.08          2.36         2.18 o                         
 -10  -3   4         46.69         40.92         9.05 o                         
  -9  -3   4        124.71        124.89        12.38 o                         
  -8  -3   4       1301.38       1205.67        32.29 o                         
  -7  -3   4       2826.29       2693.01        57.06 o                         
  -6  -3   4        820.16        808.16        17.57 o                         
  -5  -3   4         74.96         72.22         4.60 o                         
  -4  -3   4       1500.82       1531.13        22.51 o                         
  -3  -3   4       5462.65       5355.83        78.03 o                         
  -2  -3   4       4975.79       5073.85        77.10 o                         
  -1  -3   4       9419.38       9036.88       164.91 o                         
   0  -3   4       3083.30       3322.33        29.83 o                         
   1  -3   4         19.04         42.87         2.36 o                         
   2  -3   4      15759.51      13792.95       209.77 o                         
   3  -3   4       2620.88       2566.42        23.32 o                         
   4  -3   4       1938.57       1926.93        19.85 o                         
   5  -3   4         13.05         11.79         1.26 o                         
   6  -3   4       1149.35       1179.01        16.54 o                         
   7  -3   4       1120.72       1149.21        17.10 o                         
   8  -3   4        842.72        831.32        17.63 o                         
   9  -3   4        558.34        556.53        19.39 o                         
  10  -3   4         20.21         23.15         4.49 o                         
 -10  -2   4        419.64        433.77        24.34 o                         
  -9  -2   4          1.40          0.56         5.28 o                         
  -8  -2   4        523.53        517.22        18.75 o                         
  -7  -2   4        949.89        962.11        26.12 o                         
  -6  -2   4        919.44        910.04        18.60 o                         
  -5  -2   4        624.33        583.70        15.27 o                         
  -4  -2   4        127.79        135.08         4.31 o                         
  -3  -2   4       1138.25       1204.17        31.49 o                         
  -2  -2   4       4321.77       4299.57        55.77 o                         
  -1  -2   4       2654.39       2678.07        29.60 o                         
   0  -2   4       3902.53       3786.02        31.10 o                         
   1  -2   4         49.68         47.10         1.57 o                         
   2  -2   4         90.58         96.40         2.27 o                         
   3  -2   4       5598.13       5739.59        50.93 o                         
   4  -2   4       3246.25       3228.46        30.37 o                         
   5  -2   4        583.51        600.84         7.79 o                         
   6  -2   4        316.21        304.93         5.86 o                         
   7  -2   4         59.41         64.25         4.01 o                         
   8  -2   4        707.88        732.98        13.71 o                         
   9  -2   4        244.69        254.05        18.09 o                         
  10  -2   4        481.19        512.21        20.25 o                         
 -10  -1   4        762.95        774.93        34.46 o                         
  -9  -1   4        761.75        719.76        24.65 o                         
  -8  -1   4        314.01        301.25        13.70 o                         
  -7  -1   4          3.89          5.83         2.63 o                         
  -6  -1   4        997.04        958.09        24.31 o                         
  -5  -1   4       2811.47       2720.70        42.96 o                         
  -4  -1   4       4372.60       4301.94        75.44 o                         
  -3  -1   4       2043.94       2110.12        39.64 o                         
  -2  -1   4          1.90         -1.13         1.13 o                         
  -1  -1   4       3800.34       3573.72       101.66 o                         
   0  -1   4       1437.57       1378.84        15.93 o                         
   1  -1   4      10678.14       8937.22       104.95 o                         
   2  -1   4         51.86         87.59         2.78 o                         
   3  -1   4       4711.45       4989.85        41.82 o                         
   4  -1   4       4342.28       4392.21        39.86 o                         
   5  -1   4       3507.08       3398.84        32.08 o                         
   6  -1   4       1296.37       1293.01        14.66 o                         
   7  -1   4        411.32        410.58         9.35 o                         
   8  -1   4         96.12        102.25         4.82 o                         
   9  -1   4        889.54        886.53        20.78 o                         
  10  -1   4        231.66        199.29        13.46 o                         
  11  -1   4        376.42        366.57        19.38 o                         
 -10   0   4        432.90        448.63        25.41 o                         
  -9   0   4        596.87        600.59        22.30 o                         
  -8   0   4        680.74        675.05        22.25 o                         
  -7   0   4        647.53        625.93        19.73 o                         
  -6   0   4         21.59         23.17         4.85 o                         
  -5   0   4        651.44        691.13        20.35 o                         
  -4   0   4        611.65        645.52        18.52 o                         
  -3   0   4       7718.13       7901.13       212.02 o                         
  -2   0   4        904.18        864.97        19.50 o                         
  -1   0   4        939.53        960.37        29.72 o                         
   0   0   4        257.76        338.36        12.71 o                         
   1   0   4       8674.07       7699.35       219.10 o                         
   2   0   4       2362.60       2295.61        26.64 o                         
   3   0   4       2819.28       2731.46        25.13 o                         
   4   0   4        581.34        596.93         7.44 o                         
   5   0   4        230.12        236.84         5.21 o                         
   6   0   4       2091.09       1986.69        20.55 o                         
   7   0   4       1561.88       1575.22        23.58 o                         
   8   0   4        932.43        932.91        15.70 o                         
   9   0   4         41.05         39.12         4.13 o                         
  10   0   4        223.46        225.58        25.95 o                         
  11   0   4         32.87         35.75         6.89 o                         
  -9   1   4        109.64         92.14         9.84 o                         
  -8   1   4        410.35        413.36        16.77 o                         
  -7   1   4       1625.27       1621.87        39.52 o                         
  -6   1   4        510.95        536.04        16.79 o                         
  -5   1   4        681.47        695.81        18.41 o                         
  -4   1   4       2032.94       2211.79        29.70 o                         
  -3   1   4       1253.19       1247.77        15.29 o                         
  -2   1   4       7193.48       7134.11       124.56 o                         
  -1   1   4        221.35        155.83         5.71 o                         
   0   1   4       7094.27       7161.30       101.63 o                         
   1   1   4       3310.25       3550.78        38.58 o                         
   2   1   4      13848.23      11623.88       194.86 o                         
   3   1   4      11000.46      10678.74       158.73 o                         
   4   1   4       1541.03       1579.88        15.90 o                         
   5   1   4          1.85          1.58         0.73 o                         
   6   1   4       1422.32       1417.83        15.55 o                         
   7   1   4        396.24        392.92         7.51 o                         
   8   1   4       1835.52       1791.88        25.22 o                         
   9   1   4        284.91        284.90         9.10 o                         
  10   1   4          0.85          2.29         2.25 o                         
  11   1   4         17.28         20.34         4.70 o                         
  -9   2   4        153.42        160.06        24.98 o                         
  -8   2   4         33.08         31.95         6.02 o                         
  -7   2   4        942.42        914.26        26.18 o                         
  -6   2   4        347.08        364.86        13.62 o                         
  -5   2   4       1671.30       1650.60        36.02 o                         
  -4   2   4       1196.95       1264.77        21.21 o                         
  -3   2   4       3422.58       3557.15        43.22 o                         
  -2   2   4       1505.66       1447.92        19.35 o                         
  -1   2   4       6656.25       6599.18        80.21 o                         
   0   2   4      13046.47      11444.54       223.33 o                         
   1   2   4        126.77        137.22         3.14 o                         
   2   2   4        661.03        710.60         8.68 o                         
   3   2   4       1604.15       1610.68        15.63 o                         
   4   2   4       4335.17       4470.96        46.30 o                         
   5   2   4       1390.81       1632.39        16.87 o                         
   6   2   4        226.81        227.18         4.83 o                         
   7   2   4         40.94         50.48         4.32 o                         
   8   2   4        121.40        126.92         4.34 o                         
   9   2   4        124.58        113.02         5.87 o                         
  10   2   4          1.24          3.36         2.32 o                         
  11   2   4         34.52         31.89         5.42 o                         
  -9   3   4        440.42        417.01        19.79 o                         
  -8   3   4        267.52        284.84        15.40 o                         
  -7   3   4          4.64         -1.21         2.43 o                         
  -6   3   4        468.53        447.99        21.65 o                         
  -5   3   4        865.49        853.76        34.35 o                         
  -4   3   4        720.21        706.75        18.37 o                         
  -3   3   4        780.26        780.16        10.95 o                         
  -2   3   4        174.75        209.93         9.41 o                         
  -1   3   4       3448.35       3603.41        40.37 o                         
   0   3   4       1646.23       1739.63        18.51 o                         
   1   3   4       3103.80       3162.52        32.29 o                         
   2   3   4       2441.17       2645.39        30.28 o                         
   3   3   4        243.42        273.48         4.06 o                         
   4   3   4        655.11        617.02         7.63 o                         
   5   3   4       1641.35       1695.97        18.84 o                         
   6   3   4         78.36         81.30         3.18 o                         
   7   3   4        147.45        145.57         4.33 o                         
   8   3   4          6.06          7.23         1.54 o                         
   9   3   4        356.54        368.48         9.88 o                         
  10   3   4        134.09        133.24        11.34 o                         
  11   3   4         67.50         71.91         7.61 o                         
  -8   4   4        296.26        306.01        15.57 o                         
  -7   4   4         76.32        104.19        12.17 o                         
  -6   4   4        194.75        198.73        17.34 o                         
  -5   4   4        631.70        643.12        19.04 o                         
  -4   4   4        430.38        419.95        13.54 o                         
  -3   4   4        617.90        609.54         9.62 o                         
  -2   4   4         37.42         35.84         2.12 o                         
  -1   4   4         15.31         15.63         1.89 o                         
   0   4   4       1552.17       1623.41        15.06 o                         
   1   4   4        407.41        417.44         5.96 o                         
   2   4   4        249.71        270.82         5.42 o                         
   3   4   4        303.32        356.49         6.21 o                         
   4   4   4        747.15        798.82        10.13 o                         
   5   4   4       1053.30       1007.64        11.68 o                         
   6   4   4       1293.92       1333.27        15.02 o                         
   7   4   4        125.98        127.55         4.22 o                         
   8   4   4          3.61          1.98         1.19 o                         
   9   4   4        651.23        635.52        11.30 o                         
  10   4   4        733.66        714.65        18.27 o                         
  11   4   4        319.98        332.72        14.46 o                         
  12   4   4        119.52        137.63        11.63 o                         
  -8   5   4        247.90        252.75        14.64 o                         
  -7   5   4        177.32        175.00        11.28 o                         
  -6   5   4        124.46        130.99         9.10 o                         
  -5   5   4         68.56         58.92        14.32 o                         
  -4   5   4        204.25        217.14         9.62 o                         
  -3   5   4         35.75         34.25         3.31 o                         
  -2   5   4        656.99        658.01         8.51 o                         
  -1   5   4       1480.49       1589.78        20.52 o                         
   0   5   4         31.67         29.58         1.43 o                         
   1   5   4       1869.16       2012.51        24.72 o                         
   2   5   4       2768.57       2896.47        34.10 o                         
   3   5   4         23.54         19.97         2.24 o                         
   4   5   4         44.98         57.86         3.61 o                         
   5   5   4        616.07        639.91         9.02 o                         
   6   5   4       2911.24       2844.78        29.92 o                         
   7   5   4       1853.34       1860.65        21.62 o                         
   8   5   4        480.51        489.06         9.82 o                         
   9   5   4          8.57          9.12         2.04 o                         
  10   5   4        298.30        295.69        10.93 o                         
  11   5   4        550.92        567.29        19.82 o                         
  12   5   4        363.69        395.44        20.03 o                         
  -7   6   4        203.79        216.69        12.94 o                         
  -6   6   4        444.80        447.89        18.95 o                         
  -5   6   4        163.65        155.87         9.91 o                         
  -4   6   4         13.11         16.54         3.73 o                         
  -3   6   4        272.06        268.02         5.09 o                         
  -2   6   4       1049.90        997.68        13.44 o                         
  -1   6   4       2379.15       2466.03        26.95 o                         
   0   6   4       1793.45       1878.07        18.30 o                         
   1   6   4          5.13          3.75         0.90 o                         
   2   6   4       3676.35       3754.43        40.17 o                         
   3   6   4       1343.99       1176.24        11.78 o                         
   4   6   4       1073.01       1004.09        11.62 o                         
   5   6   4        225.17        227.04         4.85 o                         
   6   6   4        680.63        697.73        10.19 o                         
   7   6   4       3402.95       3362.81        38.21 o                         
   8   6   4       1294.63       1315.59        18.43 o                         
   9   6   4        965.08        961.28        15.24 o                         
  10   6   4          6.98          7.43         2.61 o                         
  11   6   4        192.63        207.37        11.47 o                         
  12   6   4        294.46        309.71        17.45 o                         
  -7   7   4         50.20         42.65         9.69 o                         
  -6   7   4        422.35        389.40        22.40 o                         
  -5   7   4        104.33        113.94        11.42 o                         
  -4   7   4         55.30         59.09        11.31 o                         
  -3   7   4       1005.48        958.08        29.33 o                         
  -2   7   4        936.89        924.08        15.18 o                         
  -1   7   4        549.85        523.83         9.85 o                         
   0   7   4       1868.81       1916.49        22.36 o                         
   1   7   4        393.41        427.07         6.07 o                         
   2   7   4        258.46        303.14         6.09 o                         
   3   7   4        899.02        911.51        10.73 o                         
   4   7   4       2525.61       2495.38        24.76 o                         
   5   7   4       1647.16       1596.71        17.50 o                         
   6   7   4        103.87        105.59         4.09 o                         
   7   7   4        346.15        343.62         7.48 o                         
   8   7   4       1662.39       1659.40        22.19 o                         
   9   7   4        695.48        689.75        12.79 o                         
  10   7   4        477.77        479.01        15.38 o                         
  11   7   4         81.58         81.42         8.63 o                         
  -6   8   4        130.44        128.37        15.08 o                         
  -5   8   4        312.75        332.11        20.46 o                         
  -4   8   4        250.44        255.70         8.28 o                         
  -3   8   4        339.82        345.25        11.07 o                         
  -2   8   4         95.35         93.28         9.28 o                         
  -1   8   4        344.33        334.15         9.08 o                         
   0   8   4       2387.19       2455.24        39.71 o                         
   1   8   4       1819.89       1790.70        27.13 o                         
   2   8   4        172.42        159.48         4.93 o                         
   3   8   4        552.57        564.96        10.43 o                         
   4   8   4       1624.91       1664.87        23.15 o                         
   5   8   4       4830.64       4776.59        56.15 o                         
   6   8   4       1236.34       1261.82        16.29 o                         
   7   8   4        149.58        147.21         5.35 o                         
   8   8   4         57.06         74.80         4.97 o                         
   9   8   4       1192.79       1208.25        20.58 o                         
  10   8   4        571.75        540.99        15.73 o                         
  11   8   4        591.03        594.68        20.59 o                         
  -5   9   4        115.96        120.18        15.08 o                         
  -4   9   4        321.74        304.14        10.17 o                         
  -3   9   4        359.26        385.66        12.67 o                         
  -2   9   4        290.44        294.26        11.05 o                         
  -1   9   4        288.60        273.62         8.63 o                         
   0   9   4        499.13        531.05        12.98 o                         
   1   9   4        898.38        921.04        19.04 o                         
   2   9   4       1201.53       1190.16        21.45 o                         
   3   9   4       1153.19       1130.76        17.56 o                         
   4   9   4          0.03          1.76         1.79 o                         
   5   9   4        834.67        858.87        14.79 o                         
   6   9   4        562.77        603.79        13.27 o                         
   7   9   4       1411.19       1397.12        24.08 o                         
   8   9   4        258.79        253.72         8.83 o                         
   9   9   4        261.62        243.74        13.06 o                         
  10   9   4         14.98         17.90         4.50 o                         
  11   9   4        368.65        397.91        19.06 o                         
  -4  10   4         75.95         67.26         5.06 o                         
  -3  10   4        281.41        279.69        11.19 o                         
  -2  10   4        558.71        575.04        17.54 o                         
  -1  10   4        643.43        636.68        15.79 o                         
   0  10   4        186.46        183.73         7.50 o                         
   1  10   4        507.41        464.67        12.60 o                         
   2  10   4       1610.40       1576.68        29.34 o                         
   3  10   4       1743.19       1778.64        27.86 o                         
   4  10   4        809.59        831.38        16.73 o                         
   5  10   4        367.79        357.66         9.06 o                         
   6  10   4         42.85         38.37         3.85 o                         
   7  10   4       1027.14       1034.64        19.89 o                         
   8  10   4       1594.13       1624.20        27.83 o                         
   9  10   4       1211.84       1171.31        30.89 o                         
  10  10   4        248.96        236.62        12.62 o                         
  -3  11   4         61.82         65.43         6.45 o                         
  -2  11   4        277.61        281.61        12.05 o                         
  -1  11   4        513.04        512.51        14.47 o                         
   0  11   4       1107.66       1138.18        24.49 o                         
   1  11   4        207.04        231.54        22.44 o                         
   2  11   4        104.25        102.93         6.60 o                         
   3  11   4        162.32        192.25         8.40 o                         
   4  11   4       1071.91       1046.39        19.71 o                         
   5  11   4        282.29        303.02        10.39 o                         
   6  11   4        176.08        164.74         7.16 o                         
   7  11   4          0.12         -1.59         1.75 o                         
   8  11   4        123.53        133.30        16.05 o                         
   9  11   4        122.41        123.14         9.02 o                         
  10  11   4        157.30        169.17        14.54 o                         
  -2  12   4         41.35         38.52         5.53 o                         
  -1  12   4        363.51        371.80        14.90 o                         
   0  12   4        516.75        487.54        14.62 o                         
   1  12   4        810.77        800.11        19.34 o                         
   2  12   4        633.20        666.40        30.11 o                         
   3  12   4         37.48         34.37        13.03 o                         
   4  12   4        153.50        141.74         7.57 o                         
   5  12   4        299.35        303.25        10.90 o                         
   6  12   4        410.35        403.47        13.07 o                         
   7  12   4         93.79         91.50         7.29 o                         
   8  12   4          6.53         10.69         3.29 o                         
   9  12   4        140.71        140.43        11.56 o                         
  -1  13   4          1.02         -3.02         3.23 o                         
   0  13   4         45.22         51.69         8.83 o                         
   1  13   4        143.91        167.39        10.21 o                         
   2  13   4         60.06         74.91         7.99 o                         
   3  13   4        170.67        190.14        11.07 o                         
   4  13   4         36.71         63.38        11.95 o                         
   5  13   4          4.89          3.47         2.75 o                         
   6  13   4         95.72         98.63         7.70 o                         
   7  13   4          3.72          4.30         2.79 o                         
   8  13   4         75.49         87.58        12.47 o                         
   2  14   4          9.01          6.80         3.65 o                         
   3  14   4        126.36        129.49        10.75 o                         
   4  14   4         31.73         37.22         6.21 o                         
   5  14   4          1.59          2.48         2.77 o                         
   6  14   4        129.93        133.92         9.25 o                         
  -4 -13   5         84.98         81.77         6.89 o                         
  -3 -13   5         34.42         37.70         6.57 o                         
  -2 -13   5        130.56        142.83        10.27 o                         
  -1 -13   5        197.46        202.90        10.03 o                         
  -6 -12   5         40.12         40.40         3.68 o                         
  -5 -12   5        157.66        135.08         7.40 o                         
  -4 -12   5        326.49        312.79        16.18 o                         
  -3 -12   5         14.46         10.98         3.23 o                         
  -2 -12   5          2.84         10.12         3.20 o                         
  -1 -12   5         25.42         26.79         4.31 o                         
   0 -12   5        124.21        119.30         8.37 o                         
   1 -12   5        169.78        183.96         9.32 o                         
   2 -12   5         74.84         78.72         8.64 o                         
  -7 -11   5        100.66        119.79        17.55 o                         
  -6 -11   5         77.80         86.94        10.30 o                         
  -5 -11   5         16.05         11.24         2.62 o                         
  -4 -11   5        261.58        255.57         9.55 o                         
  -3 -11   5        324.21        346.78        11.65 o                         
  -2 -11   5        145.53        144.14         7.78 o                         
  -1 -11   5          3.19          2.94         2.26 o                         
   0 -11   5         33.63         29.31         4.14 o                         
   1 -11   5        126.38        119.18         7.88 o                         
   2 -11   5        127.13        116.81         8.35 o                         
   3 -11   5         16.29         23.14         4.18 o                         
   4 -11   5         76.88         79.65         7.18 o                         
  -8 -10   5         51.78         33.57         6.81 o                         
  -7 -10   5         84.25         84.71         9.20 o                         
  -6 -10   5        260.98        270.85        12.15 o                         
  -5 -10   5        346.86        325.61         9.62 o                         
  -4 -10   5          9.63          6.67         2.16 o                         
  -3 -10   5        257.98        266.53         9.43 o                         
  -2 -10   5        437.67        405.96        12.23 o                         
  -1 -10   5        115.98        122.17         6.90 o                         
   0 -10   5          0.31          1.19         1.87 o                         
   1 -10   5         15.67         15.33         2.80 o                         
   2 -10   5        518.10        520.00        14.96 o                         
   3 -10   5        290.07        285.30        10.70 o                         
   4 -10   5         18.28         15.22         3.66 o                         
   5 -10   5          9.22         14.50         3.66 o                         
  -8  -9   5          9.09          8.61         3.51 o                         
  -7  -9   5        146.98        154.97         9.62 o                         
  -6  -9   5        164.59        173.27         9.30 o                         
  -5  -9   5        203.81        212.91         6.40 o                         
  -4  -9   5        121.49        135.12         5.87 o                         
  -3  -9   5         53.38         54.36         7.83 o                         
  -2  -9   5       1587.56       1585.35        25.82 o                         
  -1  -9   5        236.97        231.60         7.64 o                         
   0  -9   5         27.03         32.42         3.48 o                         
   1  -9   5        401.53        388.18         9.51 o                         
   2  -9   5        752.84        735.31        12.84 o                         
   3  -9   5        332.16        341.04         9.16 o                         
   4  -9   5        198.54        205.95         8.97 o                         
   5  -9   5         45.04         43.02         5.09 o                         
   6  -9   5         24.53         25.88         4.32 o                         
  -9  -8   5        143.55        121.47        15.08 o                         
  -8  -8   5         64.89         56.59         6.49 o                         
  -7  -8   5         15.27         17.06         3.85 o                         
  -6  -8   5        633.62        641.52        13.91 o                         
  -5  -8   5        568.98        525.70        12.35 o                         
  -4  -8   5        351.60        336.53         8.05 o                         
  -3  -8   5         56.70         54.43         3.40 o                         
  -2  -8   5        664.03        682.04        13.48 o                         
  -1  -8   5       2478.98       2508.99        36.53 o                         
   0  -8   5         81.57         88.99         7.97 o                         
   1  -8   5       1468.32       1401.27        21.16 o                         
   2  -8   5         37.01         31.23         2.88 o                         
   3  -8   5        103.46        102.70         6.28 o                         
   4  -8   5        209.37        209.55         7.80 o                         
   5  -8   5        449.58        447.48        12.81 o                         
   6  -8   5        144.25        149.34         8.09 o                         
   7  -8   5         82.53         89.57        16.05 o                         
  -9  -7   5        266.26        273.96        19.17 o                         
  -8  -7   5        286.41        276.44        11.78 o                         
  -7  -7   5          1.94          1.43         2.29 o                         
  -6  -7   5        921.78        882.60        21.46 o                         
  -5  -7   5        785.20        737.21        14.47 o                         
  -4  -7   5       1676.26       1661.87        28.10 o                         
  -3  -7   5        155.39        177.69         5.11 o                         
  -2  -7   5         72.77         71.30         4.54 o                         
  -1  -7   5        324.39        310.87         7.85 o                         
   0  -7   5       3377.04       3266.72        45.07 o                         
   1  -7   5       3409.55       3261.06        36.98 o                         
   2  -7   5        825.43        787.19        11.67 o                         
   3  -7   5        155.41        156.17         4.75 o                         
   4  -7   5         65.28         69.50         5.33 o                         
   5  -7   5        678.74        678.20        13.77 o                         
   6  -7   5        296.38        315.61        13.80 o                         
   7  -7   5        495.50        452.55        14.28 o                         
   8  -7   5          0.18         -0.22         4.31 o                         
  -9  -6   5        165.76        160.75        12.49 o                         
  -8  -6   5        529.49        488.72        19.15 o                         
  -7  -6   5        532.37        510.14        15.39 o                         
  -6  -6   5         55.68         52.43         6.22 o                         
  -5  -6   5        651.58        666.77        16.75 o                         
  -4  -6   5        740.85        749.11        11.82 o                         
  -3  -6   5       1890.65       1856.69        36.52 o                         
  -2  -6   5        997.78        969.73        12.38 o                         
  -1  -6   5        335.37        335.39         7.43 o                         
   0  -6   5         49.60         54.27         2.74 o                         
   1  -6   5        938.49        905.62        11.28 o                         
   2  -6   5       2308.84       2238.38        23.06 o                         
   3  -6   5        988.52        988.33        12.45 o                         
   4  -6   5        165.90        158.44         4.30 o                         
   5  -6   5          0.09          2.19         1.34 o                         
   6  -6   5        404.95        411.22         9.15 o                         
   7  -6   5        464.68        492.91        12.31 o                         
   8  -6   5        494.90        517.89        19.61 o                         
  -9  -5   5         31.75         21.88         5.17 o                         
  -8  -5   5        301.06        278.94        13.69 o                         
  -7  -5   5       1932.73       1851.08        35.41 o                         
  -6  -5   5       2652.29       2647.88        45.85 o                         
  -5  -5   5        471.01        452.47        12.66 o                         
  -4  -5   5         64.44         56.45         4.55 o                         
  -3  -5   5        683.12        665.62        10.10 o                         
  -2  -5   5       5013.58       5051.32        64.19 o                         
  -1  -5   5       2733.22       2670.36        28.83 o                         
   0  -5   5       2915.34       2903.85        25.73 o                         
   1  -5   5        116.41        146.01         3.88 o                         
   2  -5   5       1970.97       1993.36        20.68 o                         
   3  -5   5       2536.42       2455.32        26.54 o                         
   4  -5   5       1555.34       1506.46        19.73 o                         
   5  -5   5        289.90        291.88         7.00 o                         
   6  -5   5          6.33          5.41         1.71 o                         
   7  -5   5        203.24        203.88         6.72 o                         
   8  -5   5        624.53        641.58        14.64 o                         
   9  -5   5        347.09        360.90        14.47 o                         
 -10  -4   5        430.08        410.73        23.69 o                         
  -9  -4   5        159.42        133.44        16.05 o                         
  -8  -4   5         16.26         16.26         4.34 o                         
  -7  -4   5        630.88        634.90        16.40 o                         
  -6  -4   5       2444.61       2397.01        41.46 o                         
  -5  -4   5       3493.82       3445.30        55.20 o                         
  -4  -4   5       1232.67       1204.58        23.00 o                         
  -3  -4   5        911.49        952.66        15.74 o                         
  -2  -4   5         33.22         48.97         2.31 o                         
  -1  -4   5       2006.37       1988.54        19.87 o                         
   0  -4   5       6967.64       6859.32        86.59 o                         
   1  -4   5       2394.38       2475.19        25.41 o                         
   2  -4   5        212.26        189.29         4.10 o                         
   3  -4   5       1317.09       1337.75        13.97 o                         
   4  -4   5        971.84        996.97        12.26 o                         
   5  -4   5       1722.54       1708.59        20.16 o                         
   6  -4   5        545.96        591.96        11.74 o                         
   7  -4   5         11.65         12.55         2.20 o                         
   8  -4   5        147.44        139.85        10.22 o                         
   9  -4   5        474.99        463.27        19.90 o                         
 -10  -3   5        652.47        630.20        30.37 o                         
  -9  -3   5        300.95        312.22        15.28 o                         
  -8  -3   5        746.28        710.75        22.84 o                         
  -7  -3   5         14.92         14.52         3.88 o                         
  -6  -3   5        101.22        106.70         5.68 o                         
  -5  -3   5       1585.48       1629.86        29.05 o                         
  -4  -3   5       1946.12       2036.59        37.42 o                         
  -3  -3   5       2984.68       3106.29        43.62 o                         
  -2  -3   5        201.55        228.33         4.82 o                         
  -1  -3   5        657.83        687.76        10.93 o                         
   0  -3   5       4720.87       4717.20        44.18 o                         
   1  -3   5       5983.95       5720.02       128.64 o                         
   2  -3   5        562.60        562.70         8.94 o                         
   3  -3   5        248.57        337.05         5.38 o                         
   4  -3   5         15.43         11.04         1.31 o                         
   5  -3   5        556.65        560.36         7.80 o                         
   6  -3   5        633.47        646.89         9.39 o                         
   7  -3   5        260.31        264.82         7.49 o                         
   8  -3   5          1.81          0.03         1.62 o                         
   9  -3   5          3.45          3.46         3.15 o                         
  10  -3   5        442.81        444.54        22.18 o                         
 -10  -2   5         88.19         88.95        12.71 o                         
  -9  -2   5        442.46        444.41        19.17 o                         
  -8  -2   5        680.86        680.50        22.18 o                         
  -7  -2   5       1525.23       1491.89        35.97 o                         
  -6  -2   5       1318.31       1304.07        24.82 o                         
  -5  -2   5          1.91          4.39         1.40 o                         
  -4  -2   5       1925.62       1912.22        31.65 o                         
  -3  -2   5       4247.07       4267.75        65.59 o                         
  -2  -2   5        361.65        325.15         5.10 o                         
  -1  -2   5        722.68        741.25         9.00 o                         
   0  -2   5       1492.00       1616.38        16.93 o                         
   1  -2   5        724.05        743.01         7.99 o                         
   2  -2   5       3904.21       3918.71        40.81 o                         
   3  -2   5        243.25        233.70         4.62 o                         
   4  -2   5         28.67         34.69         1.81 o                         
   5  -2   5          3.01          4.93         0.89 o                         
   6  -2   5        333.14        330.00         9.26 o                         
   7  -2   5         50.79         46.13         3.25 o                         
   8  -2   5        491.58        482.55        11.83 o                         
   9  -2   5          2.81          4.00         2.71 o                         
  10  -2   5         12.99         15.92         4.58 o                         
  -9  -1   5          0.70         -1.64         2.64 o                         
  -8  -1   5        308.38        308.70        21.32 o                         
  -7  -1   5        659.65        663.36        20.31 o                         
  -6  -1   5       1200.60       1170.43        28.25 o                         
  -5  -1   5        482.51        467.67        11.85 o                         
  -4  -1   5        495.34        512.98         9.15 o                         
  -3  -1   5        420.39        435.48        13.37 o                         
  -2  -1   5       4700.48       4520.11       209.56 o                         
  -1  -1   5        450.93        414.78        12.17 o                         
   0  -1   5       5765.18       5634.71       115.49 o                         
   1  -1   5        165.94        245.47         4.17 o                         
   2  -1   5       1260.59       1265.98        14.68 o                         
   3  -1   5       1943.62       1959.24        19.15 o                         
   4  -1   5       5997.21       5991.23        50.48 o                         
   5  -1   5       1987.10       2034.54        20.73 o                         
   6  -1   5         35.65         54.51         4.04 o                         
   7  -1   5          5.67          5.22         1.41 o                         
   8  -1   5        703.14        702.91        13.56 o                         
   9  -1   5        207.20        223.87         9.26 o                         
  10  -1   5         15.40         18.07         4.37 o                         
  11  -1   5          0.90          2.37         3.88 o                         
  -9   0   5        278.30        304.33        15.34 o                         
  -8   0   5          9.33         13.33         5.82 o                         
  -7   0   5         66.83         72.70         7.28 o                         
  -6   0   5        496.84        496.54        16.37 o                         
  -5   0   5        521.21        516.46        16.69 o                         
  -4   0   5       1228.85       1246.14        26.81 o                         
  -3   0   5         53.49         55.78         8.18 o                         
  -2   0   5        610.95        638.60        24.12 o                         
  -1   0   5       4275.93       4032.75       104.46 o                         
   0   0   5          2.31          6.89         2.15 o                         
   1   0   5        235.00        269.19         5.28 o                         
   2   0   5        101.54        129.15         2.35 o                         
   3   0   5       2422.37       2494.13        24.97 o                         
   4   0   5       4451.66       4450.18        40.33 o                         
   5   0   5       2111.89       2140.02        21.43 o                         
   6   0   5         40.98         50.67         2.56 o                         
   7   0   5        399.01        422.34         7.46 o                         
   8   0   5        318.57        325.34         8.13 o                         
   9   0   5        277.39        291.37         9.04 o                         
  10   0   5        120.64        116.13        23.58 o                         
  11   0   5         10.01         11.20         4.74 o                         
  -9   1   5        276.52        269.11        15.08 o                         
  -8   1   5        270.77        284.19        13.83 o                         
  -7   1   5         90.66         86.59         8.12 o                         
  -6   1   5         52.00         51.42         5.46 o                         
  -5   1   5        817.32        834.23        22.72 o                         
  -4   1   5        387.52        380.14         7.32 o                         
  -3   1   5       4088.01       4219.33        52.88 o                         
  -2   1   5       1155.92       1349.02        28.53 o                         
  -1   1   5       2322.08       2431.97        85.29 o                         
   0   1   5       4069.49       4199.65        75.37 o                         
   1   1   5       3888.83       4127.05        57.13 o                         
   2   1   5        521.79        585.37         6.88 o                         
   3   1   5         89.06        107.24         3.23 o                         
   4   1   5        174.41        173.14         5.02 o                         
   5   1   5        392.17        367.22         6.13 o                         
   6   1   5        643.68        692.86         9.26 o                         
   7   1   5        111.63        120.13         3.54 o                         
   8   1   5        291.83        317.65         8.09 o                         
   9   1   5        283.71        292.78        15.01 o                         
  10   1   5        488.94        515.52        18.27 o                         
  11   1   5        105.45        104.39         9.48 o                         
  -9   2   5         94.04         78.22        12.71 o                         
  -8   2   5        228.52        220.06        12.39 o                         
  -7   2   5        828.09        842.84        39.52 o                         
  -6   2   5       1044.12       1058.04        27.06 o                         
  -5   2   5         12.19         22.86        10.66 o                         
  -4   2   5       2607.55       2558.36        50.08 o                         
  -3   2   5       1818.90       1906.78        25.69 o                         
  -2   2   5        253.51        253.84         4.70 o                         
  -1   2   5         99.44        125.32        13.25 o                         
   0   2   5       4990.14       5153.92       109.40 o                         
   1   2   5      14363.18      13123.79       275.72 o                         
   2   2   5          2.52          7.15         0.73 o                         
   3   2   5         94.56        112.47         2.74 o                         
   4   2   5        543.95        648.17         7.92 o                         
   5   2   5       2504.00       2515.22        24.48 o                         
   6   2   5       1862.62       1775.81        18.77 o                         
   7   2   5        944.45        973.73        12.25 o                         
   8   2   5          0.26          1.97         1.24 o                         
   9   2   5        448.55        441.33        10.29 o                         
  10   2   5        543.61        537.22        18.72 o                         
  11   2   5        516.24        511.91        18.93 o                         
  -8   3   5        260.41        282.75        14.54 o                         
  -7   3   5        190.95        194.61        11.15 o                         
  -6   3   5         17.19         18.82         3.98 o                         
  -5   3   5        318.31        311.04        14.00 o                         
  -4   3   5         73.95         74.53        11.09 o                         
  -3   3   5       1568.38       1644.24        22.96 o                         
  -2   3   5        401.35        390.36         6.36 o                         
  -1   3   5        251.63        288.41         4.88 o                         
   0   3   5         26.26         26.54         1.26 o                         
   1   3   5       1272.56       1332.26        14.71 o                         
   2   3   5       2499.95       2601.11        25.17 o                         
   3   3   5        193.04        169.35         4.07 o                         
   4   3   5       1071.18       1132.53        12.23 o                         
   5   3   5        118.66        122.89         3.37 o                         
   6   3   5        130.60        127.55         4.04 o                         
   7   3   5       2487.63       2505.63        25.64 o                         
   8   3   5       1041.77       1070.95        15.53 o                         
   9   3   5        167.17        165.38         6.52 o                         
  10   3   5        154.98        159.39         9.72 o                         
  11   3   5        325.41        357.52        15.41 o                         
  12   3   5        651.60        691.15        28.65 o                         
  -8   4   5         60.95         67.48        16.26 o                         
  -7   4   5        448.83        429.70        17.40 o                         
  -6   4   5        215.35        228.68        11.31 o                         
  -5   4   5        545.11        516.52        18.41 o                         
  -4   4   5         30.23         32.91         4.34 o                         
  -3   4   5        536.87        542.78        11.46 o                         
  -2   4   5       1593.25       1556.94        19.76 o                         
  -1   4   5       3587.80       3771.72        42.95 o                         
   0   4   5       1138.68       1182.38        13.58 o                         
   1   4   5         33.85         39.33         1.29 o                         
   2   4   5       4254.21       4328.39        48.60 o                         
   3   4   5       5455.80       5659.64        53.15 o                         
   4   4   5       4272.51       4282.34        38.97 o                         
   5   4   5       1137.33       1177.81        13.30 o                         
   6   4   5         14.31         13.96         1.97 o                         
   7   4   5       1170.71       1194.43        15.43 o                         
   8   4   5       1915.87       1937.66        24.43 o                         
   9   4   5       1466.97       1455.04        21.94 o                         
  10   4   5          7.43         19.66         4.74 o                         
  11   4   5          1.75         -1.55         2.67 o                         
  12   4   5        105.77        101.23        11.63 o                         
  -7   5   5         95.35         88.75        15.83 o                         
  -6   5   5        453.19        428.36        16.71 o                         
  -5   5   5        568.21        558.47        18.16 o                         
  -4   5   5        819.85        826.13        22.17 o                         
  -3   5   5        708.36        694.07        14.89 o                         
  -2   5   5          8.09         16.46         6.57 o                         
  -1   5   5       1583.41       1592.70        22.81 o                         
   0   5   5       3077.98       3012.31        26.98 o                         
   1   5   5       1928.61       1844.25        21.42 o                         
   2   5   5        183.42        173.92        10.80 o                         
   3   5   5         39.91         34.65         1.77 o                         
   4   5   5       2960.97       2979.98        28.23 o                         
   5   5   5       2135.51       2108.92        21.40 o                         
   6   5   5       2932.65       2901.90        28.65 o                         
   7   5   5         84.89         82.15         3.66 o                         
   8   5   5        137.16        136.92         4.72 o                         
   9   5   5       1222.25       1206.85        19.35 o                         
  10   5   5       1013.13       1079.50        43.16 o                         
  11   5   5        319.13        318.85        14.46 o                         
  12   5   5        160.94        165.20        13.35 o                         
  -7   6   5         12.13          6.89         4.95 o                         
  -6   6   5        103.30         99.29        12.28 o                         
  -5   6   5        646.18        627.38        33.28 o                         
  -4   6   5       1479.77       1485.09        44.58 o                         
  -3   6   5        595.89        598.42        14.10 o                         
  -2   6   5        155.97        164.05         5.85 o                         
  -1   6   5        554.08        580.26        10.29 o                         
   0   6   5       1433.44       1478.49        15.73 o                         
   1   6   5       3845.60       3817.57        40.29 o                         
   2   6   5       2307.35       2338.77        26.39 o                         
   3   6   5         21.59         27.71         4.88 o                         
   4   6   5       1118.42       1096.80        12.42 o                         
   5   6   5       4034.89       4079.41        38.29 o                         
   6   6   5       2442.86       2485.19        25.55 o                         
   7   6   5       1626.97       1609.21        19.44 o                         
   8   6   5        199.90        197.97         6.23 o                         
   9   6   5        142.60        142.99         5.68 o                         
  10   6   5        530.07        538.98        13.24 o                         
  11   6   5        634.81        631.17        21.30 o                         
  12   6   5        304.59        318.11        18.74 o                         
  -6   7   5        139.75        154.64        14.22 o                         
  -5   7   5         24.15         12.49         5.38 o                         
  -4   7   5        131.34        132.03        11.63 o                         
  -3   7   5       1407.95       1387.54        32.36 o                         
  -2   7   5        657.37        692.66        27.14 o                         
  -1   7   5        985.61        994.86        15.26 o                         
   0   7   5         10.80         10.54         2.55 o                         
   1   7   5       1681.85       1734.82        30.14 o                         
   2   7   5       3125.18       3170.66        38.39 o                         
   3   7   5        739.49        671.38        10.42 o                         
   4   7   5          0.96          5.05         1.43 o                         
   5   7   5        508.08        523.93         8.88 o                         
   6   7   5        226.77        230.76         5.79 o                         
   7   7   5        625.38        646.37        12.91 o                         
   8   7   5        979.68        994.89        16.77 o                         
   9   7   5        321.32        307.15         8.44 o                         
  10   7   5          1.38          3.96         2.39 o                         
  11   7   5        152.40        131.35         9.87 o                         
  -6   8   5        277.61        287.53        20.25 o                         
  -5   8   5        144.62        168.21        14.65 o                         
  -4   8   5         95.50         85.07        10.98 o                         
  -3   8   5        148.27        141.07        12.28 o                         
  -2   8   5       2712.97       2670.33        50.87 o                         
  -1   8   5        495.29        489.48        11.23 o                         
   0   8   5       1173.47       1231.79        22.41 o                         
   1   8   5        257.12        240.78         7.64 o                         
   2   8   5       1120.65       1251.26        21.03 o                         
   3   8   5       2901.94       2929.97        36.61 o                         
   4   8   5       1849.69       1869.41        25.47 o                         
   5   8   5       2793.11       2777.80        35.64 o                         
   6   8   5        130.05        135.48         5.17 o                         
   7   8   5        493.88        480.94        11.56 o                         
   8   8   5        395.80        379.53         9.71 o                         
   9   8   5        994.30       1014.42        18.50 o                         
  10   8   5        249.92        260.04        10.04 o                         
  11   8   5          0.64          0.09         2.79 o                         
  -5   9   5        184.28        180.06        16.15 o                         
  -4   9   5        480.17        472.11        25.20 o                         
  -3   9   5         18.95         22.18         6.68 o                         
  -2   9   5        169.91        161.33         9.50 o                         
  -1   9   5        229.20        212.98         8.68 o                         
   0   9   5       1213.82       1234.05        23.31 o                         
   1   9   5          2.82          9.89         2.54 o                         
   2   9   5        158.67        182.99         7.09 o                         
   3   9   5         26.52         21.07         3.04 o                         
   4   9   5       2010.39       2018.90        28.05 o                         
   5   9   5        355.71        385.11         9.00 o                         
   6   9   5        611.31        647.41        12.57 o                         
   7   9   5        740.42        748.44        15.69 o                         
   8   9   5          2.44          1.10         1.86 o                         
   9   9   5        471.07        476.01        14.09 o                         
  10   9   5        336.63        356.64        12.35 o                         
  11   9   5         96.48        117.14        14.43 o                         
  -4  10   5        247.69        242.95        18.95 o                         
  -3  10   5        501.41        523.37        27.57 o                         
  -2  10   5         95.20        102.67         6.06 o                         
  -1  10   5         12.44          9.41         2.74 o                         
   0  10   5        702.97        722.12        21.84 o                         
   1  10   5        204.54        217.26         8.11 o                         
   2  10   5        285.77        312.73        10.10 o                         
   3  10   5        333.87        301.83        10.03 o                         
   4  10   5         22.36         19.71         2.87 o                         
   5  10   5        644.32        615.55        13.45 o                         
   6  10   5        143.89        146.32         7.07 o                         
   7  10   5        167.39        165.14         7.02 o                         
   8  10   5         15.70         15.11         4.49 o                         
   9  10   5        148.88        146.03         8.15 o                         
  10  10   5        110.06        106.44         9.25 o                         
  -3  11   5        288.12        290.98        20.89 o                         
  -2  11   5        387.64        379.55        13.06 o                         
  -1  11   5        161.49        165.97         7.55 o                         
   0  11   5          0.97          0.70         1.91 o                         
   1  11   5        401.23        419.01        12.31 o                         
   2  11   5        131.43        128.11        10.91 o                         
   3  11   5        347.83        322.50        10.88 o                         
   4  11   5         15.89         19.22         3.45 o                         
   5  11   5         81.93         66.60         6.99 o                         
   6  11   5        364.63        372.61        11.95 o                         
   7  11   5        200.68        200.02         8.89 o                         
   8  11   5         19.43         21.39         3.83 o                         
   9  11   5         37.02         45.19         5.44 o                         
  10  11   5         97.11        103.26         8.27 o                         
  -2  12   5         68.38         64.25         8.08 o                         
  -1  12   5        125.84        130.24         7.64 o                         
   0  12   5          0.09          0.13         2.06 o                         
   1  12   5         11.54         11.19         3.07 o                         
   2  12   5         94.12         89.70         6.73 o                         
   3  12   5         11.76         28.13         7.95 o                         
   4  12   5         17.13         14.47         4.09 o                         
   5  12   5          1.84          7.44         3.31 o                         
   6  12   5         58.38         58.40         5.62 o                         
   7  12   5        203.37        200.37         9.29 o                         
   8  12   5        331.90        340.97        15.07 o                         
   9  12   5         22.88         19.30         3.89 o                         
   0  13   5         83.32         87.38         7.10 o                         
   1  13   5          0.78         -0.08         2.74 o                         
   2  13   5         69.18         74.37         8.94 o                         
   3  13   5        324.23        330.78        14.43 o                         
   4  13   5        276.32        261.03        27.57 o                         
   5  13   5        141.06        159.93        18.74 o                         
   6  13   5          0.07          2.42         2.57 o                         
   7  13   5        241.52        253.95        13.25 o                         
   8  13   5        237.82        228.92        10.50 o                         
   2  14   5         13.88         18.84         4.63 o                         
   3  14   5          3.93          4.08         3.49 o                         
   4  14   5        264.56        265.44        21.43 o                         
   5  14   5        288.63        267.46        13.89 o                         
   6  14   5        135.13        122.91        18.95 o                         
  -5 -12   6         59.05         62.65        14.86 o                         
  -4 -12   6          0.53          0.30         1.96 o                         
  -3 -12   6         56.85         52.11         5.19 o                         
  -2 -12   6        311.45        296.52        11.20 o                         
  -1 -12   6        219.29        210.98         8.63 o                         
   0 -12   6          0.44          2.72         2.52 o                         
   1 -12   6         62.43         65.47         6.61 o                         
  -6 -11   6        215.48        236.53        14.69 o                         
  -5 -11   6        178.66        173.16        16.91 o                         
  -4 -11   6          3.64          7.95         2.27 o                         
  -3 -11   6         94.02         93.44         6.95 o                         
  -2 -11   6        323.40        310.27        11.00 o                         
  -1 -11   6        516.85        531.46        15.23 o                         
   0 -11   6        341.49        325.35        10.35 o                         
   1 -11   6         12.62         17.36         3.62 o                         
   2 -11   6         11.77         14.67         3.56 o                         
   3 -11   6        406.88        445.70        17.68 o                         
  -7 -10   6         54.94         57.45         8.62 o                         
  -6 -10   6        135.01        135.90        12.10 o                         
  -5 -10   6        512.50        546.71        21.28 o                         
  -4 -10   6        135.50        122.02         8.55 o                         
  -3 -10   6          2.66          2.35         2.39 o                         
  -2 -10   6         92.28         90.74         5.96 o                         
  -1 -10   6        730.77        699.83        17.35 o                         
   0 -10   6        628.09        633.13        14.59 o                         
   1 -10   6        568.40        593.72        14.16 o                         
   2 -10   6          6.33          6.75         2.78 o                         
   3 -10   6         34.40         25.99         4.74 o                         
   4 -10   6        212.93        219.35        18.04 o                         
   5 -10   6        408.92        405.89        16.82 o                         
  -8  -9   6        352.99        336.94        16.87 o                         
  -7  -9   6        244.42        244.33        11.74 o                         
  -6  -9   6          0.01          1.97         2.34 o                         
  -5  -9   6        835.63        862.12        26.86 o                         
  -4  -9   6       1680.09       1692.38        57.61 o                         
  -3  -9   6       1584.78       1510.22        27.99 o                         
  -2  -9   6        168.61        156.97         6.80 o                         
  -1  -9   6          0.10          0.42         1.71 o                         
   0  -9   6        667.98        648.78        16.11 o                         
   1  -9   6        677.54        640.95        14.32 o                         
   2  -9   6       1015.95        998.83        26.18 o                         
   3  -9   6        294.94        278.68        10.62 o                         
   4  -9   6         21.59         15.33         4.96 o                         
   5  -9   6        128.90        141.38         9.28 o                         
   6  -9   6        361.57        342.42        15.07 o                         
  -8  -8   6        395.38        403.94        16.71 o                         
  -7  -8   6        534.32        532.09        17.16 o                         
  -6  -8   6        559.67        585.79        29.28 o                         
  -5  -8   6        204.64        194.84         9.33 o                         
  -4  -8   6       1200.48       1182.61        23.65 o                         
  -3  -8   6        401.27        407.51         8.67 o                         
  -2  -8   6       3220.09       3181.86        44.15 o                         
  -1  -8   6        627.27        618.80        12.89 o                         
   0  -8   6        109.59        120.04         5.27 o                         
   1  -8   6          2.95          2.37         1.48 o                         
   2  -8   6       1737.88       1697.50        25.08 o                         
   3  -8   6        528.13        535.94        14.59 o                         
   4  -8   6        313.52        324.29        10.17 o                         
   5  -8   6         72.00         64.82         5.82 o                         
   6  -8   6        104.16        113.32         8.21 o                         
   7  -8   6        313.49        325.66        14.62 o                         
  -9  -7   6         20.55          5.60         4.74 o                         
  -8  -7   6         81.07         72.95         7.17 o                         
  -7  -7   6        554.30        571.23        18.34 o                         
  -6  -7   6       2182.16       2215.23        42.37 o                         
  -5  -7   6        435.80        404.93        13.31 o                         
  -4  -7   6       1336.19       1278.75        22.03 o                         
  -3  -7   6        591.47        615.73        14.36 o                         
  -2  -7   6        305.39        307.75         7.23 o                         
  -1  -7   6       3060.62       3018.10        41.77 o                         
   0  -7   6       1290.47       1270.56        22.17 o                         
   1  -7   6        599.34        611.99        12.82 o                         
   2  -7   6          1.13          5.89         3.88 o                         
   3  -7   6          5.75         14.09         1.87 o                         
   4  -7   6        379.47        396.44        10.31 o                         
   5  -7   6        390.69        413.63         9.91 o                         
   6  -7   6         45.51         47.81         4.44 o                         
   7  -7   6         25.41         36.93         6.12 o                         
  -9  -6   6        589.21        576.78        28.43 o                         
  -8  -6   6        152.16        155.37        13.46 o                         
  -7  -6   6          0.14          0.54         2.08 o                         
  -6  -6   6        684.07        704.87        18.34 o                         
  -5  -6   6       1402.47       1413.00        28.70 o                         
  -4  -6   6       1320.82       1272.25        27.06 o                         
  -3  -6   6       1679.54       1704.95        37.97 o                         
  -2  -6   6        386.10        410.07         8.75 o                         
  -1  -6   6        231.86        233.32         4.57 o                         
   0  -6   6       1373.16       1365.49        25.43 o                         
   1  -6   6       2480.63       2538.97        36.09 o                         
   2  -6   6        259.86        271.85         8.06 o                         
   3  -6   6          1.43          1.96         1.15 o                         
   4  -6   6         52.08         65.47         3.73 o                         
   5  -6   6        967.48        953.41        18.06 o                         
   6  -6   6        160.10        172.12         6.27 o                         
   7  -6   6        152.16        167.16         7.09 o                         
   8  -6   6          5.41          6.09         2.52 o                         
  -9  -5   6        653.46        651.31        29.94 o                         
  -8  -5   6        637.64        619.82        21.87 o                         
  -7  -5   6        617.12        590.30        16.43 o                         
  -6  -5   6        171.92        163.55         7.86 o                         
  -5  -5   6         16.42         12.48         2.62 o                         
  -4  -5   6       1915.09       1973.40        35.27 o                         
  -3  -5   6       2877.90       2861.24        47.10 o                         
  -2  -5   6       1033.94       1029.03        22.76 o                         
  -1  -5   6        191.35        198.66         4.11 o                         
   0  -5   6        381.03        387.94         5.99 o                         
   1  -5   6       1525.93       1542.11        19.21 o                         
   2  -5   6       2034.51       2067.57        22.86 o                         
   3  -5   6        715.99        732.54        10.77 o                         
   4  -5   6          9.80         12.71         3.42 o                         
   5  -5   6        404.88        404.86         8.51 o                         
   6  -5   6        857.15        831.21        15.31 o                         
   7  -5   6        238.30        230.56         7.62 o                         
   8  -5   6         22.47         26.22         3.58 o                         
   9  -5   6          5.81          4.80         2.69 o                         
  -9  -4   6         92.79        104.67        12.71 o                         
  -8  -4   6        739.56        754.52        24.12 o                         
  -7  -4   6        344.09        354.43        14.46 o                         
  -6  -4   6        453.57        456.70        13.04 o                         
  -5  -4   6        153.27        156.80         6.87 o                         
  -4  -4   6         52.36         65.28         4.50 o                         
  -3  -4   6       1425.88       1453.56        26.53 o                         
  -2  -4   6       3072.89       3206.81        49.43 o                         
  -1  -4   6        100.12        114.13         2.60 o                         
   0  -4   6        528.42        566.10         7.15 o                         
   1  -4   6        594.47        620.33         9.00 o                         
   2  -4   6        237.80        225.24         4.62 o                         
   3  -4   6        204.66        198.14         4.56 o                         
   4  -4   6         10.40         12.09         1.67 o                         
   5  -4   6        243.00        239.55         5.59 o                         
   6  -4   6        282.68        267.37         7.44 o                         
   7  -4   6        197.58        183.87         6.55 o                         
   8  -4   6         12.55         12.19         5.72 o                         
   9  -4   6         26.02         26.72         4.37 o                         
  -9  -3   6         47.06         40.68        13.46 o                         
  -8  -3   6         21.82         10.19         3.57 o                         
  -7  -3   6        968.43        929.40        25.94 o                         
  -6  -3   6        732.58        751.12        17.31 o                         
  -5  -3   6       1956.99       1952.17        38.73 o                         
  -4  -3   6       1171.03       1164.78        22.09 o                         
  -3  -3   6        237.07        249.08         5.82 o                         
  -2  -3   6       3194.97       3327.38        38.85 o                         
  -1  -3   6       2208.34       2218.38        29.67 o                         
   0  -3   6          2.29         10.00         1.30 o                         
   1  -3   6        136.79        146.18         2.95 o                         
   2  -3   6         65.84         83.93         2.78 o                         
   3  -3   6        184.49        166.65         3.90 o                         
   4  -3   6        242.14        229.62         5.41 o                         
   5  -3   6        158.03        172.94         4.52 o                         
   6  -3   6        134.36        145.18         4.39 o                         
   7  -3   6        443.43        438.94        10.06 o                         
   8  -3   6        215.30        216.46         7.86 o                         
   9  -3   6        187.63        187.39         8.72 o                         
  10  -3   6         43.57         42.21         8.18 o                         
  -9  -2   6        282.11        241.54        22.18 o                         
  -8  -2   6        115.12        117.36         8.94 o                         
  -7  -2   6        112.44        104.43         7.75 o                         
  -6  -2   6        561.09        541.47        16.65 o                         
  -5  -2   6        499.35        504.83        12.14 o                         
  -4  -2   6         10.03         10.85         1.37 o                         
  -3  -2   6         86.08         99.64         4.80 o                         
  -2  -2   6        614.35        679.70         9.16 o                         
  -1  -2   6       1380.91       1441.11        17.77 o                         
   0  -2   6       3206.75       3302.00        42.08 o                         
   1  -2   6         16.37         12.22         1.31 o                         
   2  -2   6        131.98        167.25         3.47 o                         
   3  -2   6        296.73        287.84         5.45 o                         
   4  -2   6        806.09        785.63         9.33 o                         
   5  -2   6       1099.72       1089.20        13.10 o                         
   6  -2   6        273.93        277.13         5.97 o                         
   7  -2   6         13.66         16.97         3.10 o                         
   8  -2   6        655.03        664.72        13.35 o                         
   9  -2   6        179.53        180.86         8.35 o                         
  10  -2   6        277.11        267.42        13.79 o                         
  -9  -1   6        173.28        166.02        12.42 o                         
  -8  -1   6        301.38        304.55        13.98 o                         
  -7  -1   6        173.17        173.68         9.52 o                         
  -6  -1   6         15.77         15.87         3.25 o                         
  -5  -1   6         11.26         13.31         2.46 o                         
  -4  -1   6          3.91          8.17         2.89 o                         
  -3  -1   6        982.70        967.65        24.14 o                         
  -2  -1   6          0.37         -0.36         1.44 o                         
  -1  -1   6       1911.30       2039.21        41.50 o                         
   0  -1   6         64.24         66.43         1.78 o                         
   1  -1   6       4337.07       4522.65        60.91 o                         
   2  -1   6        673.48        659.38         8.37 o                         
   3  -1   6        234.64        232.67         5.02 o                         
   4  -1   6         55.37         59.42         2.23 o                         
   5  -1   6       1940.32       1997.40        19.51 o                         
   6  -1   6       3936.71       3944.14        40.57 o                         
   7  -1   6         61.05         64.77         3.60 o                         
   8  -1   6        376.42        392.09        10.35 o                         
   9  -1   6        959.82        956.19        18.95 o                         
  10  -1   6        408.94        463.23        17.89 o                         
  11  -1   6        220.46        224.86        15.72 o                         
  -9   0   6         41.28         45.44         8.62 o                         
  -8   0   6        226.62        206.50        11.59 o                         
  -7   0   6        360.20        351.75        13.94 o                         
  -6   0   6        103.41        103.02         6.94 o                         
  -5   0   6        213.51        213.80         8.94 o                         
  -4   0   6       1266.59       1255.57        20.79 o                         
  -3   0   6       4054.01       3982.35       108.55 o                         
  -2   0   6        947.73       1051.26        35.75 o                         
  -1   0   6        328.20        347.41        15.94 o                         
   0   0   6       1145.51       1172.43        20.71 o                         
   1   0   6      11747.53      11021.86       214.35 o                         
   2   0   6       5300.24       5172.28        62.02 o                         
   3   0   6       1400.79       1386.97        15.33 o                         
   4   0   6        143.19        138.74         4.02 o                         
   5   0   6       1030.88       1020.04        11.96 o                         
   6   0   6        733.75        714.37         9.68 o                         
   7   0   6        971.05        987.73        14.38 o                         
   8   0   6        306.42        324.89         9.13 o                         
   9   0   6          0.04          2.01         1.89 o                         
  10   0   6        667.90        665.75        17.34 o                         
  11   0   6        220.71        228.95        15.51 o                         
  -9   1   6         13.38         17.01         5.82 o                         
  -8   1   6        150.03        144.90        21.11 o                         
  -7   1   6        554.69        540.91        25.52 o                         
  -6   1   6        233.87        230.62        14.54 o                         
  -5   1   6        236.21        225.92         8.94 o                         
  -4   1   6        792.74        834.33        16.79 o                         
  -3   1   6       2104.35       2144.15        55.46 o                         
  -2   1   6       6147.79       6243.03       120.07 o                         
  -1   1   6       1793.67       1878.81        38.00 o                         
   0   1   6          0.81          1.72         1.37 o                         
   1   1   6       1461.23       1663.19        22.00 o                         
   2   1   6       1772.92       1728.91        15.33 o                         
   3   1   6       4736.73       4790.61        49.39 o                         
   4   1   6       2735.07       2778.88        28.19 o                         
   5   1   6       1041.94       1063.93        12.23 o                         
   6   1   6        681.50        660.04         9.08 o                         
   7   1   6       1002.48        968.40        13.21 o                         
   8   1   6       3323.08       3242.68        40.82 o                         
   9   1   6        688.21        693.69        18.22 o                         
  10   1   6         21.22         15.36         3.33 o                         
  11   1   6         38.26         30.52         5.77 o                         
  -8   2   6         36.56         31.44         5.93 o                         
  -7   2   6        342.44        331.31        19.60 o                         
  -6   2   6       1646.85       1665.38        38.29 o                         
  -5   2   6        409.71        436.81        17.55 o                         
  -4   2   6        683.68        750.71        24.23 o                         
  -3   2   6        800.76        865.22        13.24 o                         
  -2   2   6       2593.58       2606.51        50.39 o                         
  -1   2   6       2169.21       2112.38        41.50 o                         
   0   2   6       2580.25       2517.36        37.89 o                         
   1   2   6       1319.96       1479.43        23.97 o                         
   2   2   6          1.77          1.15         1.42 o                         
   3   2   6          9.55         26.63         1.97 o                         
   4   2   6       4926.09       5023.42        48.25 o                         
   5   2   6        481.83        481.52         6.92 o                         
   6   2   6         70.68         70.94         2.83 o                         
   7   2   6        306.27        308.32         6.26 o                         
   8   2   6       1187.21       1222.63        18.76 o                         
   9   2   6       1433.50       1429.90        24.69 o                         
  10   2   6        722.41        731.97        18.15 o                         
  11   2   6         42.59         37.44         6.13 o                         
  -8   3   6          7.18          7.29         3.93 o                         
  -7   3   6        146.35        135.36        13.03 o                         
  -6   3   6        399.56        372.07        14.30 o                         
  -5   3   6       1515.90       1495.86        34.30 o                         
  -4   3   6       1447.00       1430.63        32.41 o                         
  -3   3   6       1192.17       1214.17        21.15 o                         
  -2   3   6         27.35         34.29         2.01 o                         
  -1   3   6        995.38       1000.16        12.86 o                         
   0   3   6       2044.42       2041.37        32.95 o                         
   1   3   6       3501.75       3587.30        40.56 o                         
   2   3   6       4201.44       4388.04        38.45 o                         
   3   3   6        383.42        422.26         6.97 o                         
   4   3   6         12.79         27.62         2.67 o                         
   5   3   6       3455.01       3530.84        33.19 o                         
   6   3   6        902.31        890.51        11.16 o                         
   7   3   6        442.56        432.59         7.70 o                         
   8   3   6         30.32         39.27         3.29 o                         
   9   3   6        340.92        335.96         8.57 o                         
  10   3   6        390.61        380.30        12.19 o                         
  11   3   6        388.89        386.21        16.20 o                         
  -8   4   6        515.43        540.55        21.46 o                         
  -7   4   6        207.63        223.41        12.31 o                         
  -6   4   6         53.06         58.55         8.62 o                         
  -5   4   6         33.24         31.15         4.66 o                         
  -4   4   6       1395.36       1346.41        30.88 o                         
  -3   4   6       3212.73       3272.54        62.26 o                         
  -2   4   6        469.46        427.18         8.46 o                         
  -1   4   6       1043.85       1128.24        15.39 o                         
   0   4   6         83.47        100.51         2.52 o                         
   1   4   6       4310.88       4357.00        44.45 o                         
   2   4   6       5176.70       5151.66        44.98 o                         
   3   4   6       5115.78       5159.77        48.98 o                         
   4   4   6        125.19        115.84         2.98 o                         
   5   4   6       1048.70       1079.11        12.38 o                         
   6   4   6       1915.43       1874.91        19.89 o                         
   7   4   6       2260.07       2200.68        26.62 o                         
   8   4   6        711.64        751.47        13.42 o                         
   9   4   6        305.94        297.70         8.06 o                         
  10   4   6        338.15        319.06        11.05 o                         
  11   4   6        228.78        248.64        12.83 o                         
  12   4   6        318.33        314.88        18.52 o                         
  -7   5   6        328.90        351.93        20.25 o                         
  -6   5   6        325.42        331.96        14.64 o                         
  -5   5   6        213.09        199.05        18.09 o                         
  -4   5   6         46.32         50.49         7.54 o                         
  -3   5   6       1368.49       1384.65        30.91 o                         
  -2   5   6       1231.05       1243.39        21.98 o                         
  -1   5   6        454.47        450.77         8.92 o                         
   0   5   6        260.92        283.43         5.97 o                         
   1   5   6         35.45         39.59         2.95 o                         
   2   5   6       3521.75       3628.99        38.16 o                         
   3   5   6       2738.07       2727.03        30.08 o                         
   4   5   6       1620.16       1701.26        18.63 o                         
   5   5   6          4.71          6.47         1.98 o                         
   6   5   6        540.68        566.70         9.49 o                         
   7   5   6        678.18        674.82        11.13 o                         
   8   5   6        431.35        450.80         9.77 o                         
   9   5   6        629.93        619.34        12.48 o                         
  10   5   6         32.74         36.95         3.89 o                         
  11   5   6         83.57         77.90         8.25 o                         
  12   5   6         29.31         19.17         6.03 o                         
  -7   6   6        179.77        165.41        14.65 o                         
  -6   6   6        577.18        569.89        26.49 o                         
  -5   6   6        625.93        600.69        26.06 o                         
  -4   6   6        824.12        792.38        30.15 o                         
  -3   6   6         44.06         40.59         4.08 o                         
  -2   6   6        348.64        354.89         9.39 o                         
  -1   6   6       1955.69       1997.65        32.43 o                         
   0   6   6       1849.63       1846.96        29.53 o                         
   1   6   6        247.97        271.99         4.72 o                         
   2   6   6        641.44        650.87         9.31 o                         
   3   6   6        173.29        167.92         4.51 o                         
   4   6   6       1813.36       1823.56        19.98 o                         
   5   6   6        545.12        551.57         8.56 o                         
   6   6   6         62.21         67.58         3.38 o                         
   7   6   6         16.39         20.80         2.22 o                         
   8   6   6        141.30        141.89         5.34 o                         
   9   6   6        601.13        574.01        11.98 o                         
  10   6   6        148.55        156.00         6.82 o                         
  11   6   6         38.57         41.45         6.42 o                         
  -6   7   6        106.99        110.92        13.78 o                         
  -5   7   6        198.28        199.66        14.86 o                         
  -4   7   6        676.27        684.04        28.86 o                         
  -3   7   6        320.25        328.15        12.56 o                         
  -2   7   6          0.30          2.58         2.80 o                         
  -1   7   6       1053.23       1082.76        25.50 o                         
   0   7   6       2572.31       2506.53        33.01 o                         
   1   7   6        427.00        406.51         7.24 o                         
   2   7   6          8.53          8.35         1.41 o                         
   3   7   6         75.19         91.44         3.80 o                         
   4   7   6        107.44        114.61         9.44 o                         
   5   7   6       1458.68       1460.47        20.96 o                         
   6   7   6        187.30        206.35         5.54 o                         
   7   7   6        515.72        530.45         9.84 o                         
   8   7   6        163.70        170.84         6.78 o                         
   9   7   6        145.51        147.67         5.95 o                         
  10   7   6         69.47         68.78         5.53 o                         
  11   7   6         42.44         38.84         6.22 o                         
  -5   8   6         91.23         85.94        11.85 o                         
  -4   8   6         35.31         33.38         7.32 o                         
  -3   8   6        165.27        154.08         9.13 o                         
  -2   8   6         67.30         75.17        10.34 o                         
  -1   8   6          4.07          3.90         2.36 o                         
   0   8   6          3.53          5.62         1.51 o                         
   1   8   6        394.48        405.69        10.84 o                         
   2   8   6        441.52        448.12        11.54 o                         
   3   8   6          1.77          5.78         1.90 o                         
   4   8   6        278.88        315.09         9.67 o                         
   5   8   6        195.87        190.24         5.93 o                         
   6   8   6       1462.58       1435.26        29.74 o                         
   7   8   6        446.96        434.34         9.89 o                         
   8   8   6        108.87        112.60         5.94 o                         
   9   8   6        231.58        230.12         9.61 o                         
  10   8   6        448.80        476.37        14.68 o                         
  11   8   6        272.91        266.72        11.37 o                         
  -5   9   6         14.61         12.28         6.25 o                         
  -4   9   6         99.90         91.54        13.14 o                         
  -3   9   6        311.72        335.34        20.46 o                         
  -2   9   6        219.22        209.59        10.89 o                         
  -1   9   6         48.98         44.38         3.31 o                         
   0   9   6         36.40         41.61         4.71 o                         
   1   9   6        879.02        947.54        19.31 o                         
   2   9   6        369.61        388.69        14.99 o                         
   3   9   6        343.24        339.15        10.23 o                         
   4   9   6         22.11         29.58         3.60 o                         
   5   9   6          8.09          9.45         2.24 o                         
   6   9   6        218.60        220.85         7.43 o                         
   7   9   6        895.60        875.68        19.63 o                         
   8   9   6        124.20        128.40         7.93 o                         
   9   9   6        412.73        408.21        12.89 o                         
  10   9   6        565.98        562.49        16.00 o                         
  11   9   6        176.73        178.46         9.60 o                         
  -4  10   6         29.34         25.41         8.18 o                         
  -3  10   6         64.46         54.28        10.34 o                         
  -2  10   6        307.84        292.94        13.93 o                         
  -1  10   6         19.41         26.24         3.29 o                         
   0  10   6        410.10        404.90        17.57 o                         
   1  10   6          0.13          0.97         1.75 o                         
   2  10   6        389.62        408.29        11.66 o                         
   3  10   6        580.99        559.63        14.38 o                         
   4  10   6       1012.12        976.85        35.41 o                         
   5  10   6        137.45        141.34         7.16 o                         
   6  10   6        104.58        101.79         5.80 o                         
   7  10   6        288.03        298.44        10.43 o                         
   8  10   6        823.51        829.47        19.76 o                         
   9  10   6        519.62        541.48        16.35 o                         
  10  10   6          0.65          4.45         2.58 o                         
  -3  11   6         20.90         13.14         6.68 o                         
  -2  11   6        111.44        110.99        10.42 o                         
  -1  11   6        117.68        130.36         6.26 o                         
   0  11   6        214.36        209.87         9.44 o                         
   1  11   6          0.99          3.08         4.76 o                         
   2  11   6        103.46         92.81         6.19 o                         
   3  11   6        185.73        185.32         8.07 o                         
   4  11   6        747.52        730.57        23.45 o                         
   5  11   6        185.56        207.32         8.90 o                         
   6  11   6         20.49         20.84         6.46 o                         
   7  11   6         43.97         43.35         4.97 o                         
   8  11   6        647.40        642.25        22.75 o                         
   9  11   6        901.29        874.79        21.47 o                         
  10  11   6        260.22        247.16        10.75 o                         
  -1  12   6         53.00         45.35         4.55 o                         
   0  12   6        241.09        257.68        11.12 o                         
   1  12   6        275.26        281.14        10.17 o                         
   2  12   6        145.73        132.23         7.37 o                         
   3  12   6          0.46          0.50         2.03 o                         
   4  12   6        245.44        234.97         9.76 o                         
   5  12   6        332.47        361.42        14.89 o                         
   6  12   6        575.54        557.97        19.53 o                         
   7  12   6        111.92        113.37         8.14 o                         
   8  12   6         27.92         32.17         4.79 o                         
   9  12   6        223.57        232.62        10.50 o                         
   0  13   6         37.22         31.93         4.27 o                         
   1  13   6        369.92        376.76        14.99 o                         
   2  13   6        461.42        447.84        14.04 o                         
   3  13   6        404.52        393.68        13.51 o                         
   4  13   6         10.02         10.71         4.63 o                         
   5  13   6         58.50         52.83         7.43 o                         
   6  13   6        425.36        458.58        28.32 o                         
   7  13   6        314.03        303.30        14.75 o                         
   8  13   6        298.78        276.20        11.44 o                         
   3  14   6        493.24        513.54        18.76 o                         
   4  14   6        288.86        284.41        17.34 o                         
   5  14   6         29.50         13.08         4.46 o                         
   6  14   6          1.12         -0.40         3.19 o                         
  -3 -12   7        141.38        146.48         8.48 o                         
  -2 -12   7          0.09          0.74         2.47 o                         
  -1 -12   7        159.69        160.98         8.90 o                         
   0 -12   7        231.24        231.95        11.52 o                         
  -5 -11   7         89.84         86.01        10.50 o                         
  -4 -11   7        539.77        553.05        22.29 o                         
  -3 -11   7        485.38        482.00        17.92 o                         
  -2 -11   7        478.78        476.74        13.68 o                         
  -1 -11   7         77.26         64.04         5.84 o                         
   0 -11   7         18.30         12.35         2.96 o                         
   1 -11   7        243.74        242.51        10.43 o                         
   2 -11   7        347.16        360.24        13.28 o                         
   3 -11   7        589.15        662.94        30.15 o                         
  -6 -10   7        424.04        451.59        19.99 o                         
  -5 -10   7         88.64         77.19         9.26 o                         
  -4 -10   7         47.58         39.45         6.68 o                         
  -3 -10   7        405.64        440.10        18.52 o                         
  -2 -10   7       1240.03       1229.60        37.11 o                         
  -1 -10   7        690.15        662.13        20.65 o                         
   0 -10   7        337.89        327.91        11.25 o                         
   1 -10   7         63.31         63.73         7.65 o                         
   2 -10   7        147.77        157.24         8.33 o                         
   3 -10   7        401.32        385.05        13.27 o                         
   4 -10   7        310.19        326.31        16.14 o                         
  -7  -9   7        137.81        127.16        11.83 o                         
  -6  -9   7        660.29        645.99        19.66 o                         
  -5  -9   7       1221.21       1232.45        40.60 o                         
  -4  -9   7        440.19        439.62        18.16 o                         
  -3  -9   7         69.53         73.37         8.27 o                         
  -2  -9   7        113.24         95.79         5.05 o                         
  -1  -9   7        334.51        348.12        10.64 o                         
   0  -9   7        453.46        449.95        13.46 o                         
   1  -9   7        724.17        730.15        15.77 o                         
   2  -9   7          1.54          1.40         1.89 o                         
   3  -9   7        276.00        289.60        11.01 o                         
   4  -9   7        263.90        284.36        13.49 o                         
   5  -9   7        185.95        202.73        11.93 o                         
  -8  -8   7        211.14        224.99        13.61 o                         
  -7  -8   7         37.38         43.14         5.96 o                         
  -6  -8   7          3.82          2.27         2.68 o                         
  -5  -8   7        538.15        574.99        23.12 o                         
  -4  -8   7        852.69        841.57        25.59 o                         
  -3  -8   7        869.40        829.93        18.20 o                         
  -2  -8   7        391.72        358.71         7.80 o                         
  -1  -8   7         37.44         33.36         4.00 o                         
   0  -8   7         14.17         13.51         2.21 o                         
   1  -8   7         28.44         36.58         3.33 o                         
   2  -8   7        242.66        265.70         8.50 o                         
   3  -8   7         14.63         17.46         3.00 o                         
   4  -8   7          6.70          6.90         2.74 o                         
   5  -8   7          8.41          5.43         3.52 o                         
   6  -8   7         58.99         65.14         7.99 o                         
  -8  -7   7        454.61        485.89        25.63 o                         
  -7  -7   7        491.45        496.29        16.29 o                         
  -6  -7   7        306.09        301.49        12.04 o                         
  -5  -7   7          2.82         -1.12         2.00 o                         
  -4  -7   7        406.26        417.37        17.12 o                         
  -3  -7   7       1416.87       1380.85        34.07 o                         
  -2  -7   7        418.84        409.38        11.13 o                         
  -1  -7   7        183.68        180.95         6.94 o                         
   0  -7   7         36.71         36.37         3.06 o                         
   1  -7   7         14.05         21.05         3.39 o                         
   2  -7   7        721.46        747.74        13.73 o                         
   3  -7   7        482.81        496.68        16.89 o                         
   4  -7   7         69.27         81.05         5.13 o                         
   5  -7   7        314.48        278.41        12.81 o                         
   6  -7   7         49.35         38.00         4.02 o                         
   7  -7   7        124.15        122.27         8.18 o                         
  -8  -6   7         47.96         49.24         8.23 o                         
  -7  -6   7         69.89         72.70         6.87 o                         
  -6  -6   7       1141.08       1153.90        25.91 o                         
  -5  -6   7         38.06         37.14         4.56 o                         
  -4  -6   7        171.72        178.77         8.07 o                         
  -3  -6   7        290.93        331.66        40.71 o                         
  -2  -6   7       1423.79       1513.48        35.02 o                         
  -1  -6   7        230.93        227.45         7.40 o                         
   0  -6   7         43.22         57.14         5.41 o                         
   1  -6   7          2.03          1.14         1.36 o                         
   2  -6   7        672.02        637.42        11.85 o                         
   3  -6   7        570.43        534.47        10.92 o                         
   4  -6   7         69.05         62.95         4.72 o                         
   5  -6   7         10.23          9.14         2.14 o                         
   6  -6   7        714.02        637.77        16.38 o                         
   7  -6   7         70.72         80.14         5.66 o                         
   8  -6   7         96.46        101.61         8.72 o                         
  -9  -5   7        136.46        161.32        14.22 o                         
  -8  -5   7        118.10        115.71        11.09 o                         
  -7  -5   7         94.80        101.56         7.69 o                         
  -6  -5   7        540.71        529.53        15.16 o                         
  -5  -5   7        537.84        528.26        14.62 o                         
  -4  -5   7        113.89        110.53         6.18 o                         
  -3  -5   7          6.62          6.85         2.11 o                         
  -2  -5   7        902.11        928.71        23.37 o                         
  -1  -5   7        331.38        321.82         9.69 o                         
   0  -5   7        603.55        608.86         8.73 o                         
   1  -5   7         41.26         45.96         3.73 o                         
   2  -5   7        676.95        678.02        11.88 o                         
   3  -5   7        453.59        414.60         8.96 o                         
   4  -5   7        682.79        666.32        13.92 o                         
   5  -5   7        124.98        121.95         4.99 o                         
   6  -5   7         69.44         78.97         5.49 o                         
   7  -5   7        107.61        102.35         7.06 o                         
   8  -5   7        149.85        173.56         8.73 o                         
   9  -5   7         77.37         70.24         6.10 o                         
  -9  -4   7        301.64        316.82        19.17 o                         
  -8  -4   7        230.92        235.39        12.54 o                         
  -7  -4   7          1.87          1.15         2.31 o                         
  -6  -4   7        280.78        285.49        10.14 o                         
  -5  -4   7       1166.90       1149.41        23.66 o                         
  -4  -4   7       1386.31       1418.18        26.96 o                         
  -3  -4   7         28.44         26.02         3.09 o                         
  -2  -4   7        304.88        342.82        16.48 o                         
  -1  -4   7        569.45        590.29        13.14 o                         
   0  -4   7        746.76        717.51        10.84 o                         
   1  -4   7          5.48          5.36         0.78 o                         
   2  -4   7         20.03         23.22         1.81 o                         
   3  -4   7       1387.54       1361.63        19.54 o                         
   4  -4   7        763.51        719.68        11.61 o                         
   5  -4   7        967.54        945.52        14.26 o                         
   6  -4   7        531.54        534.24        10.08 o                         
   7  -4   7          5.15          6.46         2.36 o                         
   8  -4   7         64.10         76.46         6.28 o                         
   9  -4   7        157.78        157.72         9.75 o                         
  -9  -3   7         51.75         50.83         8.83 o                         
  -8  -3   7        205.76        201.99        11.51 o                         
  -7  -3   7        146.26        126.11         9.58 o                         
  -6  -3   7         83.51         83.07         5.55 o                         
  -5  -3   7        594.14        604.91        14.62 o                         
  -4  -3   7        485.51        505.48        12.30 o                         
  -3  -3   7         48.72         47.91         4.17 o                         
  -2  -3   7         28.01         44.45         4.93 o                         
  -1  -3   7        205.34        221.07         7.78 o                         
   0  -3   7        270.55        278.20         6.34 o                         
   1  -3   7       2372.00       2282.69        24.94 o                         
   2  -3   7       1391.18       1503.66        17.70 o                         
   3  -3   7         38.70         41.41         2.30 o                         
   4  -3   7         88.00         87.40         3.30 o                         
   5  -3   7       1411.12       1397.14        17.29 o                         
   6  -3   7       1547.12       1557.31        19.32 o                         
   7  -3   7       1329.89       1338.36        23.10 o                         
   8  -3   7         32.04         35.86         3.94 o                         
   9  -3   7          3.65          3.32         2.35 o                         
  10  -3   7        331.35        313.31        13.70 o                         
  -9  -2   7        118.76        116.74        11.63 o                         
  -8  -2   7        119.73        114.71         8.89 o                         
  -7  -2   7        361.18        369.72        14.44 o                         
  -6  -2   7        118.00        111.88         7.26 o                         
  -5  -2   7         15.63         20.55         2.65 o                         
  -4  -2   7        429.39        433.08         8.46 o                         
  -3  -2   7       1409.39       1463.43        31.41 o                         
  -2  -2   7        992.17        967.73        14.66 o                         
  -1  -2   7       1672.73       1732.06        21.23 o                         
   0  -2   7        624.11        656.28        12.08 o                         
   1  -2   7       1933.04       1936.45        22.68 o                         
   2  -2   7       2737.97       2725.31        30.41 o                         
   3  -2   7       2533.88       2646.82        25.34 o                         
   4  -2   7        609.52        620.64         8.56 o                         
   5  -2   7         16.27         21.54         1.95 o                         
   6  -2   7       1133.11       1077.85        14.42 o                         
   7  -2   7       1066.37       1023.25        14.46 o                         
   8  -2   7       1269.35       1247.21        20.60 o                         
   9  -2   7         10.41         13.25         4.44 o                         
  10  -2   7          8.56          8.39         3.42 o                         
  -8  -1   7         84.27         85.88         8.72 o                         
  -7  -1   7        339.00        331.07        13.47 o                         
  -6  -1   7       1410.39       1385.62        32.41 o                         
  -5  -1   7        691.33        695.99        18.15 o                         
  -4  -1   7        937.22        994.02        32.91 o                         
  -3  -1   7       1418.38       1384.24        47.60 o                         
  -2  -1   7       8181.48       7933.05       202.46 o                         
  -1  -1   7       3624.61       3755.34       101.44 o                         
   0  -1   7       3708.22       3847.62        54.25 o                         
   1  -1   7        773.88        848.74        14.44 o                         
   2  -1   7       2192.77       2186.06        23.12 o                         
   3  -1   7       2772.58       2797.93        26.54 o                         
   4  -1   7       1971.02       1925.17        21.05 o                         
   5  -1   7       1720.58       1712.37        19.62 o                         
   6  -1   7        169.92        192.68         4.88 o                         
   7  -1   7        397.32        403.44         7.77 o                         
   8  -1   7        244.40        247.64         7.54 o                         
   9  -1   7        615.68        632.46        14.65 o                         
  10  -1   7         13.75         13.98         3.32 o                         
  -8   0   7         28.70         19.99         4.66 o                         
  -7   0   7         26.65         26.82         4.71 o                         
  -6   0   7       1497.85       1463.81        34.02 o                         
  -5   0   7       2525.92       2530.12        59.98 o                         
  -4   0   7       1335.31       1334.11        21.89 o                         
  -3   0   7         34.75         39.41         7.54 o                         
  -2   0   7        266.81        258.24        15.08 o                         
  -1   0   7       5157.51       5342.04       138.27 o                         
   0   0   7       4197.69       4198.59       101.87 o                         
   1   0   7       8420.91       8418.08       105.37 o                         
   2   0   7        406.35        400.65         5.99 o                         
   3   0   7       1368.50       1375.45        14.18 o                         
   4   0   7       2285.92       2220.97        23.46 o                         
   5   0   7       2557.83       2533.71        26.94 o                         
   6   0   7       4015.96       3869.13        42.52 o                         
   7   0   7         14.59         17.60         2.03 o                         
   8   0   7        102.17        110.69         4.91 o                         
   9   0   7        741.11        734.62        15.93 o                         
  10   0   7        364.67        354.49        12.13 o                         
  11   0   7         74.72         83.35         8.56 o                         
  -8   1   7        360.00        371.74        18.63 o                         
  -7   1   7        121.56        115.16        17.55 o                         
  -6   1   7        210.04        228.31        10.21 o                         
  -5   1   7       1101.77       1148.65        26.77 o                         
  -4   1   7       2217.51       2252.19        30.72 o                         
  -3   1   7       2003.86       2002.61        46.84 o                         
  -2   1   7          0.42         -0.75         1.37 o                         
  -1   1   7          2.62          0.22         1.37 o                         
   0   1   7       1905.17       2274.51        34.49 o                         
   1   1   7       2941.07       3035.47        38.67 o                         
   2   1   7        448.94        444.03        10.76 o                         
   3   1   7        177.86        192.45         3.30 o                         
   4   1   7         34.29         47.48         2.24 o                         
   5   1   7       1286.58       1285.00        15.36 o                         
   6   1   7        424.04        433.23         7.98 o                         
   7   1   7        198.45        196.26         5.37 o                         
   8   1   7         94.31        102.08         4.78 o                         
   9   1   7         12.07          7.55         2.43 o                         
  10   1   7        101.54         98.95         9.67 o                         
  11   1   7         38.64         36.49         6.48 o                         
  -8   2   7        248.39        260.63        13.70 o                         
  -7   2   7       1567.52       1545.37        38.34 o                         
  -6   2   7         82.97         79.65         6.61 o                         
  -5   2   7        250.76        246.03        15.61 o                         
  -4   2   7        586.31        593.74        15.78 o                         
  -3   2   7       2996.97       2958.38        39.64 o                         
  -2   2   7       2025.41       1974.71        40.73 o                         
  -1   2   7       1144.77       1154.09        26.04 o                         
   0   2   7        923.86       1078.54        18.56 o                         
   1   2   7        986.46       1041.53        14.94 o                         
   2   2   7       2198.54       2287.63        22.57 o                         
   3   2   7       2505.64       2451.60        24.54 o                         
   4   2   7        732.45        787.11        10.04 o                         
   5   2   7        382.94        413.55         6.81 o                         
   6   2   7        745.92        716.06        11.03 o                         
   7   2   7        546.35        542.63        11.04 o                         
   8   2   7       1291.33       1231.04        17.66 o                         
   9   2   7        183.38        176.21         6.66 o                         
  10   2   7         12.96          7.03         2.64 o                         
  11   2   7         15.33         15.27         3.51 o                         
  -8   3   7        210.18        210.86        15.51 o                         
  -7   3   7        185.58        197.97        11.43 o                         
  -6   3   7       1236.03       1242.76        64.61 o                         
  -5   3   7         87.77         92.04         6.51 o                         
  -4   3   7         40.58         45.84         4.53 o                         
  -3   3   7         44.05         46.19         4.14 o                         
  -2   3   7       1550.93       1534.14        19.07 o                         
  -1   3   7       2005.14       1985.72        23.58 o                         
   0   3   7        266.92        238.41         4.39 o                         
   1   3   7        287.02        302.00         6.09 o                         
   2   3   7        280.89        323.52         5.15 o                         
   3   3   7       1389.41       1403.89        15.00 o                         
   4   3   7       2037.65       1961.73        20.85 o                         
   5   3   7        252.47        248.83         5.00 o                         
   6   3   7         24.15         22.78         2.05 o                         
   7   3   7        613.97        615.31        10.45 o                         
   8   3   7        309.41        293.23         7.02 o                         
   9   3   7        324.67        309.17         8.26 o                         
  10   3   7         38.20         42.85         4.31 o                         
  11   3   7          0.77          0.75         2.19 o                         
  -7   4   7         80.13         79.05         9.52 o                         
  -6   4   7        112.70        136.92         9.39 o                         
  -5   4   7        398.94        406.08        38.88 o                         
  -4   4   7        565.05        577.07        16.97 o                         
  -3   4   7        274.06        259.35         9.52 o                         
  -2   4   7        169.33        186.99         6.02 o                         
  -1   4   7        903.89        902.07        12.64 o                         
   0   4   7       3288.25       3438.95        39.54 o                         
   1   4   7        322.60        319.88         8.38 o                         
   2   4   7        177.89        195.45         4.08 o                         
   3   4   7        237.78        268.43         4.29 o                         
   4   4   7       1041.36       1068.74        13.57 o                         
   5   4   7       2444.27       2456.34        31.36 o                         
   6   4   7        278.87        282.24         6.13 o                         
   7   4   7         31.58         24.05         2.21 o                         
   8   4   7        152.48        159.40         5.15 o                         
   9   4   7        445.67        445.76        10.20 o                         
  10   4   7         68.14         68.66         5.35 o                         
  11   4   7          2.30          2.36         2.29 o                         
  -7   5   7         96.02         89.60        12.06 o                         
  -6   5   7         13.91         11.42         4.95 o                         
  -5   5   7        244.67        230.89        14.00 o                         
  -4   5   7        572.98        565.25        30.58 o                         
  -3   5   7        787.95        820.04        21.06 o                         
  -2   5   7          9.60          8.90         1.80 o                         
  -1   5   7        238.68        237.17         6.86 o                         
   0   5   7        904.94        941.98        14.89 o                         
   1   5   7        762.01        815.68        16.30 o                         
   2   5   7         39.29         42.27         1.85 o                         
   3   5   7        133.77        147.27         3.53 o                         
   4   5   7        728.81        717.83         9.49 o                         
   5   5   7        162.21        157.45         4.24 o                         
   6   5   7        255.71        258.77         6.79 o                         
   7   5   7         34.09         33.64         3.55 o                         
   8   5   7        316.11        302.14         7.23 o                         
   9   5   7         13.32         19.70         2.65 o                         
  10   5   7        245.67        246.13         7.76 o                         
  11   5   7         35.93         43.49         5.19 o                         
  -6   6   7         52.17         37.05         7.75 o                         
  -5   6   7          1.39          2.37         3.45 o                         
  -4   6   7         85.71         77.97         9.48 o                         
  -3   6   7        655.64        625.03        24.77 o                         
  -2   6   7        240.34        222.06        12.71 o                         
  -1   6   7         62.10         77.77        11.20 o                         
   0   6   7        705.03        726.66        18.65 o                         
   1   6   7        240.02        213.14         6.38 o                         
   2   6   7        690.57        733.40         9.87 o                         
   3   6   7          6.08          7.41         1.36 o                         
   4   6   7        322.59        342.04         7.55 o                         
   5   6   7        223.84        209.51         4.99 o                         
   6   6   7       1725.22       1703.75        21.42 o                         
   7   6   7        843.36        813.44        12.85 o                         
   8   6   7        464.30        447.13        14.04 o                         
   9   6   7         17.01         17.41         2.60 o                         
  10   6   7        232.07        233.38         8.31 o                         
  11   6   7        285.85        307.34        11.44 o                         
  -6   7   7        162.11        148.83        14.22 o                         
  -5   7   7          6.66          1.29         3.88 o                         
  -4   7   7          0.81          1.51         3.45 o                         
  -3   7   7        390.57        390.44        14.01 o                         
  -2   7   7        155.44        161.53        11.63 o                         
  -1   7   7         37.40         53.22         7.00 o                         
   0   7   7        155.09        158.89         8.83 o                         
   1   7   7         17.15         15.69         4.12 o                         
   2   7   7         64.25         72.52         3.38 o                         
   3   7   7        154.19        160.54         6.02 o                         
   4   7   7       1011.40       1009.73        20.02 o                         
   5   7   7          1.70          2.73         1.58 o                         
   6   7   7       2039.08       1996.33        39.39 o                         
   7   7   7       1045.40       1035.23        18.72 o                         
   8   7   7        783.44        810.14        20.58 o                         
   9   7   7        222.80        218.00         8.88 o                         
  10   7   7        128.67        125.50         8.14 o                         
  11   7   7        327.12        346.46        12.12 o                         
  -5   8   7         85.57         94.98        12.49 o                         
  -4   8   7         20.98         22.61         6.68 o                         
  -3   8   7         27.53         28.98         5.03 o                         
  -2   8   7        613.43        607.58        26.49 o                         
  -1   8   7        881.14        835.89        32.09 o                         
   0   8   7        907.93        931.28        38.88 o                         
   1   8   7         44.33         41.50         6.18 o                         
   2   8   7          9.64         13.76         2.63 o                         
   3   8   7        806.50        832.92        17.49 o                         
   4   8   7        636.70        641.77        15.01 o                         
   5   8   7       2500.84       2388.15        71.27 o                         
   6   8   7        182.13        181.33         7.76 o                         
   7   8   7        203.26        215.57         7.39 o                         
   8   8   7        922.15        920.63        20.38 o                         
   9   8   7        374.62        387.63        12.24 o                         
  10   8   7         48.92         47.00         5.78 o                         
  11   8   7          0.17          0.56         2.31 o                         
  -4   9   7        169.34        172.52        15.08 o                         
  -3   9   7          3.20          0.01         2.85 o                         
  -2   9   7         37.76         39.85         8.18 o                         
  -1   9   7        256.47        253.29        16.58 o                         
   0   9   7       1580.14       1573.05        87.12 o                         
   1   9   7        800.05        776.91        28.37 o                         
   2   9   7         40.54         51.00        11.21 o                         
   3   9   7         26.67         32.92         3.67 o                         
   4   9   7       2558.33       2554.28        43.17 o                         
   5   9   7       1577.27       1530.55        29.30 o                         
   6   9   7        944.30        929.69        20.81 o                         
   7   9   7         12.36         16.86         2.74 o                         
   8   9   7        302.17        302.83        10.59 o                         
   9   9   7        406.37        429.03        13.38 o                         
  10   9   7        459.74        464.36        14.39 o                         
  11   9   7        605.04        604.55        17.10 o                         
  -3  10   7        260.06        272.45        19.60 o                         
  -2  10   7         23.85         21.70         5.02 o                         
  -1  10   7        106.07        108.12        13.57 o                         
   0  10   7         40.10         43.83         6.35 o                         
   1  10   7        761.65        748.64        16.37 o                         
   2  10   7        710.17        731.19        17.67 o                         
   3  10   7         22.64         15.38         2.94 o                         
   4  10   7          3.62          2.67         1.90 o                         
   5  10   7        681.68        703.01        24.36 o                         
   6  10   7        451.68        483.12        14.14 o                         
   7  10   7        293.26        291.42        13.68 o                         
   8  10   7        135.84        141.67         7.70 o                         
   9  10   7          2.31          1.31         2.55 o                         
  10  10   7        300.52        305.91        11.66 o                         
  -2  11   7        251.43        284.53        14.62 o                         
  -1  11   7         82.44         99.50        14.00 o                         
   0  11   7         31.07         42.09         5.06 o                         
   1  11   7        274.11        283.77        13.12 o                         
   2  11   7        468.44        518.26        14.58 o                         
   3  11   7        825.07        833.77        20.25 o                         
   4  11   7        364.49        349.30        11.57 o                         
   5  11   7          7.89          7.63         2.67 o                         
   6  11   7        235.07        226.22        11.46 o                         
   7  11   7        645.62        667.18        24.77 o                         
   8  11   7        545.28        571.75        16.42 o                         
   9  11   7        328.16        337.12        12.34 o                         
  10  11   7         25.38         21.32         5.08 o                         
  -1  12   7        582.73        562.88        22.18 o                         
   0  12   7        159.64        165.21         7.34 o                         
   1  12   7         28.18         29.57         7.54 o                         
   2  12   7         95.14         95.75         6.75 o                         
   3  12   7        193.24        220.53         9.22 o                         
   4  12   7        644.41        623.74        16.81 o                         
   5  12   7        185.34        203.57         9.31 o                         
   6  12   7          6.99          3.19         3.23 o                         
   7  12   7         85.70         89.86         9.69 o                         
   8  12   7        169.57        159.24        11.32 o                         
   9  12   7        395.02        396.10        13.81 o                         
   1  13   7        178.34        179.55         9.36 o                         
   2  13   7         48.21         52.77         5.58 o                         
   3  13   7          7.04          6.13         2.90 o                         
   4  13   7        147.27        153.91         8.78 o                         
   5  13   7        261.44        254.06        12.78 o                         
   6  13   7        534.91        549.85        19.92 o                         
   7  13   7         26.53         25.05         5.33 o                         
   8  13   7          3.17          1.69         3.46 o                         
  -4 -11   8        388.14        392.52        18.92 o                         
  -3 -11   8        139.47        141.57        13.21 o                         
  -2 -11   8          0.30         -0.03         1.97 o                         
  -1 -11   8        120.19        118.27         9.79 o                         
   0 -11   8        486.78        510.56        13.47 o                         
   1 -11   8        190.89        185.33        14.05 o                         
   2 -11   8        122.12        115.69        15.72 o                         
  -5 -10   8         16.67         13.47         4.86 o                         
  -4 -10   8        262.74        280.65        15.45 o                         
  -3 -10   8        147.69        169.71        12.57 o                         
  -2 -10   8        196.11        176.79        26.17 o                         
  -1 -10   8         26.14         32.55         3.85 o                         
   0 -10   8          9.55          7.29         2.68 o                         
   1 -10   8        241.19        253.22        11.07 o                         
   2 -10   8         43.98         43.44         4.59 o                         
   3 -10   8          5.20         18.32         8.58 o                         
   4 -10   8         24.64         20.46         6.89 o                         
  -6  -9   8        203.03        201.07        13.04 o                         
  -5  -9   8          3.62          7.74         3.93 o                         
  -4  -9   8         10.05          8.29         3.93 o                         
  -3  -9   8         21.38         18.66         4.84 o                         
  -2  -9   8        144.91        151.31        20.14 o                         
  -1  -9   8        180.67        200.44         8.24 o                         
   0  -9   8        100.19        102.21        10.02 o                         
   1  -9   8          1.21          2.40         1.92 o                         
   2  -9   8        145.27        143.78         6.72 o                         
   3  -9   8          1.58          3.98         2.30 o                         
   4  -9   8          0.11          2.39         3.21 o                         
   5  -9   8          5.23          3.66         4.74 o                         
  -7  -8   8        180.80        192.45        12.57 o                         
  -6  -8   8        288.38        296.50        12.61 o                         
  -5  -8   8        111.74        116.05        15.51 o                         
  -4  -8   8        101.55         99.28         9.73 o                         
  -3  -8   8         18.75         24.58         5.43 o                         
  -2  -8   8        418.86        412.60        11.48 o                         
  -1  -8   8        171.71        173.07        10.45 o                         
   0  -8   8          1.33          3.75         1.74 o                         
   1  -8   8          0.06          0.15         1.69 o                         
   2  -8   8        688.88        606.83        22.32 o                         
   3  -8   8        338.41        301.99         9.51 o                         
   4  -8   8        142.54        126.36        11.41 o                         
   5  -8   8         61.81         58.40         7.19 o                         
   6  -8   8         72.72         66.98        10.34 o                         
  -7  -7   8         27.06         28.01         5.83 o                         
  -6  -7   8        417.56        440.37        15.07 o                         
  -5  -7   8         31.87         35.04         4.97 o                         
  -4  -7   8        414.02        402.40        15.98 o                         
  -3  -7   8         22.31         26.57         5.28 o                         
  -2  -7   8          4.49          4.31         2.94 o                         
  -1  -7   8        175.00        179.27         7.15 o                         
   0  -7   8        886.10        876.33        15.57 o                         
   1  -7   8        244.72        233.39         7.13 o                         
   2  -7   8        194.33        181.14         6.29 o                         
   3  -7   8        449.27        427.31        14.30 o                         
   4  -7   8        439.04        427.28        12.96 o                         
   5  -7   8        133.34        131.52        16.05 o                         
   6  -7   8          1.10          4.15         3.19 o                         
   7  -7   8        103.15        119.75        14.00 o                         
  -8  -6   8        255.35        236.70        17.01 o                         
  -7  -6   8         45.83         45.48         5.70 o                         
  -6  -6   8         55.38         51.87         7.83 o                         
  -5  -6   8       1838.55       1878.06        36.56 o                         
  -4  -6   8        101.73        112.83         7.21 o                         
  -3  -6   8        798.97        815.28        23.13 o                         
  -2  -6   8          4.92          2.83         2.22 o                         
  -1  -6   8        845.34        797.66        15.05 o                         
   0  -6   8       1118.22       1076.80        21.64 o                         
   1  -6   8       1143.16       1062.46        17.91 o                         
   2  -6   8        252.91        239.08         6.65 o                         
   3  -6   8        536.49        490.15        10.50 o                         
   4  -6   8        191.49        199.50         7.42 o                         
   5  -6   8        588.64        620.84        16.30 o                         
   6  -6   8        292.52        328.57        14.10 o                         
   7  -6   8         93.31         95.00         7.66 o                         
   8  -6   8          6.63          9.86         3.07 o                         
  -8  -5   8        409.89        399.31        21.54 o                         
  -7  -5   8        351.23        325.63        14.78 o                         
  -6  -5   8          3.93          2.47         2.07 o                         
  -5  -5   8        340.96        342.06        16.91 o                         
  -4  -5   8        640.85        675.44        16.88 o                         
  -3  -5   8        363.23        367.14        11.30 o                         
  -2  -5   8        227.99        230.89        12.28 o                         
  -1  -5   8         94.30         98.60         6.85 o                         
   0  -5   8        910.15        889.16        14.57 o                         
   1  -5   8       2073.16       1993.17        24.98 o                         
   2  -5   8       1070.16       1074.84        16.58 o                         
   3  -5   8        693.48        679.43        13.66 o                         
   4  -5   8         38.19         28.93         3.19 o                         
   5  -5   8          3.56         10.67         2.36 o                         
   6  -5   8        664.00        681.43        27.89 o                         
   7  -5   8        478.44        484.91        14.30 o                         
   8  -5   8        337.88        353.92        12.91 o                         
  -8  -4   8         78.11        103.17        10.34 o                         
  -7  -4   8        580.05        572.60        19.64 o                         
  -6  -4   8        465.95        441.55        13.31 o                         
  -5  -4   8         10.81         11.70         2.65 o                         
  -4  -4   8        670.16        705.46        23.02 o                         
  -3  -4   8        828.13        826.57        18.17 o                         
  -2  -4   8       1454.76       1513.96        33.41 o                         
  -1  -4   8        199.43        204.71         8.65 o                         
   0  -4   8        134.87        158.38         7.80 o                         
   1  -4   8        595.03        588.05        11.06 o                         
   2  -4   8       3526.35       3481.61        46.58 o                         
   3  -4   8       3405.52       3409.94        48.00 o                         
   4  -4   8       1815.46       1786.07        27.74 o                         
   5  -4   8        305.32        309.52         8.11 o                         
   6  -4   8          3.35          2.08         1.52 o                         
   7  -4   8        393.79        393.95        12.18 o                         
   8  -4   8        633.48        641.81        18.63 o                         
   9  -4   8        133.51        116.63         9.78 o                         
  -8  -3   8          0.27          2.71         3.98 o                         
  -7  -3   8        529.26        527.71        18.24 o                         
  -6  -3   8        626.97        648.78        19.56 o                         
  -5  -3   8        495.25        500.82        13.09 o                         
  -4  -3   8        275.76        282.10         8.75 o                         
  -3  -3   8         40.58         46.36         3.62 o                         
  -2  -3   8        768.35        795.00        13.49 o                         
  -1  -3   8       1402.52       1445.36        23.92 o                         
   0  -3   8       2707.29       2820.48        44.42 o                         
   1  -3   8        968.59        980.02        13.46 o                         
   2  -3   8        290.08        314.25         5.56 o                         
   3  -3   8       1050.24       1074.06        17.62 o                         
   4  -3   8        875.53        832.20        15.24 o                         
   5  -3   8       1220.80       1202.62        18.72 o                         
   6  -3   8        453.09        442.57        10.00 o                         
   7  -3   8          0.77          1.88         1.75 o                         
   8  -3   8         87.66         80.45         6.34 o                         
   9  -3   8        202.83        217.07         9.59 o                         
  -8  -2   8         67.85         67.78        11.74 o                         
  -7  -2   8         13.56         22.90         7.00 o                         
  -6  -2   8        527.10        504.23        16.11 o                         
  -5  -2   8       2818.10       2798.65        56.03 o                         
  -4  -2   8       3430.45       3333.08        52.90 o                         
  -3  -2   8       2207.53       2235.50        30.57 o                         
  -2  -2   8        217.29        231.31         4.15 o                         
  -1  -2   8       1537.79       1517.15        20.80 o                         
   0  -2   8       2773.35       2874.26        42.55 o                         
   1  -2   8       4251.82       4290.35        77.28 o                         
   2  -2   8       4743.48       4683.81        87.29 o                         
   3  -2   8        317.83        347.76         5.77 o                         
   4  -2   8        400.23        402.17         7.84 o                         
   5  -2   8       1964.50       1912.29        26.08 o                         
   6  -2   8        261.19        253.66         6.43 o                         
   7  -2   8         73.97         69.20         3.97 o                         
   8  -2   8          0.25          5.31         5.88 o                         
   9  -2   8         44.95         54.51        12.04 o                         
  10  -2   8        245.40        252.32        14.00 o                         
  -8  -1   8        784.86        789.30        32.09 o                         
  -7  -1   8        378.57        374.50        14.51 o                         
  -6  -1   8          4.28          2.96         4.09 o                         
  -5  -1   8        314.28        340.93        11.05 o                         
  -4  -1   8        534.66        544.20        10.33 o                         
  -3  -1   8       1936.05       1973.95        63.54 o                         
  -2  -1   8       2317.06       2352.80        70.86 o                         
  -1  -1   8         84.60         81.76         3.88 o                         
   0  -1   8          4.56          8.83         1.00 o                         
   1  -1   8        379.37        370.35         7.84 o                         
   2  -1   8       1962.42       1911.05        25.56 o                         
   3  -1   8       1061.88        975.25        10.96 o                         
   4  -1   8          0.42          3.20         1.41 o                         
   5  -1   8        175.79        178.24         5.03 o                         
   6  -1   8       2058.80       2081.27        25.56 o                         
   7  -1   8        125.07        117.88         4.60 o                         
   8  -1   8        251.46        261.01         8.49 o                         
   9  -1   8          2.59          3.08         2.33 o                         
  10  -1   8         65.29         65.89         6.18 o                         
  -8   0   8        596.31        592.16        20.87 o                         
  -7   0   8        749.06        731.45        22.11 o                         
  -6   0   8        515.59        507.74        16.18 o                         
  -5   0   8        203.03        194.04         7.94 o                         
  -4   0   8          1.15          4.81         0.91 o                         
  -3   0   8        129.18        123.20        11.63 o                         
  -2   0   8       1828.99       1773.86        56.00 o                         
  -1   0   8       2125.03       2233.05        65.48 o                         
   0   0   8         11.32         16.23         2.69 o                         
   1   0   8          2.69          5.46         0.97 o                         
   2   0   8         16.37         11.60         2.41 o                         
   3   0   8        995.02        942.29        10.35 o                         
   4   0   8       1570.11       1532.70        17.57 o                         
   5   0   8        297.93        317.83         6.27 o                         
   6   0   8          0.41          1.76         1.13 o                         
   7   0   8        421.86        411.02         9.01 o                         
   8   0   8        182.99        175.05         9.79 o                         
   9   0   8         54.58         56.23         5.29 o                         
  10   0   8          9.52         10.82         3.17 o                         
  11   0   8         43.86         40.26         6.09 o                         
  -8   1   8          5.76          7.40         3.57 o                         
  -7   1   8        155.74        159.78        11.95 o                         
  -6   1   8        822.11        846.22        23.07 o                         
  -5   1   8        221.19        217.22        10.02 o                         
  -4   1   8        171.73        166.82         6.38 o                         
  -3   1   8         76.01         72.76         6.77 o                         
  -2   1   8        370.60        380.54        13.33 o                         
  -1   1   8       1541.94       1635.33        35.85 o                         
   0   1   8        123.90        125.32         4.62 o                         
   1   1   8         93.65         82.10         2.59 o                         
   2   1   8       1917.77       2132.23        29.28 o                         
   3   1   8       1340.01       1348.05        13.62 o                         
   4   1   8        355.80        340.19         5.34 o                         
   5   1   8       1437.56       1494.33        18.88 o                         
   6   1   8         28.00         20.67         2.05 o                         
   7   1   8          1.12          2.01         1.99 o                         
   8   1   8         11.30         15.57         2.35 o                         
   9   1   8        192.74        184.79         8.17 o                         
  10   1   8        177.99        162.59         8.17 o                         
  11   1   8          0.64         -0.73         3.34 o                         
  -7   2   8         92.65         95.80         8.20 o                         
  -6   2   8        642.96        605.29        18.77 o                         
  -5   2   8         31.56         35.26         4.15 o                         
  -4   2   8        522.59        530.78        11.20 o                         
  -3   2   8        547.37        551.62         9.28 o                         
  -2   2   8         28.66         38.81        13.89 o                         
  -1   2   8        175.25        196.44         8.68 o                         
   0   2   8        322.39        316.06         9.16 o                         
   1   2   8       2719.97       2715.14        35.31 o                         
   2   2   8        339.11        455.29         8.66 o                         
   3   2   8          8.25          9.41         1.17 o                         
   4   2   8        407.75        413.85         9.04 o                         
   5   2   8       1466.08       1504.82        19.03 o                         
   6   2   8        608.20        616.87        10.08 o                         
   7   2   8         28.04         30.29         3.07 o                         
   8   2   8        336.49        323.51         8.10 o                         
   9   2   8        524.93        531.44        12.41 o                         
  10   2   8        556.74        591.02        16.06 o                         
  11   2   8         43.35         40.36         4.96 o                         
  -7   3   8        144.08        143.62        10.45 o                         
  -6   3   8          0.52          1.55         2.38 o                         
  -5   3   8         47.05         55.75        17.45 o                         
  -4   3   8        219.70        235.90         7.12 o                         
  -3   3   8        646.51        642.14        13.86 o                         
  -2   3   8        301.01        293.81         5.98 o                         
  -1   3   8          2.98          2.53         0.91 o                         
   0   3   8        676.21        728.90        10.17 o                         
   1   3   8        637.67        700.34        11.39 o                         
   2   3   8       1315.21       1422.40        18.51 o                         
   3   3   8        300.97        316.73         6.28 o                         
   4   3   8         37.23         29.31         1.71 o                         
   5   3   8       1638.05       1655.87        20.48 o                         
   6   3   8        940.11        888.97        12.96 o                         
   7   3   8        120.55        125.72         4.62 o                         
   8   3   8         14.75         19.49         3.03 o                         
   9   3   8        477.57        468.73        11.75 o                         
  10   3   8        508.35        540.13        15.04 o                         
  11   3   8        195.36        216.64         9.72 o                         
  -7   4   8        168.00        137.84        12.28 o                         
  -6   4   8         96.08        100.80         9.91 o                         
  -5   4   8         13.91         12.76         3.52 o                         
  -4   4   8        301.74        296.86        12.07 o                         
  -3   4   8        988.07       1006.97        23.89 o                         
  -2   4   8        129.88        117.18         4.80 o                         
  -1   4   8         57.18         66.76         3.62 o                         
   0   4   8         60.99         74.27         2.67 o                         
   1   4   8       2215.71       2367.97        32.22 o                         
   2   4   8        478.26        444.23         8.57 o                         
   3   4   8        390.33        398.79         5.54 o                         
   4   4   8          0.22          1.53         0.67 o                         
   5   4   8        714.97        716.84        11.83 o                         
   6   4   8        471.55        462.92         8.73 o                         
   7   4   8       1300.43       1325.64        24.01 o                         
   8   4   8        105.48        112.96         4.83 o                         
   9   4   8         81.16         74.70         5.13 o                         
  10   4   8        313.91        293.92         9.40 o                         
  11   4   8        175.08        180.75         8.91 o                         
  -6   5   8        212.05        214.09        14.65 o                         
  -5   5   8         31.39         31.45         6.46 o                         
  -4   5   8        248.14        244.45        13.78 o                         
  -3   5   8        552.52        576.35        21.97 o                         
  -2   5   8        574.74        592.26        15.75 o                         
  -1   5   8        340.09        344.65        11.04 o                         
   0   5   8          2.19          0.43         1.43 o                         
   1   5   8        380.93        397.70        12.42 o                         
   2   5   8       3819.52       3830.55        57.21 o                         
   3   5   8       3206.52       3098.05        33.48 o                         
   4   5   8       1576.14       1587.56        19.40 o                         
   5   5   8        472.72        475.14        11.07 o                         
   6   5   8         25.55         21.13         2.52 o                         
   7   5   8        901.08        891.09        15.10 o                         
   8   5   8       1480.85       1481.44        21.99 o                         
   9   5   8        526.76        527.44        12.40 o                         
  10   5   8         21.47         13.89         2.90 o                         
  11   5   8         92.60         81.90         6.96 o                         
  -6   6   8        160.00        164.98        13.78 o                         
  -5   6   8        316.11        315.31        17.88 o                         
  -4   6   8         34.80         24.34         5.60 o                         
  -3   6   8        327.70        327.16        16.58 o                         
  -2   6   8        517.39        538.02        21.97 o                         
  -1   6   8         10.04          9.05         2.80 o                         
   0   6   8         99.92        117.81         6.68 o                         
   1   6   8        835.01        843.89        21.35 o                         
   2   6   8         45.76         49.51         6.71 o                         
   3   6   8        601.94        612.97         9.48 o                         
   4   6   8       2236.26       2195.71        36.31 o                         
   5   6   8       1256.88       1181.62        22.57 o                         
   6   6   8        462.63        462.70        12.29 o                         
   7   6   8         24.72         17.69         3.26 o                         
   8   6   8        229.28        221.42         7.49 o                         
   9   6   8        672.59        668.81        16.55 o                         
  10   6   8        355.99        345.78        11.60 o                         
  11   6   8         79.01         69.90         7.31 o                         
  -5   7   8        581.71        586.26        27.14 o                         
  -4   7   8        548.48        507.65        24.12 o                         
  -3   7   8        311.81        303.68        17.01 o                         
  -2   7   8          5.32          4.74         3.45 o                         
  -1   7   8        134.96        133.92         7.46 o                         
   0   7   8        590.07        584.56        18.85 o                         
   1   7   8       3339.55       3421.89        66.70 o                         
   2   7   8       5667.17       5517.38        82.22 o                         
   3   7   8         17.56         26.50         2.99 o                         
   4   7   8       1005.27       1020.88        20.11 o                         
   5   7   8       1417.08       1440.32        26.91 o                         
   6   7   8       1108.17       1118.84        22.88 o                         
   7   7   8        250.29        266.39         9.63 o                         
   8   7   8        114.69        121.47         6.14 o                         
   9   7   8        104.49        116.88        10.27 o                         
  10   7   8        659.23        666.56        17.16 o                         
  11   7   8        350.70        356.74        12.41 o                         
  -4   8   8        107.89        102.09        12.92 o                         
  -3   8   8        697.26        649.87        20.25 o                         
  -2   8   8        683.19        662.94        28.21 o                         
  -1   8   8          0.48         -2.37         2.37 o                         
   0   8   8          2.72          2.51         2.51 o                         
   1   8   8        320.10        314.15        13.14 o                         
   2   8   8       1534.74       1556.95        22.44 o                         
   3   8   8       1100.81       1043.89        21.87 o                         
   4   8   8         31.41         40.07         3.84 o                         
   5   8   8        164.63        172.10         7.41 o                         
   6   8   8       1476.92       1496.81        28.84 o                         
   7   8   8         65.61         70.00         5.90 o                         
   8   8   8        621.37        613.07        19.60 o                         
   9   8   8        181.30        187.21         8.55 o                         
  10   8   8         34.25         32.76         4.54 o                         
  11   8   8        292.51        288.04        11.20 o                         
  -4   9   8          0.54          1.51         4.09 o                         
  -3   9   8        293.05        270.21        13.17 o                         
  -2   9   8        708.48        680.38        30.37 o                         
  -1   9   8        265.37        254.36        17.01 o                         
   0   9   8        722.05        719.62        29.61 o                         
   1   9   8        115.86        115.67        10.34 o                         
   2   9   8         66.72         77.81         4.25 o                         
   3   9   8        788.06        824.23        19.18 o                         
   4   9   8       1034.15       1091.98        25.54 o                         
   5   9   8          0.24          0.90         1.92 o                         
   6   9   8        163.84        155.62         7.38 o                         
   7   9   8          2.15          5.07         2.28 o                         
   8   9   8        658.99        670.71        21.26 o                         
   9   9   8        400.76        407.97        16.25 o                         
  10   9   8          7.25          4.26         2.81 o                         
  11   9   8         11.77          7.53         3.13 o                         
  -3  10   8         17.23         21.97         7.54 o                         
  -2  10   8        163.78        148.73        10.20 o                         
  -1  10   8        323.95        302.61        19.81 o                         
   0  10   8        305.37        297.87        19.17 o                         
   1  10   8        172.60        171.36        10.20 o                         
   2  10   8         98.69         97.26         5.21 o                         
   3  10   8         81.01         77.06         5.22 o                         
   4  10   8        386.47        407.21        14.38 o                         
   5  10   8        757.59        735.07        17.90 o                         
   6  10   8        122.85        120.23         7.33 o                         
   7  10   8         31.68         36.16         4.62 o                         
   8  10   8         12.19         23.47         5.02 o                         
   9  10   8        108.39        107.08         9.68 o                         
  10  10   8         50.61         51.34         5.72 o                         
  -1  11   8         35.13         35.75         9.05 o                         
   0  11   8        350.29        360.11        22.61 o                         
   1  11   8        237.39        224.76        15.83 o                         
   2  11   8        221.33        215.52         7.93 o                         
   3  11   8          2.70          4.22         2.10 o                         
   4  11   8         85.81         77.96         6.11 o                         
   5  11   8        373.03        363.56        12.04 o                         
   6  11   8        329.11        317.25        11.56 o                         
   7  11   8        188.86        195.33        10.96 o                         
   8  11   8          1.04          0.15         2.85 o                         
   9  11   8         47.23         43.00         6.72 o                         
   0  12   8          0.10         -3.66         3.66 o                         
   1  12   8         17.83         13.78         6.89 o                         
   2  12   8         62.19         62.46         5.27 o                         
   3  12   8         74.64         79.20         6.32 o                         
   4  12   8         42.04         42.15         4.91 o                         
   5  12   8         18.24         22.48         4.10 o                         
   6  12   8        130.69        153.39        17.66 o                         
   7  12   8        116.58        115.29        10.09 o                         
   8  12   8         28.74         33.75        17.55 o                         
   9  12   8          7.49          4.89         4.63 o                         
   2  13   8         44.07         44.49         7.34 o                         
   3  13   8         48.02         49.43         5.25 o                         
   4  13   8         67.22         68.10         6.40 o                         
   5  13   8          2.75          1.83         4.31 o                         
   6  13   8         77.85         88.12         8.92 o                         
   7  13   8        212.67        243.72        16.37 o                         
  -2 -11   9        153.79        174.72        13.78 o                         
  -1 -11   9         42.81         42.13         7.75 o                         
   0 -11   9         11.36         10.42         2.81 o                         
  -4 -10   9         16.30         16.57         5.37 o                         
  -3 -10   9         86.43         99.64        11.31 o                         
  -2 -10   9        325.05        333.91        16.71 o                         
  -1 -10   9        251.71        238.93        14.01 o                         
   0 -10   9         50.80         51.25         4.63 o                         
   1 -10   9          0.23         -1.35         1.74 o                         
   2 -10   9         67.22         51.78         5.44 o                         
   3 -10   9         73.66         73.28        10.55 o                         
  -5  -9   9        127.70        120.17        11.69 o                         
  -4  -9   9         88.22         95.67        10.26 o                         
  -3  -9   9          0.43         -0.11         2.74 o                         
  -2  -9   9         12.29          5.81         5.60 o                         
  -1  -9   9        781.52        790.87        32.95 o                         
   0  -9   9        483.52        440.37        14.99 o                         
   1  -9   9         59.67         60.13         4.71 o                         
   2  -9   9         62.57         65.81         5.94 o                         
   3  -9   9        105.49         97.16         7.03 o                         
   4  -9   9        412.88        430.54        21.75 o                         
  -6  -8   9          0.03         -3.56         3.66 o                         
  -5  -8   9        379.61        385.95        20.46 o                         
  -4  -8   9        317.54        344.53        16.58 o                         
  -3  -8   9        312.53        347.35        15.89 o                         
  -2  -8   9        292.18        298.48        14.54 o                         
  -1  -8   9          3.63          9.05         5.17 o                         
   0  -8   9        714.91        660.60        22.47 o                         
   1  -8   9        381.02        383.52        11.12 o                         
   2  -8   9        564.77        560.48        13.33 o                         
   3  -8   9          0.44          1.52         1.95 o                         
   4  -8   9        190.41        192.71         9.03 o                         
   5  -8   9        305.58        362.96        19.17 o                         
   6  -8   9        341.31        340.73        20.89 o                         
  -7  -7   9        433.37        475.08        45.98 o                         
  -6  -7   9        301.85        302.83        12.84 o                         
  -5  -7   9         14.62         15.22         3.75 o                         
  -4  -7   9        129.09        146.45        10.27 o                         
  -3  -7   9        973.68        977.99        28.05 o                         
  -2  -7   9        878.72        891.24        26.07 o                         
  -1  -7   9        282.96        298.86        35.00 o                         
   0  -7   9        135.43        131.53         6.43 o                         
   1  -7   9        433.29        430.99        11.98 o                         
   2  -7   9       1289.23       1250.89        21.99 o                         
   3  -7   9        181.68        212.02         8.11 o                         
   4  -7   9        293.63        286.45        10.45 o                         
   5  -7   9          0.01          0.90         2.51 o                         
   6  -7   9        154.10        166.98        12.10 o                         
  -7  -6   9        190.22        217.75        15.72 o                         
  -6  -6   9       1036.91       1066.01        25.48 o                         
  -5  -6   9         80.88         79.26         7.03 o                         
  -4  -6   9          5.33          5.13         2.66 o                         
  -3  -6   9        448.12        448.07        16.29 o                         
  -2  -6   9       1959.88       2005.44        46.84 o                         
  -1  -6   9        812.96        814.88        23.54 o                         
   0  -6   9        200.68        216.82         7.14 o                         
   1  -6   9         11.51         20.38         5.72 o                         
   2  -6   9        368.73        378.79         8.60 o                         
   3  -6   9        902.45        924.05        19.83 o                         
   4  -6   9        321.79        355.82        11.34 o                         
   5  -6   9        618.10        599.78        16.16 o                         
   6  -6   9          2.53          0.37         2.35 o                         
   7  -6   9         34.31         34.25         7.54 o                         
  -7  -5   9        156.34        160.19        11.72 o                         
  -6  -5   9         58.97         69.64         6.57 o                         
  -5  -5   9        783.98        813.76        20.14 o                         
  -4  -5   9        382.27        395.34        12.56 o                         
  -3  -5   9          0.20          0.63         2.05 o                         
  -2  -5   9        520.65        538.77        17.06 o                         
  -1  -5   9       1080.24       1130.56        31.45 o                         
   0  -5   9       1555.41       1508.48        35.38 o                         
   1  -5   9       1374.56       1403.18        26.01 o                         
   2  -5   9        442.56        437.05         8.79 o                         
   3  -5   9         15.60         21.72         4.22 o                         
   4  -5   9        459.34        432.41        13.90 o                         
   5  -5   9        424.37        432.57        12.73 o                         
   6  -5   9        280.29        261.59         8.96 o                         
   7  -5   9         44.13         58.82         7.42 o                         
   8  -5   9          7.21          5.60         4.74 o                         
  -7  -4   9        159.38        158.54        10.45 o                         
  -6  -4   9         94.72         98.39         6.64 o                         
  -5  -4   9        364.47        393.79        12.24 o                         
  -4  -4   9        961.61        964.67        21.15 o                         
  -3  -4   9       1283.66       1301.64        25.89 o                         
  -2  -4   9        970.78        958.13        42.43 o                         
  -1  -4   9          0.37          3.47         3.34 o                         
   0  -4   9        311.87        294.85        11.32 o                         
   1  -4   9       1196.26       1147.72        18.38 o                         
   2  -4   9       1661.03       1630.49        22.38 o                         
   3  -4   9        770.89        721.58        13.58 o                         
   4  -4   9         35.17         37.70         3.40 o                         
   5  -4   9         14.57         17.23         3.45 o                         
   6  -4   9        279.46        290.82        11.97 o                         
   7  -4   9         70.63         91.76         8.68 o                         
   8  -4   9         19.64         18.17         4.96 o                         
   9  -4   9          3.35          4.98         3.03 o                         
  -7  -3   9        529.89        516.91        18.29 o                         
  -6  -3   9        133.50        127.48         8.03 o                         
  -5  -3   9          0.25         -0.48         1.66 o                         
  -4  -3   9        559.67        611.05        14.66 o                         
  -3  -3   9       1419.60       1428.31        26.71 o                         
  -2  -3   9       1894.23       2002.25        41.08 o                         
  -1  -3   9        309.13        332.37        11.02 o                         
   0  -3   9        108.25        105.91         6.09 o                         
   1  -3   9        491.57        473.62        18.52 o                         
   2  -3   9        674.41        628.10        12.67 o                         
   3  -3   9        611.41        602.91        11.52 o                         
   4  -3   9        123.07        115.25         4.49 o                         
   5  -3   9        137.23        132.36         5.12 o                         
   6  -3   9        118.55        116.16         5.18 o                         
   7  -3   9        201.69        195.78         7.60 o                         
   8  -3   9         51.86         60.82         7.35 o                         
   9  -3   9          4.30          5.88         5.82 o                         
  -7  -2   9        434.87        418.78        15.78 o                         
  -6  -2   9        627.57        590.11        18.10 o                         
  -5  -2   9        516.05        520.33        19.38 o                         
  -4  -2   9         79.71         77.70         4.85 o                         
  -3  -2   9         36.16         42.91         2.24 o                         
  -2  -2   9         13.00         13.12         3.80 o                         
  -1  -2   9        735.18        718.78        14.62 o                         
   0  -2   9       1023.64       1028.22        29.94 o                         
   1  -2   9         22.67         23.91         3.88 o                         
   2  -2   9        369.59        356.28         7.29 o                         
   3  -2   9       1370.08       1355.81        17.90 o                         
   4  -2   9        113.55        102.28         5.45 o                         
   5  -2   9         17.32         10.68         2.81 o                         
   6  -2   9        304.62        286.28         7.77 o                         
   7  -2   9        371.25        357.13         9.28 o                         
   8  -2   9        180.04        196.23        10.71 o                         
   9  -2   9         68.74         69.79         6.85 o                         
  10  -2   9          0.36          0.74         2.58 o                         
  -7  -1   9        147.94        147.81         9.37 o                         
  -6  -1   9        179.53        184.26         8.86 o                         
  -5  -1   9        610.70        626.01        16.87 o                         
  -4  -1   9         61.24         61.63         3.29 o                         
  -3  -1   9        399.10        432.91        23.69 o                         
  -2  -1   9        794.96        793.67        32.74 o                         
  -1  -1   9       1057.08       1071.94        53.20 o                         
   0  -1   9        384.46        346.11         6.92 o                         
   1  -1   9        486.38        481.80         9.97 o                         
   2  -1   9        474.31        514.44        14.99 o                         
   3  -1   9       1145.26       1103.61        12.49 o                         
   4  -1   9          2.99         11.59         3.77 o                         
   5  -1   9         24.08         21.94         2.36 o                         
   6  -1   9          7.08          8.20         1.84 o                         
   7  -1   9        472.65        487.06        10.77 o                         
   8  -1   9         11.24          6.43         2.61 o                         
   9  -1   9        274.75        226.93         9.47 o                         
  10  -1   9         82.31         72.41         7.40 o                         
  -7   0   9         24.25         28.46         4.75 o                         
  -6   0   9         13.61         16.53         3.29 o                         
  -5   0   9         38.01         44.89         4.85 o                         
  -4   0   9        538.44        556.59        19.01 o                         
  -3   0   9         17.16         10.86         3.42 o                         
  -2   0   9         13.52         18.58         3.98 o                         
  -1   0   9        658.15        761.06        21.86 o                         
   0   0   9        840.66        894.23        20.67 o                         
   1   0   9       1169.03       1163.47        17.26 o                         
   2   0   9         94.72         92.19         4.45 o                         
   3   0   9         43.77         46.08         2.54 o                         
   4   0   9        873.69        855.69        12.08 o                         
   5   0   9          6.86         11.62         1.98 o                         
   6   0   9        495.35        507.38        12.94 o                         
   7   0   9        101.60        107.27         5.53 o                         
   8   0   9         44.32         35.37         3.48 o                         
   9   0   9        472.33        461.49        13.55 o                         
  10   0   9        543.16        582.61        16.36 o                         
  -7   1   9        122.68        108.28         8.42 o                         
  -6   1   9         38.62         42.11         9.15 o                         
  -5   1   9        142.26        147.89         7.02 o                         
  -4   1   9        149.93        162.30         6.14 o                         
  -3   1   9        614.96        644.52        19.91 o                         
  -2   1   9        332.37        360.51        13.70 o                         
  -1   1   9         32.46         41.23         5.00 o                         
   0   1   9        247.15        291.51        13.14 o                         
   1   1   9       1528.09       1618.94        22.59 o                         
   2   1   9        973.44        979.86        18.51 o                         
   3   1   9         89.62         82.36         2.60 o                         
   4   1   9         11.39         12.84         1.17 o                         
   5   1   9       1311.41       1292.35        18.57 o                         
   6   1   9        707.67        727.23        12.80 o                         
   7   1   9       1233.36       1222.95        26.39 o                         
   8   1   9        208.86        200.65         7.68 o                         
   9   1   9        249.59        214.80         8.88 o                         
  10   1   9        818.78        779.95        19.34 o                         
  11   1   9        311.44        318.01        13.93 o                         
  -7   2   9        121.84        124.25         9.14 o                         
  -6   2   9        323.37        320.01        12.85 o                         
  -5   2   9          2.63          2.89         2.15 o                         
  -4   2   9         21.45         24.28         2.22 o                         
  -3   2   9        133.97        163.26        11.52 o                         
  -2   2   9        403.21        430.87        14.77 o                         
  -1   2   9        339.96        358.08        12.85 o                         
   0   2   9          4.01          5.75         1.60 o                         
   1   2   9        129.67        118.63         3.47 o                         
   2   2   9       1747.77       1833.23        30.69 o                         
   3   2   9       2487.18       2528.05        27.75 o                         
   4   2   9        110.51        118.55         2.84 o                         
   5   2   9        102.68        110.70         7.27 o                         
   6   2   9        939.26        909.54        16.31 o                         
   7   2   9       1114.58       1097.95        19.38 o                         
   8   2   9       1287.64       1325.46        29.35 o                         
   9   2   9        363.39        385.33        10.44 o                         
  10   2   9          0.02          7.39         4.94 o                         
  11   2   9         90.24         82.71         6.90 o                         
  -6   3   9        844.25        751.03        27.57 o                         
  -5   3   9        200.48        188.28        12.92 o                         
  -4   3   9          9.52         12.68         2.08 o                         
  -3   3   9        423.43        399.34        11.79 o                         
  -2   3   9       1849.98       1839.15        25.52 o                         
  -1   3   9       1430.74       1451.73        20.49 o                         
   0   3   9        154.14        163.70         4.00 o                         
   1   3   9         20.95         27.34         3.35 o                         
   2   3   9       3143.64       3201.80        49.79 o                         
   3   3   9       4564.81       4599.20        52.01 o                         
   4   3   9       2444.19       2353.07        25.93 o                         
   5   3   9        605.01        585.70        11.27 o                         
   6   3   9          6.52         14.95         6.09 o                         
   7   3   9        386.59        361.52         9.36 o                         
   8   3   9        970.36        926.59        27.20 o                         
   9   3   9        929.69        900.40        18.03 o                         
  10   3   9        385.96        392.83        12.62 o                         
  11   3   9          7.38          4.12         2.83 o                         
  -6   4   9        335.67        334.91        17.45 o                         
  -5   4   9        216.44        211.07        12.49 o                         
  -4   4   9        140.85        139.27         8.62 o                         
  -3   4   9          2.22          5.82         2.58 o                         
  -2   4   9       1086.06       1086.23        20.70 o                         
  -1   4   9        418.19        414.92         9.94 o                         
   0   4   9       2869.11       2832.45        54.03 o                         
   1   4   9       1240.83       1183.45        29.72 o                         
   2   4   9        787.75        797.83        16.23 o                         
   3   4   9        205.68        215.04         5.24 o                         
   4   4   9        931.53        885.06        11.37 o                         
   5   4   9       2260.12       2290.21        32.29 o                         
   6   4   9        684.32        658.00        12.86 o                         
   7   4   9        279.11        299.32         8.40 o                         
   8   4   9          0.47         -0.03         1.53 o                         
   9   4   9        181.04        174.10         7.59 o                         
  10   4   9        586.33        541.24        13.23 o                         
  11   4   9        195.31        195.50         9.27 o                         
  -6   5   9        115.73        107.90        10.77 o                         
  -5   5   9        388.06        389.62        19.17 o                         
  -4   5   9        315.52        291.61        10.74 o                         
  -3   5   9        615.11        605.21        22.83 o                         
  -2   5   9        557.12        564.29        20.89 o                         
  -1   5   9         14.05         14.64         3.98 o                         
   0   5   9        538.37        557.54        19.38 o                         
   1   5   9       1620.83       1627.18        34.89 o                         
   2   5   9       2317.16       2345.37        47.72 o                         
   3   5   9       1807.36       1786.89        30.08 o                         
   4   5   9        395.79        391.36         7.64 o                         
   5   5   9        392.82        384.85        10.23 o                         
   6   5   9        363.44        413.18        11.34 o                         
   7   5   9        676.39        663.36        13.71 o                         
   8   5   9          0.34          6.15         5.75 o                         
   9   5   9         79.87         67.97         5.86 o                         
  10   5   9        216.81        199.71         8.08 o                         
  11   5   9        269.30        277.14        12.72 o                         
  -5   6   9         36.18         34.25         6.89 o                         
  -4   6   9        134.76        132.03        11.20 o                         
  -3   6   9        410.80        410.94        19.17 o                         
  -2   6   9        898.48        893.61        31.23 o                         
  -1   6   9       2057.16       2077.85        42.92 o                         
   0   6   9        140.61        138.74         7.33 o                         
   1   6   9        402.18        430.29        16.48 o                         
   2   6   9       2252.71       2267.25        47.23 o                         
   3   6   9        661.81        676.38        14.73 o                         
   4   6   9        954.92        964.35        18.49 o                         
   5   6   9        162.43        169.63         6.55 o                         
   6   6   9        334.89        312.09        11.98 o                         
   7   6   9         10.39         17.74         3.13 o                         
   8   6   9        379.13        368.31        11.82 o                         
   9   6   9        262.33        282.14        12.63 o                         
  10   6   9         13.28          9.35         3.09 o                         
  11   6   9         13.13         20.43         4.63 o                         
  -4   7   9        102.56        102.74        11.85 o                         
  -3   7   9         33.45         38.34         7.32 o                         
  -2   7   9        103.57        102.30         9.69 o                         
  -1   7   9       1278.52       1184.15        39.63 o                         
   0   7   9        892.84        855.20        22.52 o                         
   1   7   9         12.22         15.66         3.62 o                         
   2   7   9        532.82        515.81        24.34 o                         
   3   7   9        212.52        210.16        10.26 o                         
   4   7   9        149.97        163.14         6.12 o                         
   5   7   9        281.71        286.02         9.03 o                         
   6   7   9         38.30         41.39         4.19 o                         
   7   7   9        548.93        500.31        14.32 o                         
   8   7   9        486.96        464.48        20.49 o                         
   9   7   9        379.47        360.20        14.64 o                         
  10   7   9        222.88        228.82        10.13 o                         
  11   7   9          1.43          4.07         2.90 o                         
  -4   8   9        153.50        170.36        14.65 o                         
  -3   8   9        137.15        115.68         8.75 o                         
  -2   8   9          1.36          3.23         3.66 o                         
  -1   8   9        199.17        193.84        14.00 o                         
   0   8   9        483.80        510.34        16.82 o                         
   1   8   9        327.16        335.48        13.24 o                         
   2   8   9        104.09         96.42        10.23 o                         
   3   8   9        304.38        305.20         7.87 o                         
   4   8   9          9.46         11.30         3.32 o                         
   5   8   9        187.34        190.41         7.50 o                         
   6   8   9        256.24        258.97        11.10 o                         
   8   8   9         61.28         54.12         5.52 o                         
   9   8   9        103.08         98.27         9.15 o                         
  10   8   9         48.04         56.48         7.36 o                         
  11   8   9         32.36         27.50         4.34 o                         
  -3   9   9        162.80        175.87        10.81 o                         
  -2   9   9         35.78         43.29         8.62 o                         
  -1   9   9         50.44         47.60         8.83 o                         
   0   9   9         13.98         14.37         4.52 o                         
   1   9   9       1047.61       1044.38        27.87 o                         
   2   9   9          0.90          4.58         2.90 o                         
   3   9   9         68.80         71.89         4.02 o                         
   4   9   9         59.99         57.37         4.57 o                         
   5   9   9          5.91          6.19         2.32 o                         
   6   9   9        450.19        427.99        12.74 o                         
   7   9   9         64.93         56.12         5.38 o                         
   8   9   9         70.32         62.75         6.58 o                         
   9   9   9         54.87         52.75         6.92 o                         
  10   9   9         82.77         80.90        28.65 o                         
  -2  10   9        254.58        254.58        18.74 o                         
  -1  10   9          4.12          6.68         5.17 o                         
   0  10   9         21.55         18.09         6.68 o                         
   1  10   9        100.20         88.84         8.43 o                         
   2  10   9        455.29        419.05        16.52 o                         
   3  10   9          3.33          6.35         1.89 o                         
   4  10   9        116.59        111.57         6.24 o                         
   5  10   9         50.16         44.13         4.73 o                         
   6  10   9        320.89        317.32        11.14 o                         
   7  10   9         17.43         16.21         3.38 o                         
   8  10   9         19.14         16.59         4.22 o                         
   9  10   9          8.83          8.05         3.82 o                         
  10  10   9        297.56        279.61        14.18 o                         
  -1  11   9          6.83          6.25         5.60 o                         
   0  11   9         41.37         22.40         7.54 o                         
   1  11   9         43.65         25.85         7.97 o                         
   2  11   9          1.21          1.42         2.90 o                         
   3  11   9        131.81        125.09         6.10 o                         
   4  11   9        111.86        115.89         9.69 o                         
   5  11   9          1.31          5.31         2.51 o                         
   6  11   9          1.81          3.45         2.32 o                         
   7  11   9         91.56         94.77         7.50 o                         
   8  11   9        253.08        234.54        12.92 o                         
   9  11   9        111.44        111.03        10.29 o                         
   1  12   9         62.34         66.55        12.71 o                         
   2  12   9         78.58         74.17         8.76 o                         
   3  12   9        387.33        414.89        11.88 o                         
   4  12   9        502.31        552.38        15.11 o                         
   5  12   9        126.84        123.92        11.24 o                         
   6  12   9          2.23          1.79         2.50 o                         
   7  12   9        148.59        151.03        10.44 o                         
   8  12   9        251.64        241.90        12.93 o                         
   3  13   9         15.89         13.78         2.95 o                         
   4  13   9        387.15        434.88        13.56 o                         
   5  13   9        267.32        267.93        10.82 o                         
   6  13   9        137.29        151.48        10.47 o                         
  -3 -10  10        219.25        204.48        14.86 o                         
  -2 -10  10        273.60        293.60        16.18 o                         
  -1 -10  10          0.05         -1.78         3.25 o                         
   0 -10  10         17.32          7.73         4.50 o                         
   1 -10  10        300.60        312.85        16.27 o                         
  -4  -9  10         17.78         29.35         6.42 o                         
  -3  -9  10        465.98        511.55        21.16 o                         
  -2  -9  10        297.67        302.84        15.78 o                         
  -1  -9  10        451.99        521.07        20.95 o                         
   0  -9  10         41.00         38.32         6.77 o                         
   1  -9  10          3.01          2.60         1.62 o                         
   2  -9  10        260.80        270.88         9.16 o                         
   3  -9  10        429.79        446.20        22.18 o                         
  -5  -8  10        706.21        789.85        26.70 o                         
  -4  -8  10        187.71        219.87        16.48 o                         
  -3  -8  10          6.38          9.29         4.04 o                         
  -2  -8  10        492.14        465.49        18.88 o                         
  -1  -8  10        599.93        608.17        22.04 o                         
   0  -8  10        396.14        447.33        18.31 o                         
   1  -8  10         79.77         75.52         8.54 o                         
   2  -8  10          0.55          0.19         1.58 o                         
   3  -8  10        304.61        316.58        10.93 o                         
   4  -8  10        254.52        242.43        10.56 o                         
   5  -8  10        417.55        485.68        23.91 o                         
  -6  -7  10        112.20        127.93        10.39 o                         
  -5  -7  10        446.02        480.58        19.08 o                         
  -4  -7  10        450.82        482.57        18.81 o                         
  -3  -7  10        121.07        126.59        22.51 o                         
  -2  -7  10         45.28         32.91         5.70 o                         
  -1  -7  10        271.40        295.65        13.82 o                         
   0  -7  10        270.34        298.82        14.07 o                         
   1  -7  10         64.07         64.61         7.76 o                         
   2  -7  10        269.28        293.00         8.34 o                         
   3  -7  10          0.13         -1.45         1.77 o                         
   4  -7  10        121.91        117.35         7.23 o                         
   5  -7  10         93.34         91.50         7.26 o                         
   6  -7  10        179.31        203.53        15.51 o                         
  -6  -6  10        314.61        296.80        14.86 o                         
  -5  -6  10        417.75        394.35        13.91 o                         
  -4  -6  10         64.41         72.91         7.85 o                         
  -3  -6  10        815.48        853.40        42.64 o                         
  -2  -6  10        914.25        902.65        27.25 o                         
  -1  -6  10         27.39         23.18         4.60 o                         
   0  -6  10          9.79         10.97         3.66 o                         
   1  -6  10         11.10         22.72         3.12 o                         
   2  -6  10       1014.50        955.41        17.23 o                         
   3  -6  10         49.41         52.11         4.61 o                         
   4  -6  10         77.49         70.58         5.70 o                         
   5  -6  10          5.32          6.41         2.62 o                         
   6  -6  10         76.82         65.36         7.54 o                         
   7  -6  10          4.00         12.71         5.82 o                         
  -6  -5  10        134.02        139.42         8.68 o                         
  -5  -5  10         11.39         11.40         3.20 o                         
  -4  -5  10         43.39         54.02         5.45 o                         
  -3  -5  10        235.02        252.63        11.36 o                         
  -2  -5  10        544.51        550.57        40.28 o                         
  -1  -5  10        361.02        346.13        14.32 o                         
   0  -5  10        296.96        292.37        19.06 o                         
   1  -5  10         46.57         40.12         5.60 o                         
   2  -5  10          8.46          6.28         4.63 o                         
   3  -5  10        208.52        191.81         7.02 o                         
   4  -5  10          0.36         -1.45         1.58 o                         
   5  -5  10         14.85         15.88         2.81 o                         
   6  -5  10         67.67         63.09         5.18 o                         
   7  -5  10         30.56         30.35         5.64 o                         
   8  -5  10          5.61          4.31         4.52 o                         
  -7  -4  10        135.58        155.29        12.06 o                         
  -6  -4  10        231.39        229.29        11.41 o                         
  -5  -4  10         63.74         64.27         5.75 o                         
  -4  -4  10        128.31        132.48         7.00 o                         
  -3  -4  10         45.69         45.08         5.07 o                         
  -2  -4  10        367.91        375.00        13.15 o                         
  -1  -4  10        784.99        802.64        21.82 o                         
   0  -4  10        156.61        151.52         8.29 o                         
   1  -4  10         13.59         17.45         4.52 o                         
   2  -4  10        378.08        358.77        11.13 o                         
   3  -4  10        146.03        161.20         5.21 o                         
   4  -4  10        369.12        372.11         9.72 o                         
   5  -4  10         61.89         64.37         4.82 o                         
   6  -4  10         33.84         20.21         3.21 o                         
   7  -4  10        119.06        106.92         9.32 o                         
   8  -4  10        326.16        320.27        19.17 o                         
  -7  -3  10          5.40          4.52         3.23 o                         
  -6  -3  10        195.38        182.85        15.61 o                         
  -5  -3  10        138.07        138.06        11.85 o                         
  -4  -3  10        106.77        110.05        11.63 o                         
  -3  -3  10         51.69         54.74         4.47 o                         
  -2  -3  10          6.51         10.12         2.80 o                         
  -1  -3  10        288.37        299.38        12.92 o                         
   0  -3  10        976.11        990.74        31.23 o                         
   1  -3  10          3.25          7.11         3.02 o                         
   2  -3  10        301.94        265.78        14.00 o                         
   3  -3  10        936.03        901.40        12.57 o                         
   4  -3  10        543.25        512.55        12.25 o                         
   5  -3  10        299.47        282.75         7.84 o                         
   6  -3  10         53.64         52.07         4.51 o                         
   7  -3  10        139.65        133.85         6.50 o                         
   8  -3  10        161.92        142.57         9.73 o                         
   9  -3  10        293.39        312.95        19.38 o                         
  -7  -2  10         41.50         33.17         6.03 o                         
  -6  -2  10         58.33         67.26         5.95 o                         
  -5  -2  10        282.00        283.86        10.40 o                         
  -4  -2  10        294.89        288.61         9.61 o                         
  -3  -2  10        361.25        361.89        10.34 o                         
  -2  -2  10        546.43        522.59        11.12 o                         
  -1  -2  10        239.10        269.01        10.55 o                         
   0  -2  10       2163.43       2270.74        60.09 o                         
   1  -2  10       1471.15       1493.65        43.08 o                         
   2  -2  10          1.01          3.02         2.58 o                         
   3  -2  10        264.93        265.78         6.37 o                         
   4  -2  10         38.66         40.53         2.90 o                         
   5  -2  10        366.70        349.65        10.61 o                         
   6  -2  10        495.20        484.14        11.80 o                         
   7  -2  10        396.75        398.85        11.06 o                         
   8  -2  10          0.11          1.54         2.58 o                         
   9  -2  10         70.36         88.80         9.16 o                         
  -7  -1  10        128.08        115.74         8.45 o                         
  -6  -1  10        108.30        109.40         9.37 o                         
  -5  -1  10         26.68         38.54        14.00 o                         
  -4  -1  10       1002.75        982.99        42.00 o                         
  -3  -1  10        454.46        477.93        25.85 o                         
  -2  -1  10        451.01        504.42        25.41 o                         
  -1  -1  10          2.56          0.22         3.88 o                         
   0  -1  10        782.28        781.95        16.07 o                         
   1  -1  10        909.49        950.35        23.17 o                         
   2  -1  10        306.28        326.21        15.61 o                         
   3  -1  10        184.91        197.35         5.46 o                         
   4  -1  10        378.62        376.96         7.65 o                         
   5  -1  10         19.02         26.03         4.75 o                         
   6  -1  10       1214.56       1166.05        18.62 o                         
   7  -1  10       1520.70       1491.31        25.38 o                         
   8  -1  10        423.98        430.91        11.67 o                         
   9  -1  10         92.91         90.67         8.83 o                         
  10  -1  10         42.09         54.28         9.26 o                         
  -7   0  10        208.67        217.06        17.45 o                         
  -6   0  10        401.89        379.79        13.38 o                         
  -5   0  10        225.29        228.75        14.43 o                         
  -4   0  10        107.18        123.44        12.25 o                         
  -3   0  10        303.89        324.15        17.77 o                         
  -2   0  10        430.83        449.33        16.68 o                         
  -1   0  10        814.49        853.98        35.54 o                         
   0   0  10         67.48         79.50         4.37 o                         
   1   0  10         73.45         92.38         5.24 o                         
   2   0  10        978.70        992.61        24.26 o                         
   3   0  10        410.49        385.39        10.90 o                         
   4   0  10       1395.49       1369.77        16.69 o                         
   5   0  10         18.97         23.24         2.33 o                         
   6   0  10        183.27        192.97         6.06 o                         
   7   0  10       1951.94       1906.63        28.61 o                         
   8   0  10        641.78        640.84        14.54 o                         
   9   0  10        526.13        589.79        19.87 o                         
  10   0  10         24.39         43.95         6.85 o                         
  -6   1  10        507.16        506.07        28.86 o                         
  -5   1  10        233.84        239.03        16.15 o                         
  -4   1  10        219.73        230.37         7.86 o                         
  -3   1  10          1.11          0.43         2.38 o                         
  -2   1  10        964.26        984.79        26.65 o                         
  -1   1  10       1589.63       1624.94        52.23 o                         
   0   1  10        384.61        404.48        22.18 o                         
   1   1  10       1841.00       1953.11        31.33 o                         
   2   1  10         35.41         34.29        10.12 o                         
   3   1  10       1704.27       1696.26        30.03 o                         
   4   1  10       1694.24       1669.58        22.53 o                         
   5   1  10       5162.38       5117.45        59.81 o                         
   6   1  10        665.38        693.18        13.45 o                         
   7   1  10          1.27          0.32         1.49 o                         
   8   1  10          9.02          4.74         2.19 o                         
   9   1  10        402.21        391.70        16.48 o                         
  10   1  10        218.52        256.88        13.14 o                         
  -6   2  10        106.46         98.43         8.18 o                         
  -5   2  10        406.38        396.57        13.30 o                         
  -4   2  10        812.84        802.93        17.87 o                         
  -3   2  10        338.88        336.60        19.49 o                         
  -2   2  10         35.98         36.65         5.24 o                         
  -1   2  10       1459.69       1488.94        38.66 o                         
   0   2  10       2047.93       2115.89        32.39 o                         
   1   2  10       2668.77       2672.88        41.32 o                         
   2   2  10        568.94        575.71        19.81 o                         
   3   2  10         22.44         23.18         6.48 o                         
   4   2  10        835.00        816.18        12.76 o                         
   5   2  10       1511.03       1501.34        20.78 o                         
   6   2  10       1046.22       1057.00        18.36 o                         
   7   2  10        389.65        400.88        10.18 o                         
   8   2  10         87.66         88.67         5.70 o                         
   9   2  10          0.29         -0.25         2.11 o                         
  10   2  10        113.48        120.57        10.27 o                         
  11   2  10        146.56        105.45         9.36 o                         
  -6   3  10         60.49         56.00         7.54 o                         
  -5   3  10        129.79        128.80         8.83 o                         
  -4   3  10        424.23        399.77        10.97 o                         
  -3   3  10        831.98        824.62        20.27 o                         
  -2   3  10        846.31        854.77        19.36 o                         
  -1   3  10        295.62        296.48         6.05 o                         
   0   3  10        238.80        254.83         9.79 o                         
   1   3  10        662.01        707.66        17.91 o                         
   2   3  10       2212.09       2248.15        45.63 o                         
   3   3  10       1458.36       1460.62        26.09 o                         
   4   3  10        538.12        563.05         9.64 o                         
   5   3  10         25.21         33.48         2.79 o                         
   6   3  10        440.55        432.28         9.95 o                         
   7   3  10        222.91        230.41         7.41 o                         
   8   3  10        258.42        250.12         9.14 o                         
   9   3  10         68.70         68.50         6.70 o                         
  10   3  10          1.79         -0.98         2.36 o                         
  11   3  10         43.34         49.51         7.01 o                         
  -5   4  10         10.17          9.26         3.88 o                         
  -4   4  10         26.15         19.53         3.03 o                         
  -3   4  10        294.37        312.95        13.57 o                         
  -2   4  10       1633.67       1588.99        33.33 o                         
  -1   4  10        824.84        782.16        19.10 o                         
   0   4  10       1198.27       1189.47        26.59 o                         
   1   4  10         12.97          9.44         3.34 o                         
   2   4  10          1.07          2.67         1.95 o                         
   3   4  10        103.32        106.01         6.78 o                         
   4   4  10        225.81        237.88         7.72 o                         
   5   4  10         57.80         65.53         3.38 o                         
   6   4  10          4.92          2.83         1.80 o                         
   7   4  10         88.42         79.84         4.74 o                         
   8   4  10         42.08         44.81         4.04 o                         
   9   4  10         66.42         73.38         6.11 o                         
  10   4  10         31.64         32.28         4.98 o                         
  11   4  10         18.63         14.04         9.05 o                         
  -5   5  10        204.80        197.72        13.14 o                         
  -4   5  10        290.05        283.07        10.66 o                         
  -3   5  10        206.14        185.66        11.20 o                         
  -2   5  10        472.33        446.70        18.09 o                         
  -1   5  10        673.71        676.79        29.61 o                         
   0   5  10        541.11        558.60        16.09 o                         
   1   5  10        463.95        489.13        14.95 o                         
   2   5  10        150.17        154.29         8.12 o                         
   3   5  10        258.19        239.88        10.45 o                         
   4   5  10        147.93        142.03        15.29 o                         
   5   5  10        278.93        298.16         8.55 o                         
   6   5  10         16.46         16.94         2.71 o                         
   7   5  10          8.33         11.13         2.47 o                         
   8   5  10        228.34        223.15        14.42 o                         
   9   5  10        148.07        155.00         9.21 o                         
  10   5  10        210.07        224.04        11.69 o                         
  11   5  10          6.86         14.65         5.60 o                         
  -4   6  10        279.21        258.89        15.72 o                         
  -3   6  10        597.08        560.20        23.26 o                         
  -2   6  10         35.12         32.95         6.03 o                         
  -1   6  10        212.28        209.13         9.35 o                         
   0   6  10        368.01        386.70        20.35 o                         
   1   6  10          3.71         13.79         6.46 o                         
   2   6  10          5.58         11.58         7.00 o                         
   3   6  10        245.87        240.21        10.85 o                         
   4   6  10         93.72         97.72         7.61 o                         
   5   6  10        378.65        370.92         9.98 o                         
   6   6  10        216.49        236.16        12.56 o                         
   7   6  10          0.08          1.46         1.70 o                         
   8   6  10        108.36        113.15         7.04 o                         
   9   6  10        234.84        207.07        14.11 o                         
  10   6  10        357.94        326.05        14.28 o                         
  11   6  10          2.64          5.27         3.31 o                         
  -4   7  10         32.26         35.11         7.54 o                         
  -3   7  10        413.49        389.84        20.25 o                         
  -2   7  10        188.00        179.84        12.71 o                         
  -1   7  10          4.82          8.18         3.88 o                         
   0   7  10        275.40        256.75        11.07 o                         
   1   7  10         23.10         22.30         4.31 o                         
   2   7  10        371.39        381.06        36.18 o                         
   3   7  10        185.50        183.62         6.03 o                         
   4   7  10         68.23         86.38         8.12 o                         
   5   7  10         20.70         22.76         5.47 o                         
   6   7  10        898.55        874.12        19.14 o                         
   7   7  10         75.61         71.37         5.76 o                         
   8   7  10         38.02         41.50         4.81 o                         
   9   7  10          9.62         14.52         3.98 o                         
  10   7  10        204.82        198.45        22.83 o                         
  11   7  10        116.43        116.64        19.28 o                         
  -3   8  10         75.89         78.12         7.83 o                         
  -2   8  10         93.23         85.29        10.98 o                         
  -1   8  10         12.23          6.03         4.31 o                         
   0   8  10         22.27         26.99         4.64 o                         
   1   8  10        582.02        590.92        33.92 o                         
   2   8  10        294.78        285.95        12.68 o                         
   3   8  10         76.41         64.80         6.90 o                         
   4   8  10         18.56         24.57         2.29 o                         
   5   8  10        140.59        138.49         9.49 o                         
   6   8  10        477.95        500.04        21.76 o                         
   7   8  10        206.72        185.21        12.34 o                         
   8   8  10        396.03        401.33        12.96 o                         
   9   8  10          5.16          8.87         3.58 o                         
  10   8  10         76.70         82.58         8.45 o                         
  -2   9  10        115.43        113.72        13.57 o                         
  -1   9  10         66.92         59.23         9.91 o                         
   0   9  10         96.56         94.12        12.49 o                         
   1   9  10          0.04          2.38         3.03 o                         
   2   9  10         80.59         70.19         7.73 o                         
   3   9  10         68.62         62.94         7.36 o                         
   4   9  10        110.96        105.19         6.73 o                         
   5   9  10          5.32          7.41         2.81 o                         
   6   9  10         52.53         53.24         5.03 o                         
   7   9  10        240.65        216.78         9.08 o                         
   8   9  10        462.19        445.18        17.92 o                         
   9   9  10        523.14        534.21        19.09 o                         
  10   9  10         37.40         35.73         6.13 o                         
  -1  10  10        379.27        332.33        21.11 o                         
   0  10  10          3.58          1.08         4.31 o                         
   1  10  10        293.78        269.07        19.38 o                         
   2  10  10          2.40          5.93         4.95 o                         
   3  10  10        351.38        365.60        15.84 o                         
   4  10  10        345.40        351.80         9.94 o                         
   5  10  10        462.82        455.55        12.88 o                         
   6  10  10        263.69        281.36        10.37 o                         
   7  10  10          0.13         -0.07         2.11 o                         
   8  10  10         61.47         59.17         7.09 o                         
   9  10  10        414.32        419.63        16.97 o                         
   0  11  10        310.28        299.38        21.32 o                         
   1  11  10        470.33        438.73        25.63 o                         
   2  11  10        266.25        252.27        13.40 o                         
   3  11  10          6.33          8.15        11.85 o                         
   4  11  10         95.94         91.83         6.02 o                         
   5  11  10        680.78        693.58        17.26 o                         
   6  11  10        472.42        482.97        14.47 o                         
   7  11  10        366.92        375.89        13.01 o                         
   8  11  10         55.62         60.81         7.28 o                         
   9  11  10         32.30         34.01         6.25 o                         
   2  12  10        454.00        498.64        20.57 o                         
   3  12  10        122.52        141.39        11.33 o                         
   4  12  10         96.50         97.30         9.86 o                         
   5  12  10         12.32          9.02         2.89 o                         
   6  12  10        127.66        131.15        13.80 o                         
   7  12  10        259.35        287.36        13.35 o                         
  -3  -9  11          4.95          8.30         4.17 o                         
  -2  -9  11         76.16         88.61        10.20 o                         
  -1  -9  11         22.78         16.97         5.33 o                         
   0  -9  11        278.67        273.58        15.26 o                         
   1  -9  11         60.38         60.27         8.49 o                         
   2  -9  11        126.96        118.23         5.54 o                         
  -4  -8  11         43.28         42.71        11.42 o                         
  -3  -8  11        159.72        172.98        12.31 o                         
  -2  -8  11         72.29         83.00        10.77 o                         
  -1  -8  11         20.33         19.96         5.42 o                         
   0  -8  11         39.82         43.74         7.23 o                         
   1  -8  11         53.38         54.99         7.68 o                         
   2  -8  11        118.59         98.17         8.36 o                         
   3  -8  11         26.89         22.21         3.79 o                         
   4  -8  11         13.36         16.08         4.22 o                         
  -5  -7  11         43.10         52.99         7.73 o                         
  -4  -7  11          8.75         14.26         4.62 o                         
  -3  -7  11         18.54         19.86         4.96 o                         
  -2  -7  11        108.10         97.07         9.51 o                         
  -1  -7  11        171.25        172.03        11.01 o                         
   0  -7  11         34.68         23.87         5.21 o                         
   1  -7  11          5.28          6.55         3.68 o                         
   2  -7  11        154.64        140.90        10.02 o                         
   3  -7  11        108.16        125.21         8.31 o                         
   4  -7  11          9.05         10.25         2.95 o                         
   5  -7  11          5.51          6.10         3.46 o                         
  -5  -6  11        369.89        368.20        20.57 o                         
  -4  -6  11          5.30          8.53         3.55 o                         
  -3  -6  11          3.38         -0.20         2.41 o                         
  -2  -6  11         42.74         43.69         7.11 o                         
  -1  -6  11        212.46        218.48        18.85 o                         
   0  -6  11        101.45        103.90        13.57 o                         
   1  -6  11         12.33          7.44         3.57 o                         
   2  -6  11         14.76         22.85         4.91 o                         
   3  -6  11        356.30        330.87         9.41 o                         
   4  -6  11         47.56         58.66         4.99 o                         
   5  -6  11         24.37         24.86         3.62 o                         
   6  -6  11         10.21          6.86         4.18 o                         
  -6  -5  11          7.76         10.34         4.52 o                         
  -5  -5  11        259.61        275.94        11.16 o                         
  -4  -5  11         99.91         99.48        12.06 o                         
  -3  -5  11         47.63         45.79         8.62 o                         
  -2  -5  11          9.62          4.84         2.99 o                         
  -1  -5  11        313.22        300.74        13.07 o                         
   0  -5  11        482.20        509.40        22.61 o                         
   1  -5  11        355.67        365.71        18.95 o                         
   2  -5  11          7.40         14.48         2.54 o                         
   3  -5  11        107.16        107.45         9.15 o                         
   4  -5  11        417.22        398.45        11.33 o                         
   5  -5  11        264.95        259.31         8.76 o                         
   6  -5  11        201.26        190.69         7.92 o                         
   7  -5  11          4.52          0.43         3.88 o                         
  -6  -4  11         20.84         14.43         4.52 o                         
  -5  -4  11         60.44         78.49         6.81 o                         
  -4  -4  11        422.08        431.65        15.09 o                         
  -3  -4  11        681.30        704.93        24.98 o                         
  -2  -4  11        196.63        186.52        10.98 o                         
  -1  -4  11        259.34        256.95        13.57 o                         
   0  -4  11        113.99        123.20         9.48 o                         
   1  -4  11        827.66        833.52        30.37 o                         
   2  -4  11        718.10        710.53        27.78 o                         
   3  -4  11        142.10        146.89        10.61 o                         
   4  -4  11        177.11        170.50         6.15 o                         
   5  -4  11        232.13        226.55         7.84 o                         
   6  -4  11        418.33        397.72        11.19 o                         
   7  -4  11        185.09        190.94        10.74 o                         
   8  -4  11         51.66         54.06         9.26 o                         
  -6  -3  11        134.92        136.46        16.58 o                         
  -5  -3  11         21.75         21.64         4.52 o                         
  -4  -3  11        245.44        258.27        14.43 o                         
  -3  -3  11       1482.79       1557.40        43.51 o                         
  -2  -3  11       1560.20       1631.28        45.66 o                         
  -1  -3  11        139.16        162.83         9.48 o                         
   0  -3  11         61.40         65.04         7.32 o                         
   1  -3  11        439.83        416.33        18.09 o                         
   2  -3  11       1096.78       1059.45        35.75 o                         
   3  -3  11       1068.38       1060.34        20.79 o                         
   4  -3  11        339.20        313.54         7.45 o                         
   5  -3  11          4.54          4.70         1.81 o                         
   6  -3  11         99.00        122.52         6.33 o                         
   7  -3  11        209.27        237.38        14.98 o                         
   8  -3  11        515.89        593.42        20.41 o                         
  -6  -2  11        276.14        265.03        11.34 o                         
  -5  -2  11        404.44        395.22        17.23 o                         
  -4  -2  11        114.45        113.19         5.79 o                         
  -3  -2  11        295.86        332.03        10.28 o                         
  -2  -2  11       1343.32       1468.67        39.20 o                         
  -1  -2  11        167.40        183.72         8.83 o                         
   0  -2  11        177.56        182.86         9.69 o                         
   1  -2  11        133.37        146.89         9.26 o                         
   2  -2  11         28.27         30.47         4.60 o                         
   3  -2  11        953.63        915.60        20.72 o                         
   4  -2  11        858.98        854.06        16.75 o                         
   5  -2  11        618.38        624.19        13.25 o                         
   6  -2  11         71.14         79.94         5.01 o                         
   7  -2  11        202.82        192.36         7.65 o                         
   8  -2  11         96.11         83.71         8.17 o                         
   9  -2  11        464.79        494.08        24.34 o                         
  -6  -1  11        245.65        249.72        10.62 o                         
  -5  -1  11        758.76        772.69        22.61 o                         
  -4  -1  11        559.34        573.65        21.35 o                         
  -3  -1  11        207.39        220.23        12.71 o                         
  -1  -1  11        425.01        430.28         8.93 o                         
   0  -1  11        400.28        384.82        19.49 o                         
   1  -1  11        755.84        737.38        19.72 o                         
   2  -1  11        888.02        927.75        37.37 o                         
   3  -1  11         23.84         28.11         3.62 o                         
   4  -1  11       1064.60       1017.20        18.35 o                         
   5  -1  11       1571.26       1531.86        25.04 o                         
   6  -1  11        707.34        731.16        15.10 o                         
   7  -1  11         83.93         90.50         5.89 o                         
   8  -1  11          5.71          5.91         3.38 o                         
   9  -1  11         62.52         60.69         7.40 o                         
  -6   0  11         30.77         29.69         5.28 o                         
  -5   0  11         59.73         71.14         4.84 o                         
  -4   0  11        536.48        592.08        31.01 o                         
  -3   0  11        276.02        287.46        13.92 o                         
  -2   0  11        254.57        277.28        13.32 o                         
  -1   0  11         27.72         25.20         7.11 o                         
   0   0  11       1126.89       1147.93        27.91 o                         
   1   0  11        950.26        943.91        23.03 o                         
   2   0  11       1149.63       1153.85        27.83 o                         
   3   0  11       2019.20       1996.98        35.39 o                         
   4   0  11          0.75          3.93         2.92 o                         
   5   0  11        364.69        348.21         7.68 o                         
   6   0  11        584.85        554.54        12.44 o                         
   7   0  11        374.91        381.90        10.43 o                         
   8   0  11         56.11         60.57         5.03 o                         
   9   0  11         70.03         66.53         7.44 o                         
  10   0  11          1.20          2.80         4.09 o                         
  -6   1  11        362.59        359.06        16.37 o                         
  -5   1  11         30.18         25.61         3.38 o                         
  -4   1  11         76.12         69.14        12.06 o                         
  -3   1  11        616.44        648.66        21.55 o                         
  -2   1  11       1711.90       1777.29        41.87 o                         
  -1   1  11        634.86        635.37        30.15 o                         
   0   1  11         69.16         66.49         3.92 o                         
   1   1  11          9.71          8.26         2.58 o                         
   2   1  11       3435.20       3503.90        68.26 o                         
   3   1  11        401.24        405.10        11.45 o                         
   4   1  11        900.35        883.42        21.01 o                         
   5   1  11          0.62          3.32         1.15 o                         
   6   1  11         20.86         22.95         2.57 o                         
   7   1  11        134.00        149.64         6.31 o                         
   8   1  11          4.19          3.23         1.92 o                         
   9   1  11         60.25         64.35         6.12 o                         
  10   1  11         12.79         12.79         4.48 o                         
  -5   2  11         80.82         77.75         6.25 o                         
  -4   2  11         13.41         13.57         1.90 o                         
  -3   2  11         28.73         40.06         8.62 o                         
  -2   2  11        405.30        410.77        15.68 o                         
  -1   2  11       1023.39       1148.18        43.29 o                         
   0   2  11        264.30        276.95         6.35 o                         
   1   2  11        123.44        125.52         9.48 o                         
   2   2  11          1.93         17.40         9.91 o                         
   3   2  11        341.82        338.80        10.11 o                         
   4   2  11         23.74         24.70         2.25 o                         
   5   2  11        430.30        417.05         8.01 o                         
   6   2  11          9.32         11.09         1.90 o                         
   7   2  11         16.19         14.20         2.50 o                         
   8   2  11          2.88          3.57         2.03 o                         
   9   2  11          2.98          4.47         2.52 o                         
  10   2  11          9.41          9.79         3.78 o                         
  -5   3  11        166.17        161.53         9.91 o                         
  -4   3  11        297.38        251.40        14.21 o                         
  -3   3  11        225.17        199.01         8.83 o                         
  -2   3  11         15.36         12.44         4.20 o                         
  -1   3  11        186.82        178.05         6.53 o                         
   0   3  11        263.44        246.12        12.82 o                         
   1   3  11        415.34        429.87        13.10 o                         
   2   3  11        128.83        119.53         8.83 o                         
   3   3  11          5.42         16.88         7.23 o                         
   4   3  11         39.57         45.04         5.34 o                         
   5   3  11        200.95        204.14         5.31 o                         
   6   3  11         29.04         36.83         3.36 o                         
   7   3  11          1.76          2.32         1.57 o                         
   8   3  11        175.26        176.64         7.01 o                         
   9   3  11        172.02        179.82         7.54 o                         
  10   3  11         92.61         85.48         6.92 o                         
  -5   4  11         83.93         80.77         7.97 o                         
  -4   4  11        187.63        187.02         8.83 o                         
  -3   4  11        205.63        190.39        10.34 o                         
  -2   4  11         13.06         12.28         3.23 o                         
  -1   4  11          0.42          2.76         2.15 o                         
   0   4  11        283.90        293.30        16.15 o                         
   1   4  11        105.32        110.43         6.36 o                         
   2   4  11          6.09          6.65         2.44 o                         
   3   4  11        236.49        224.83        10.04 o                         
   4   4  11        108.22        124.73         7.97 o                         
   5   4  11        219.36        236.71         8.44 o                         
   6   4  11        360.52        367.25        10.37 o                         
   7   4  11        121.83        123.79         6.47 o                         
   8   4  11         36.73         29.01         3.92 o                         
   9   4  11        237.00        236.14         9.76 o                         
  10   4  11        372.50        355.83        14.85 o                         
  -4   5  11        253.85        257.79        10.13 o                         
  -3   5  11         49.51         55.57         6.89 o                         
  -2   5  11        147.88        130.30         9.05 o                         
  -1   5  11          0.71          2.01         1.99 o                         
   0   5  11         21.32         22.45         3.62 o                         
   1   5  11        381.97        387.58        13.20 o                         
   2   5  11        490.01        470.81        15.42 o                         
   3   5  11         14.73         11.66         3.26 o                         
   4   5  11          1.89          6.93         2.94 o                         
   5   5  11        148.32        159.38         9.41 o                         
   6   5  11        238.35        223.70         7.75 o                         
   7   5  11        910.40        867.99        19.34 o                         
   8   5  11        129.73        145.09        12.06 o                         
   9   5  11         86.46         75.32         6.48 o                         
  10   5  11        401.33        407.02        15.98 o                         
  -4   6  11         53.98         65.69         9.05 o                         
  -3   6  11        467.06        432.05        20.03 o                         
  -2   6  11        224.10        218.39        13.35 o                         
  -1   6  11         58.72         56.64         7.54 o                         
   0   6  11         10.33         10.33         2.99 o                         
   1   6  11          4.95          3.48         2.19 o                         
   2   6  11        336.06        336.01        13.03 o                         
   3   6  11       1122.15       1121.83        28.97 o                         
   4   6  11        210.26        209.94         7.53 o                         
   5   6  11        135.61        120.01         8.43 o                         
   6   6  11        258.19        251.78         8.38 o                         
   7   6  11        390.96        393.50        11.80 o                         
   8   6  11        485.72        477.80        13.98 o                         
   9   6  11         51.57         58.17         5.78 o                         
  10   6  11         22.49         16.42         4.34 o                         
  -3   7  11         46.98         42.00         7.75 o                         
  -2   7  11        289.66        264.27        15.72 o                         
  -1   7  11        103.19        108.98        10.12 o                         
   0   7  11         15.25         18.67         3.93 o                         
   1   7  11          1.01         -1.55         1.95 o                         
   2   7  11         60.32         82.98        14.75 o                         
   3   7  11       1385.24       1327.84        33.08 o                         
   4   7  11        805.43        727.14        22.35 o                         
   5   7  11          1.62          5.68         2.92 o                         
   6   7  11         55.77         49.84         4.41 o                         
   7   7  11        346.96        325.94        10.74 o                         
   8   7  11        366.07        389.81        12.53 o                         
   9   7  11        334.81        333.12        18.67 o                         
  10   7  11        439.02        438.14        27.46 o                         
  -2   8  11         10.03         15.72         5.60 o                         
  -1   8  11        221.92        211.07        15.08 o                         
   0   8  11        200.23        181.13        13.78 o                         
   1   8  11        163.05        157.61         9.47 o                         
   2   8  11         40.27         37.07         5.61 o                         
   3   8  11         68.50         54.59         6.62 o                         
   4   8  11        167.80        171.80        11.20 o                         
   5   8  11        737.00        709.31        15.80 o                         
   6   8  11       1017.61       1063.87        22.19 o                         
   7   8  11         22.34         21.80         3.51 o                         
   8   8  11         14.32         11.61         3.25 o                         
   9   8  11        317.53        321.65        14.02 o                         
  10   8  11        355.15        341.62        15.16 o                         
  -1   9  11        128.78        105.97        12.92 o                         
   0   9  11         24.96         22.83         6.89 o                         
   1   9  11        744.88        734.66        25.63 o                         
   2   9  11        216.51        218.39        17.01 o                         
   3   9  11        312.90        290.42        15.94 o                         
   4   9  11         30.80         34.99         5.93 o                         
   5   9  11        123.01        121.92         6.65 o                         
   6   9  11       1239.37       1239.48        35.83 o                         
   7   9  11        430.79        454.95        13.58 o                         
   8   9  11        514.86        530.44        17.25 o                         
   9   9  11         62.13         66.73         9.91 o                         
   0  10  11          0.23          0.00         4.31 o                         
   1  10  11          9.16         15.29         6.25 o                         
   2  10  11        626.40        614.35        21.39 o                         
   3  10  11        447.44        461.39        18.41 o                         
   4  10  11        503.48        534.42        20.39 o                         
   5  10  11        187.39        187.90         6.82 o                         
   6  10  11         47.16         48.75         4.79 o                         
   7  10  11        353.81        381.44        12.51 o                         
   8  10  11        266.05        271.10        10.94 o                         
   9  10  11         82.08        103.91        13.78 o                         
   1  11  11          0.63          1.51         4.31 o                         
   2  11  11          0.21          1.86         3.31 o                         
   3  11  11         81.88         88.20         9.74 o                         
   4  11  11        158.56        159.19        11.50 o                         
   5  11  11        166.45        165.12         9.46 o                         
   6  11  11         32.96         29.73         4.10 o                         
   7  11  11          0.26          1.03         2.25 o                         
   8  11  11         42.61         44.60         6.34 o                         
   4  12  11          8.33          7.83         4.34 o                         
   5  12  11        201.56        203.84         9.56 o                         
   6  12  11        122.53        122.92         7.26 o                         
  -2  -8  12         89.67        105.33        12.92 o                         
  -1  -8  12        202.89        222.14        13.66 o                         
   0  -8  12        304.66        306.91        15.98 o                         
   1  -8  12         37.18         34.89         8.83 o                         
   2  -8  12         30.51         38.77         9.05 o                         
   3  -8  12        278.56        273.96        20.89 o                         
  -3  -7  12         64.76         59.75         7.99 o                         
  -2  -7  12          0.17          0.26         2.82 o                         
  -1  -7  12        185.11        189.23        11.89 o                         
   0  -7  12        447.18        442.55        18.53 o                         
   1  -7  12        168.70        183.93        15.51 o                         
   2  -7  12        136.26        140.64        11.12 o                         
   3  -7  12          6.05          5.82         4.95 o                         
   4  -7  12        253.30        257.57        11.52 o                         
  -4  -6  12        200.23        196.19        11.63 o                         
  -3  -6  12        231.49        239.30        12.79 o                         
  -2  -6  12        253.53        240.42        27.89 o                         
  -1  -6  12         35.37         32.18         5.77 o                         
   0  -6  12         80.28         73.23        10.12 o                         
   1  -6  12         86.69         86.80        11.42 o                         
   2  -6  12        585.55        580.08        20.94 o                         
   3  -6  12        201.40        206.92        12.17 o                         
   4  -6  12         49.06         53.71         3.93 o                         
   5  -6  12         36.03         39.00         4.65 o
[truncated: 57,916 more chars]
